# Supplementary material for: Adipose Tissue Epigenetic Profile in Obesity-Related Dysglycemia - A Systematic Review
Source: Front Endocrinol (Lausanne). 2021 Jun 29;12:681649. doi: 10.3389/fendo.2021.681649 (PMC8288106; doi:10.3389/fendo.2021.681649)
Supplement: Supplementary file 3 [file Table_3.xlsx]

## Sheet: Table S3
Ref	Population	Tissue Type	TargetID	Gene	Anotated Region	MHO Methylation (%)	MHO Methylation SD	MUHO Methylation (%)	MUHO Methylation SD	Diff (%)			Mehtylation Differences (%)
Andersen, E. et al., 2018	Ob Non-T2D vs Ob T2D	VAT (Pre-Adipocyte)		SUGP1	Intron (uc002nmf.3/57794, intron 6 of 7)	98.1277		48.1097		-50.018		Mean	-0.194599
Crujeiras, A.B. et al., 2016	Ob IS vs Ob IR	VAT	cg03635532	FCGBP*	Body	86	2	48	29	-38		SD	6.48372
Andersen, E. et al., 2018	Ob Non-T2D vs Ob T2D	VAT (Pre-Adipocyte)		QKI	Promoter (<=1kb)	37.7071		0.00383333		-37.7033
Crujeiras, A.B. et al., 2016	Ob IS vs Ob IR	VAT	cg09352518	ZNF714	5'UTR	51	11	14	17	-37
Andersen, E. et al., 2018	Ob Non-T2D vs Ob T2D	VAT (Pre-Adipocyte)		KCNC3*	Promoter (1-2kb)	37.278		0.471511		-36.8064
Andersen, E. et al., 2018	Ob Non-T2D vs Ob T2D	VAT (Pre-Adipocyte)		CDO1	Promoter (<=1kb)	37.9674		1.23708		-36.7303
Andersen, E. et al., 2018	Ob Non-T2D vs Ob T2D	VAT (Pre-Adipocyte)		LOC286238	Distal Intergenic	99.6588		62.9609		-36.6979
Andersen, E. et al., 2018	Ob Non-T2D vs Ob T2D	VAT (Pre-Adipocyte)		ARMC3*	Promoter (<=1kb)	35.8993		0.3762		-35.5231
Crujeiras, A.B. et al., 2016	Ob IS vs Ob IR	VAT	cg06120313	OSBPL5;OSBPL5;OSBPL5	5'UTR;5'UTR;5'UTR	74	1	39	20	-35
Crujeiras, A.B. et al., 2016	Ob IS vs Ob IR	VAT	cg21927991	ZFAT;ZFAT	Body;Body	72	21	37	21	-35
Andersen, E. et al., 2018	Ob Non-T2D vs Ob T2D	VAT (Pre-Adipocyte)		MOB3A	Promoter (<=1kb)	99.8696		65.1989		-34.6708
Andersen, E. et al., 2018	Ob Non-T2D vs Ob T2D	VAT (Pre-Adipocyte)		OGG1	Exon (uc003bse.3/7862, exon 10 of 14)	99.4631		64.8238		-34.6393
Andersen, E. et al., 2018	Ob Non-T2D vs Ob T2D	VAT (Pre-Adipocyte)		PSRC1	Promoter (<=1kb)	34.4658		0.152427		-34.3134
Andersen, E. et al., 2018	Ob Non-T2D vs Ob T2D	VAT (Pre-Adipocyte)		SPAG6	Distal Intergenic	32.858		0.214828		-32.6432
Andersen, E. et al., 2018	Ob Non-T2D vs Ob T2D	VAT (Pre-Adipocyte)		RNF223	Distal Intergenic	32.7523		0.275408		-32.4769
Crujeiras, A.B. et al., 2016	Ob IS vs Ob IR	VAT	cg01483656	ZNF714	TSS200	40	13	8	15	-32
Andersen, E. et al., 2018	Ob Non-T2D vs Ob T2D	VAT (Pre-Adipocyte)		RAB11FIP2	Promoter (<=1kb)	31.8539		0.466773		-31.3871
Andersen, E. et al., 2018	Ob Non-T2D vs Ob T2D	VAT (Pre-Adipocyte)		CAMTA1	Intron (uc001aoi.3/23261, intron 5 of 22)	31.0834		0.200283		-30.8831
Andersen, E. et al., 2018	Ob Non-T2D vs Ob T2D	VAT (Pre-Adipocyte)		DCAF11	Promoter (<=1kb)	31.1005		0.279958		-30.8205
Crujeiras, A.B. et al., 2016	Ob IS vs Ob IR	VAT	cg26446133	CNDP2;CNDP2;CNDP2	5'UTR;1stExon;5'UTR	68	7	40	26	-28
Andersen, E. et al., 2018	Ob Non-T2D vs Ob T2D	VAT (Pre-Adipocyte)		LINC01097	Promoter (<=1kb)	53.2181		27.638		-25.5801
Crujeiras, A.B. et al., 2016	Ob IS vs Ob IR	VAT	cg06238316	ZNF714	5'UTR	44	8	19	11	-25
Crujeiras, A.B. et al., 2016	Ob IS vs Ob IR	VAT	cg17751872	ZNF714;ZNF714	5'UTR;1stExon	53	7	29	10	-24
Crujeiras, A.B. et al., 2016	Ob IS vs Ob IR	VAT	cg09349613	CTBP2;CTBP2;CTBP2	Body;Body;Body	79	3	56	28	-23
Andersen, E. et al., 2018	Ob Non-T2D vs Ob T2D	VAT (Pre-Adipocyte)		SH3GL2	Promoter (<=1kb)	22.4341		0.184163		-22.25
Crujeiras, A.B. et al., 2016	Ob IS vs Ob IR	VAT	cg15174294	ZNF714	5'UTR	36	8	14	11	-22
Andersen, E. et al., 2018	Ob Non-T2D vs Ob T2D	VAT (Pre-Adipocyte)		ROBO3	Distal Intergenic	20.8243		0.198305		-20.6259
Crujeiras, A.B. et al., 2016	Ob IS vs Ob IR	VAT	cg10909185	KLHL35	Body	44	17	24	12	-20
Crujeiras, A.B. et al., 2016	Ob IS vs Ob IR	VAT	cg23771949	LRRC27;LRRC27;LRRC27;LRRC27;LRRC27	3'UTR;Body;Body;Body;Body	79	3	59	15	-20
Andersen, E. et al., 2018	Ob Non-T2D vs Ob T2D	VAT (Pre-Adipocyte)		SPIN1	Promoter (<=1kb)	20.0033		0.275498		-19.7278
Crujeiras, A.B. et al., 2016	Ob IS vs Ob IR	VAT	cg26764761	JPH3	Body	75	8	56	14	-19
Andersen, E. et al., 2018	Ob Non-T2D vs Ob T2D	VAT (Pre-Adipocyte)		CAHM	Promoter (<=1kb)	19.0875		0.109164		-18.9783
Andersen, E. et al., 2018	Ob Non-T2D vs Ob T2D	VAT (Pre-Adipocyte)		PAK3	Promoter (<=1kb)	99.8226		81.224		-18.5986
Nilsson, E et al., 2014	Ow Non-T2D vd Ob T2D	SAT	cg06590444	ACPT	TSS1500	83.43	11.13	65.28	22.74	-18.15
Crujeiras, A.B. et al., 2016	Ob IS vs Ob IR	VAT	cg08845336	HLA-DRB1	Body	47	15	30	11	-17
Crujeiras, A.B. et al., 2016	Ob IS vs Ob IR	VAT	cg08265274	HLA-DRB5	Body	40	11	23	12	-17
Crujeiras, A.B. et al., 2016	Ob IS vs Ob IR	VAT	cg19112359	LASS6	Body	69	3	52	14	-17
Crujeiras, A.B. et al., 2016	Ob IS vs Ob IR	VAT	cg05554718	HIST1H1D	TSS1500	73	2	56	26	-17
Barajas-Olmos, F et al., 2018	Ob Non-T2D vs Ob T2D	VAT	cg08942800	CRISP2		52		36		-16
Crujeiras, A.B. et al., 2016	Ob IS vs Ob IR	VAT	cg19575208	HLA-DRB1	Body	46	10	30	11	-16
Andersen, E. et al., 2018	Ob Non-T2D vs Ob T2D	VAT (Pre-Adipocyte)		PLSCR3	Promoter (<=1kb)	16.0083		0.0397205		-15.9686
Crujeiras, A.B. et al., 2016	Ob IS vs Ob IR	VAT	cg10154826	FAM8A1	1stExon	33	9	18	8	-15
Andersen, E. et al., 2018	Ob Non-T2D vs Ob T2D	VAT (Pre-Adipocyte)		CCDC105	Distal Intergenic	90.8863		76.8209		-14.0654
Barajas-Olmos, F et al., 2018	Ob Non-T2D vs Ob T2D	VAT	cg07713361	APOL1		55		41		-14
Crujeiras, A.B. et al., 2016	Ob IS vs Ob IR	VAT	cg00117018	ZNF251	Body	55	7	41	13	-14
Barajas-Olmos, F et al., 2018	Ob Non-T2D vs Ob T2D	VAT	cg20587336	ARMC1		49		35		-14
Barajas-Olmos, F et al., 2018	Ob Non-T2D vs Ob T2D	VAT	cg12992720	EDG4		39		25		-14
Barajas-Olmos, F et al., 2018	Ob Non-T2D vs Ob T2D	VAT	cg25125453	SPTLC3		58		44		-14
Andersen, E. et al., 2018	Ob Non-T2D vs Ob T2D	VAT (Pre-Adipocyte)		ZFP36L2	Distal Intergenic	99.9301		86.6401		-13.29
Nilsson, E et al., 2014	Ow Non-T2D vd Ob T2D	SAT	cg08024264	SCARNA16;C17orf86	TSS1500;TSS1500	37.96	20.58	24.69	20.94	-13.28
Andersen, E. et al., 2018	Ob Non-T2D vs Ob T2D	VAT (Pre-Adipocyte)		ZFYVE28	Intron (uc003gex.2/57732, intron 12 of 12)	99.8012		86.7319		-13.0693
Andersen, E. et al., 2018	Ob Non-T2D vs Ob T2D	VAT (Pre-Adipocyte)		TMEM2	Promoter (2-3kb)	99.919		86.8871		-13.0319
Crujeiras, A.B. et al., 2016	Ob IS vs Ob IR	VAT	cg11906444	CD177	Body	56	10	43	6	-13
Barajas-Olmos, F et al., 2018	Ob Non-T2D vs Ob T2D	VAT	cg08965324	LTA4H		45		32		-13
Crujeiras, A.B. et al., 2016	Ob IS vs Ob IR	VAT	cg04663916	EBPL	TSS1500	43	10	30	6	-13
Crujeiras, A.B. et al., 2016	Ob IS vs Ob IR	VAT	cg06152586	PTPRN2;PTPRN2;PTPRN2	Body;Body;Body	82	7	69	9	-13
Crujeiras, A.B. et al., 2016	Ob IS vs Ob IR	VAT	cg23029597	RSRC2;RSRC2;RSRC2	5'UTR;5'UTR;Body	65	8	52	10	-13
Andersen, E. et al., 2018	Ob Non-T2D vs Ob T2D	VAT (Pre-Adipocyte)		ZHX2	Promoter (<=1kb)	12.5664		0.0449875		-12.5214
Barajas-Olmos, F et al., 2018	Ob Non-T2D vs Ob T2D	VAT	cg20229788	GCKR		49		37		-12
Barajas-Olmos, F et al., 2018	Ob Non-T2D vs Ob T2D	VAT	cg23970338	TSFM		25		13		-12
Barajas-Olmos, F et al., 2018	Ob Non-T2D vs Ob T2D	VAT	cg21168622	ZNF350		36		24		-12
Crujeiras, A.B. et al., 2016	Ob IS vs Ob IR	VAT	cg04746089	BOP1	Body	64	6	52	9	-12
Crujeiras, A.B. et al., 2016	Ob IS vs Ob IR	VAT	cg15473904	MRPL41	3'UTR	31	2	19	5	-12
Crujeiras, A.B. et al., 2016	Ob IS vs Ob IR	VAT	cg13225565	RIN3	Body	51	7	39	11	-12
Barajas-Olmos, F et al., 2018	Ob Non-T2D vs Ob T2D	VAT	cg22502502	TRIM38		40		28		-12
Andersen, E. et al., 2018	Ob Non-T2D vs Ob T2D	VAT (Pre-Adipocyte)		HS2ST1	Promoter (1-2kb)	11.9592		0.0320904		-11.9271
Andersen, E. et al., 2018	Ob Non-T2D vs Ob T2D	VAT (Pre-Adipocyte)		RNF220	Intron (uc001clv.1/55182, intron 3 of 14)	11.8942		0.256329		-11.6379
Barajas-Olmos, F et al., 2018	Ob Non-T2D vs Ob T2D	VAT	cg26777475	PCOLCE		55		44		-11
Barajas-Olmos, F et al., 2018	Ob Non-T2D vs Ob T2D	VAT	cg03454353	ZFP37		56		45		-11
Barajas-Olmos, F et al., 2018	Ob Non-T2D vs Ob T2D	VAT	cg27202708	CCDC185		38		27		-11
Barajas-Olmos, F et al., 2018	Ob Non-T2D vs Ob T2D	VAT	cg04689061	PKIA		42		31		-11
Barajas-Olmos, F et al., 2018	Ob Non-T2D vs Ob T2D	VAT	cg03882305	TRIM50C		49		38		-11
Crujeiras, A.B. et al., 2016	Ob IS vs Ob IR	VAT	cg10881162	ERC2	3'UTR	33	4	22	11	-11
Crujeiras, A.B. et al., 2016	Ob IS vs Ob IR	VAT	cg03343083	LEPREL1;LEPREL1	5'UTR;Body	74	2	63	9	-11
Crujeiras, A.B. et al., 2016	Ob IS vs Ob IR	VAT	cg17959722	MRPL41	Body	21	5	10	4	-11
Crujeiras, A.B. et al., 2016	Ob IS vs Ob IR	VAT	cg01667892	PRDM9	TSS200	71	7	60	6	-11
Crujeiras, A.B. et al., 2016	Ob IS vs Ob IR	VAT	cg25472530	PRDM9	TSS200	62	7	51	7	-11
Crujeiras, A.B. et al., 2016	Ob IS vs Ob IR	VAT	cg22242857	SALL3	Body	75	5	64	8	-11
Crujeiras, A.B. et al., 2016	Ob IS vs Ob IR	VAT	cg20142672	ZNF431	TSS200	21	6	10	5	-11
Nilsson, E et al., 2014	Ow Non-T2D vd Ob T2D	SAT	cg24147543	HLA-DRB1	Body	24.27	14.06	13.66	13.76	-10.62
Barajas-Olmos, F et al., 2018	Ob Non-T2D vs Ob T2D	VAT	cg23242898	DCC		67		57		-10
Crujeiras, A.B. et al., 2016	Ob IS vs Ob IR	VAT	cg23484981	GNAS;GNAS;GNAS;GNASAS	TSS1500;TSS1500;3'UTR;TSS1500	56	18	46	2	-10
Crujeiras, A.B. et al., 2016	Ob IS vs Ob IR	VAT	cg03834411	JPH3	Body	68	4	58	5	-10
Crujeiras, A.B. et al., 2016	Ob IS vs Ob IR	VAT	cg14035787	POU5F1B	1stExon	67	6	57	9	-10
Crujeiras, A.B. et al., 2016	Ob IS vs Ob IR	VAT	cg01963633	TRIM31	Body	55	3	45	7	-10
Barajas-Olmos, F et al., 2018	Ob Non-T2D vs Ob T2D	VAT	cg03787486	ADH5		34		24		-10
Barajas-Olmos, F et al., 2018	Ob Non-T2D vs Ob T2D	VAT	cg15780361	ALS2CR11		43		33		-10
Barajas-Olmos, F et al., 2018	Ob Non-T2D vs Ob T2D	VAT	cg24745738	EDNRB		32		22		-10
Barajas-Olmos, F et al., 2018	Ob Non-T2D vs Ob T2D	VAT	cg10003443	FOXA2		46		36		-10
Barajas-Olmos, F et al., 2018	Ob Non-T2D vs Ob T2D	VAT	cg06493080	HOXB7		45		35		-10
Barajas-Olmos, F et al., 2018	Ob Non-T2D vs Ob T2D	VAT	cg07455279	NDUFA3		31		21		-10
Barajas-Olmos, F et al., 2018	Ob Non-T2D vs Ob T2D	VAT	cg19573166	SLC22A17		57		47		-10
Barajas-Olmos, F et al., 2018	Ob Non-T2D vs Ob T2D	VAT	cg10735607	TMEM109		63		53		-10
Crujeiras, A.B. et al., 2016	Ob IS vs Ob IR	VAT	cg15065854	CFD	Body	53	6	43	7	-10
Crujeiras, A.B. et al., 2016	Ob IS vs Ob IR	VAT	cg20583945	GSDMD	5'UTR	54	6	44	6	-10
Crujeiras, A.B. et al., 2016	Ob IS vs Ob IR	VAT	cg25641223	PDE10A;PDE10A	Body;Body	90	3	80	7	-10
Crujeiras, A.B. et al., 2016	Ob IS vs Ob IR	VAT	cg19974879	PHRF1	Body	87	4	77	10	-10
Crujeiras, A.B. et al., 2016	Ob IS vs Ob IR	VAT	cg09166973	PRDM9	TSS200	83	6	73	9	-10
Crujeiras, A.B. et al., 2016	Ob IS vs Ob IR	VAT	cg00369194	PTPRN2;PTPRN2;PTPRN2	Body;Body;Body	71	5	61	6	-10
Crujeiras, A.B. et al., 2016	Ob IS vs Ob IR	VAT	cg20528787	PTPRN2;PTPRN2;PTPRN2	Body;Body;Body	49	8	39	7	-10
Crujeiras, A.B. et al., 2016	Ob IS vs Ob IR	VAT	cg01010188	STC2	Body	45	5	35	3	-10
Crujeiras, A.B. et al., 2016	Ob IS vs Ob IR	VAT	cg22929859	TBX5;TBX5;TBX5;TBX5	Body;Body;Body;Body	47	10	37	4	-10
Barajas-Olmos, F et al., 2018	Ob Non-T2D vs Ob T2D	VAT	cg27413025	CYP20A1		38		28		-10
Nilsson, E et al., 2014	Ow Non-T2D vd Ob T2D	SAT	cg21245975	C1orf52;C1orf52	TSS200;TSS200	17.06	17.59	7.35	1.64	-9.71
Nilsson, E et al., 2014	Ow Non-T2D vd Ob T2D	SAT	cg23807071	MAD1L1;MAD1L1;MAD1L1	Body;Body;Body	50.18	7.11	40.55	10.69	-9.63
Andersen, E. et al., 2018	Ob Non-T2D vs Ob T2D	VAT (Pre-Adipocyte)		PHKG1	Promoter (1-2kb)	99.9166		90.53		-9.38659
Nilsson, E et al., 2014	Ow Non-T2D vd Ob T2D	SAT	cg20141578	BCL2L14;BCL2L14;BCL2L14	5'UTR;5'UTR;5'UTR	70.8	5.92	61.73	11	-9.07
Barajas-Olmos, F et al., 2018	Ob Non-T2D vs Ob T2D	VAT	cg09494546	SLC16A4		67		58		-9
Barajas-Olmos, F et al., 2018	Ob Non-T2D vs Ob T2D	VAT	cg04975920	TSPAN1		56		47		-9
Crujeiras, A.B. et al., 2016	Ob IS vs Ob IR	VAT	cg08355157	LOC154822	Body	55	12	46	10	-9
Barajas-Olmos, F et al., 2018	Ob Non-T2D vs Ob T2D	VAT	cg16706631	HIST1H4E		38		29		-9
Barajas-Olmos, F et al., 2018	Ob Non-T2D vs Ob T2D	VAT	cg27546682	STK40		38		29		-9
Barajas-Olmos, F et al., 2018	Ob Non-T2D vs Ob T2D	VAT	cg15298323	ACAT2		71		62		-9
Barajas-Olmos, F et al., 2018	Ob Non-T2D vs Ob T2D	VAT	cg12477119	CRKRS		39		30		-9
Barajas-Olmos, F et al., 2018	Ob Non-T2D vs Ob T2D	VAT	cg01985396	DAAM2		35		26		-9
Barajas-Olmos, F et al., 2018	Ob Non-T2D vs Ob T2D	VAT	cg24115040	DLX5		51		42		-9
Barajas-Olmos, F et al., 2018	Ob Non-T2D vs Ob T2D	VAT	cg16858125	ELOVL1		54		45		-9
Barajas-Olmos, F et al., 2018	Ob Non-T2D vs Ob T2D	VAT	cg05681757	FGD4		43		34		-9
Barajas-Olmos, F et al., 2018	Ob Non-T2D vs Ob T2D	VAT	cg08586737	GCC1		39		30		-9
Barajas-Olmos, F et al., 2018	Ob Non-T2D vs Ob T2D	VAT	cg08005849	HGF		47		38		-9
Barajas-Olmos, F et al., 2018	Ob Non-T2D vs Ob T2D	VAT	cg23904249	MGC2574		68		59		-9
Barajas-Olmos, F et al., 2018	Ob Non-T2D vs Ob T2D	VAT	cg25162921	MTAP		33		24		-9
Barajas-Olmos, F et al., 2018	Ob Non-T2D vs Ob T2D	VAT	cg20050113	SLC9A2		44		35		-9
Barajas-Olmos, F et al., 2018	Ob Non-T2D vs Ob T2D	SAT	cg02288165	SN		42		33		-9
Barajas-Olmos, F et al., 2018	Ob Non-T2D vs Ob T2D	VAT	cg06609049	THOP1		45		36		-9
Barajas-Olmos, F et al., 2018	Ob Non-T2D vs Ob T2D	VAT	cg04561804	TLOC1		39		30		-9
Barajas-Olmos, F et al., 2018	Ob Non-T2D vs Ob T2D	VAT	cg21374864	TOR1A		39		30		-9
Barajas-Olmos, F et al., 2018	Ob Non-T2D vs Ob T2D	VAT	cg01185080	ZNF710		34		25		-9
Crujeiras, A.B. et al., 2016	Ob IS vs Ob IR	VAT	cg17737388	C1orf52;C1orf52	Body;Body	35	7	26	9	-9
Crujeiras, A.B. et al., 2016	Ob IS vs Ob IR	VAT	cg02447462	CFD	Body	34	3	25	6	-9
Crujeiras, A.B. et al., 2016	Ob IS vs Ob IR	VAT	cg09163005	H2AFJ;H2AFJ	TSS1500;TSS1500	31	7	22	4	-9
Crujeiras, A.B. et al., 2016	Ob IS vs Ob IR	VAT	cg25283336	HLA-DPA1	3'UTR	92	1	83	10	-9
Crujeiras, A.B. et al., 2016	Ob IS vs Ob IR	VAT	cg13763098	LOC650226	TSS200	26	7	17	6	-9
Crujeiras, A.B. et al., 2016	Ob IS vs Ob IR	VAT	cg16421871	MCF2L;MCF2L	Body;Body	34	6	25	5	-9
Crujeiras, A.B. et al., 2016	Ob IS vs Ob IR	VAT	cg14149701	MUPCDH;MUPCDH;MUPCDH;MUPCDH	5'UTR;5'UTR;1stExon;1stExon	71	3	62	12	-9
Crujeiras, A.B. et al., 2016	Ob IS vs Ob IR	VAT	cg22079902	PRDM9	TSS200	79	5	70	7	-9
Crujeiras, A.B. et al., 2016	Ob IS vs Ob IR	VAT	cg21150288	PRKAR1B;PRKAR1B;PRKAR1B;PRKAR1B;PRKAR1B;PRKAR1B	Body;Body;Body;Body;Body;Body	70	9	61	4	-9
Crujeiras, A.B. et al., 2016	Ob IS vs Ob IR	VAT	cg12834378	PTPRN2;PTPRN2;PTPRN2	Body;Body;Body	76	5	67	3	-9
Crujeiras, A.B. et al., 2016	Ob IS vs Ob IR	VAT	cg03220455	ST6GALNAC2	TSS1500	63	8	54	4	-9
Crujeiras, A.B. et al., 2016	Ob IS vs Ob IR	VAT	cg19754622	STK32C	Body	88	6	79	7	-9
Crujeiras, A.B. et al., 2016	Ob IS vs Ob IR	VAT	cg21232488	TRIM31	Body	34	4	25	11	-9
Crujeiras, A.B. et al., 2016	Ob IS vs Ob IR	VAT	cg20160127	ZNF273;ZNF273;ZNF273	5'UTR;Body;1stExon	35	5	26	6	-9
Crujeiras, A.B. et al., 2016	Ob IS vs Ob IR	VAT	cg14252602	ZNF43	Body	12	5	3	4	-9
Nilsson, E et al., 2014	Ow Non-T2D vd Ob T2D	SAT	cg22051636	MRGPRX2	5'UTR	77.19	9.59	68.18	14.26	-9
Barajas-Olmos, F et al., 2018	Ob Non-T2D vs Ob T2D	VAT	cg03813905	NDUFB9		37		28		-9
Barajas-Olmos, F et al., 2018	Ob Non-T2D vs Ob T2D	VAT	cg01745657	PLCXD2		37		28		-9
Crujeiras, A.B. et al., 2016	Ob IS vs Ob IR	VAT	cg03829739	LOC650226	Body	37	7	28	7	-9
Barajas-Olmos, F et al., 2018	Ob Non-T2D vs Ob T2D	VAT	cg22496254	HCAP-G		65		56		-9
Nilsson, E et al., 2014	Ow Non-T2D vd Ob T2D	SAT	cg07650392	PRICKLE2	Body	85.59	10.61	76.88	19.25	-8.71
Nilsson, E et al., 2014	Ow Non-T2D vd Ob T2D	SAT	cg20169988	S100A9	Body	73.78	5.78	65.1	12.2	-8.68
Nilsson, E et al., 2014	Ow Non-T2D vd Ob T2D	SAT	cg07354583	CD69;CD69;CD69	Body;Body;Body	76.06	7.33	67.41	10.57	-8.64
Nilsson, E et al., 2014	Ow Non-T2D vd Ob T2D	SAT	cg26427109	CD6	TSS200	69.68	11.81	61.07	13.14	-8.61
Nilsson, E et al., 2014	Ow Non-T2D vd Ob T2D	SAT	cg09050670	CLCN7;CLCN7	Body;Body	77.24	7.66	68.7	12.49	-8.53
Nilsson, E et al., 2014	Ow Non-T2D vd Ob T2D	SAT	cg25123566	FAM113B;LOC100233209	5'UTR;TSS1500	60.09	7.81	51.61	9.82	-8.48
Andersen, E. et al., 2018	Ob Non-T2D vs Ob T2D	VAT (Pre-Adipocyte)		SH3BP5	Promoter (<=1kb)	8.45338		0.0355196		-8.41786
Nilsson, E et al., 2014	Ow Non-T2D vd Ob T2D	SAT	cg18979623	ZBTB46	5'UTR	67.44	9.29	59.15	8.43	-8.29
Nilsson, E et al., 2014	Ow Non-T2D vd Ob T2D	SAT	cg19147218	HOXA7	TSS1500	67.88	8.96	59.71	11.73	-8.17
Barajas-Olmos, F et al., 2018	Ob Non-T2D vs Ob T2D	VAT	cg01446393	FAM107A		66		58		-8
Barajas-Olmos, F et al., 2018	Ob Non-T2D vs Ob T2D	VAT	cg13549845	GRID2		56		48		-8
Barajas-Olmos, F et al., 2018	Ob Non-T2D vs Ob T2D	VAT	cg05420896	DCC		37		29		-8
Barajas-Olmos, F et al., 2018	Ob Non-T2D vs Ob T2D	VAT	cg00984602	SRF		28		20		-8
Barajas-Olmos, F et al., 2018	Ob Non-T2D vs Ob T2D	VAT	cg08713365	C20orf98		16		8		-8
Barajas-Olmos, F et al., 2018	Ob Non-T2D vs Ob T2D	VAT	cg05333568	CCDC185		34		26		-8
Barajas-Olmos, F et al., 2018	Ob Non-T2D vs Ob T2D	VAT	cg21993406	CENPH		40		32		-8
Barajas-Olmos, F et al., 2018	Ob Non-T2D vs Ob T2D	SAT	cg02276665	CTNNA1		47		39		-8
Barajas-Olmos, F et al., 2018	Ob Non-T2D vs Ob T2D	VAT	cg10841258	CTTNBP2NL		31		23		-8
Barajas-Olmos, F et al., 2018	Ob Non-T2D vs Ob T2D	VAT	cg24088408	E2F1		61		53		-8
Barajas-Olmos, F et al., 2018	Ob Non-T2D vs Ob T2D	VAT	cg17378989	ERCC1		40		32		-8
Barajas-Olmos, F et al., 2018	Ob Non-T2D vs Ob T2D	VAT	cg10217449	GNPDA2		53		45		-8
Barajas-Olmos, F et al., 2018	Ob Non-T2D vs Ob T2D	VAT	cg01919208	LAMB2		24		16		-8
Barajas-Olmos, F et al., 2018	Ob Non-T2D vs Ob T2D	VAT	cg26924825	LCAT		62		54		-8
Barajas-Olmos, F et al., 2018	Ob Non-T2D vs Ob T2D	VAT	cg19972619	MYC		16		8		-8
Barajas-Olmos, F et al., 2018	Ob Non-T2D vs Ob T2D	VAT	cg26284390	NFKBIZ		33		25		-8
Barajas-Olmos, F et al., 2018	Ob Non-T2D vs Ob T2D	VAT	cg18053607	PIB5PA		30		22		-8
Barajas-Olmos, F et al., 2018	Ob Non-T2D vs Ob T2D	VAT	cg12148581	RPL14		49		41		-8
Barajas-Olmos, F et al., 2018	Ob Non-T2D vs Ob T2D	VAT	cg06363129	SOSTDC1		42		34		-8
Barajas-Olmos, F et al., 2018	Ob Non-T2D vs Ob T2D	VAT	cg18847227	SUMF1		47		39		-8
Barajas-Olmos, F et al., 2018	Ob Non-T2D vs Ob T2D	VAT	cg18964732	TMCO1		24		16		-8
Barajas-Olmos, F et al., 2018	Ob Non-T2D vs Ob T2D	VAT	cg26486702	USP21		31		23		-8
Barajas-Olmos, F et al., 2018	Ob Non-T2D vs Ob T2D	VAT	cg27394046	XRN2		59		51		-8
Barajas-Olmos, F et al., 2018	Ob Non-T2D vs Ob T2D	VAT	cg11816577	YWHAE		23		15		-8
Barajas-Olmos, F et al., 2018	Ob Non-T2D vs Ob T2D	VAT	cg20055101	ZNF206		41		33		-8
Barajas-Olmos, F et al., 2018	Ob Non-T2D vs Ob T2D	VAT	cg24333473	ZNF597		31		23		-8
Crujeiras, A.B. et al., 2016	Ob IS vs Ob IR	VAT	cg00398048	AGA	TSS1500	31	7	23	5	-8
Crujeiras, A.B. et al., 2016	Ob IS vs Ob IR	VAT	cg14807090	AHRR	3'UTR	88	2	80	15	-8
Crujeiras, A.B. et al., 2016	Ob IS vs Ob IR	VAT	cg22193691	AP2B1;AP2B1	Body;Body	91	2	83	14	-8
Crujeiras, A.B. et al., 2016	Ob IS vs Ob IR	VAT	cg19533582	ASAP2;ASAP2	Body;Body	91	1	83	16	-8
Crujeiras, A.B. et al., 2016	Ob IS vs Ob IR	VAT	cg14061069	DMPK;DMPK;DMPK;DMPK	Body;Body;Body;Body	40	4	32	6	-8
Crujeiras, A.B. et al., 2016	Ob IS vs Ob IR	VAT	cg02413938	ESPNL	TSS200	72	4	64	9	-8
Crujeiras, A.B. et al., 2016	Ob IS vs Ob IR	VAT	cg15954263	FNDC3B;FNDC3B	Body;Body	94	2	86	15	-8
Crujeiras, A.B. et al., 2016	Ob IS vs Ob IR	VAT	cg07112131	H2AFJ;H2AFJ	TSS1500;TSS1500	21	5	13	2	-8
Crujeiras, A.B. et al., 2016	Ob IS vs Ob IR	VAT	cg02366798	HOXA13	3'UTR	40	3	32	6	-8
Crujeiras, A.B. et al., 2016	Ob IS vs Ob IR	VAT	cg07858113	IER3;FLOT1	3'UTR;TSS1500	23	7	15	3	-8
Crujeiras, A.B. et al., 2016	Ob IS vs Ob IR	VAT	cg22850258	ISPD;ISPD	Body;Body	91	1	83	17	-8
Crujeiras, A.B. et al., 2016	Ob IS vs Ob IR	VAT	cg27398640	LINGO1	Body	79	6	71	6	-8
Crujeiras, A.B. et al., 2016	Ob IS vs Ob IR	VAT	cg04005843	LPCAT1	3'UTR	61	7	53	4	-8
Crujeiras, A.B. et al., 2016	Ob IS vs Ob IR	VAT	cg22838050	MED16	Body	79	3	71	6	-8
Crujeiras, A.B. et al., 2016	Ob IS vs Ob IR	VAT	cg11382963	MSC	3'UTR	34	4	26	3	-8
Crujeiras, A.B. et al., 2016	Ob IS vs Ob IR	VAT	cg22629375	OSCAR;OSCAR;OSCAR;OSCAR	3'UTR;3'UTR;3'UTR;3'UTR	87	1	79	13	-8
Crujeiras, A.B. et al., 2016	Ob IS vs Ob IR	VAT	cg02444433	PRDM9	TSS1500	86	4	78	6	-8
Crujeiras, A.B. et al., 2016	Ob IS vs Ob IR	VAT	cg02770061	PTPRN2;PTPRN2;PTPRN2	Body;Body;Body	81	6	73	5	-8
Crujeiras, A.B. et al., 2016	Ob IS vs Ob IR	VAT	cg08184159	TBX5;TBX5;TBX5;TBX5	Body;Body;Body;Body	61	3	53	4	-8
Crujeiras, A.B. et al., 2016	Ob IS vs Ob IR	VAT	cg19025234	THBS4	Body	21	4	13	8	-8
Crujeiras, A.B. et al., 2016	Ob IS vs Ob IR	VAT	cg11555228	ZNF431	TSS200	35	3	27	7	-8
Barajas-Olmos, F et al., 2018	Ob Non-T2D vs Ob T2D	VAT	cg12435611	BRIP1		36		28		-8
Barajas-Olmos, F et al., 2018	Ob Non-T2D vs Ob T2D	VAT	cg03876622	CSDA		29		21		-8
Crujeiras, A.B. et al., 2016	Ob IS vs Ob IR	VAT	cg08644045	DOK7;DOK7	3'UTR;3'UTR	63	5	55	5	-8
Nilsson, E et al., 2014	Ow Non-T2D vd Ob T2D	SAT	cg11859594	CYTH1;CYTH1	Body;Body	69.79	6.79	61.83	11.39	-7.95
Nilsson, E et al., 2014	Ow Non-T2D vd Ob T2D	SAT	cg20814202	AATK	Body	72.68	8.93	64.86	14.61	-7.82
Nilsson, E et al., 2014	Ow Non-T2D vd Ob T2D	SAT	cg22609784	MSX1	Body	70.8	6.19	62.98	8.64	-7.82
Nilsson, E et al., 2014	Ow Non-T2D vd Ob T2D	SAT	cg01630032	WWOX	Body	79.83	5.56	72.02	12.2	-7.81
Nilsson, E et al., 2014	Ow Non-T2D vd Ob T2D	SAT	cg13996510	EFHC2	TSS1500	46.36	11.58	38.56	8.76	-7.8
Nilsson, E et al., 2014	Ow Non-T2D vd Ob T2D	SAT	cg07787634	KMO	Body	66.96	7.9	59.24	10.89	-7.72
Nilsson, E et al., 2014	Ow Non-T2D vd Ob T2D	SAT	cg25503999	MBP;MBP	Body;Body	72.34	6.53	64.62	9.9	-7.72
Nilsson, E et al., 2014	Ow Non-T2D vd Ob T2D	SAT	cg03392753	COX19	3'UTR	68.99	7.24	61.34	12.33	-7.65
Andersen, E. et al., 2018	Ob Non-T2D vs Ob T2D	VAT (Pre-Adipocyte)		MIR138-1	Distal Intergenic	7.67439		0.0386083		-7.63578
Nilsson, E et al., 2014	Ow Non-T2D vd Ob T2D	SAT	cg21110337	TPCN1;TPCN1	Body;Body	58.17	7.42	50.56	9.15	-7.61
Nilsson, E et al., 2014	Ow Non-T2D vd Ob T2D	SAT	cg07554357	MIR548F5;NBEA;MAB21L1	Body;Body;TSS1500	71.97	4.68	64.38	9.91	-7.59
Nilsson, E et al., 2014	Ow Non-T2D vd Ob T2D	SAT	cg00005847	HOXD3	5'UTR	71.66	6.81	64.08	9.84	-7.58
Nilsson, E et al., 2014	Ow Non-T2D vd Ob T2D	SAT	cg25574765	PPFIA1;PPFIA1	Body;Body	85.9	8.62	78.34	13.08	-7.56
Nilsson, E et al., 2014	Ow Non-T2D vd Ob T2D	SAT	cg06484146	VWDE	TSS200	42.9	7.81	35.4	10.39	-7.5
Andersen, E. et al., 2018	Ob Non-T2D vs Ob T2D	VAT (Pre-Adipocyte)		EPHB2	Promoter (<=1kb)	7.51541		0.015677		-7.49973
Nilsson, E et al., 2014	Ow Non-T2D vd Ob T2D	SAT	cg02983911	BPI	TSS200	68.06	7.48	60.59	10.64	-7.48
Nilsson, E et al., 2014	Ow Non-T2D vd Ob T2D	SAT	cg00862314	INPP5A	Body	52.15	6.29	44.71	9.05	-7.45
Nilsson, E et al., 2014	Ow Non-T2D vd Ob T2D	SAT	cg06383241	MAP1LC3B2	TSS200	65.28	6.72	57.83	9.74	-7.45
Nilsson, E et al., 2014	Ow Non-T2D vd Ob T2D	SAT	cg10559416	CYTIP	1stExon	73.9	6.85	66.47	10.3	-7.43
Nilsson, E et al., 2014	Ow Non-T2D vd Ob T2D	SAT	cg18723409	LSP1;LSP1;LSP1;LSP1	3'UTR;3'UTR;3'UTR;3'UTR	79.83	9.44	72.42	12.28	-7.41
Nilsson, E et al., 2014	Ow Non-T2D vd Ob T2D	SAT	cg26579713	IGDCC4	Body	62.75	7.33	55.36	9.94	-7.39
Nilsson, E et al., 2014	Ow Non-T2D vd Ob T2D	SAT	cg01440489	ELF1;ELF1	5'UTR;1stExon	60.77	6.01	53.52	9.29	-7.26
Nilsson, E et al., 2014	Ow Non-T2D vd Ob T2D	SAT	cg06911354	HOXA7	TSS1500	68.46	7.05	61.2	10.14	-7.26
Nilsson, E et al., 2014	Ow Non-T2D vd Ob T2D	SAT	cg03822198	MAP1LC3B2	5'UTR	63.14	5.19	55.88	9.15	-7.26
Nilsson, E et al., 2014	Ow Non-T2D vd Ob T2D	SAT	cg23586595	PLAC8;PLAC8	5'UTR;5'UTR	75.32	8.1	68.06	11.19	-7.25
Nilsson, E et al., 2014	Ow Non-T2D vd Ob T2D	SAT	cg13784312	RAPGEF1	Body	75.11	7.37	67.87	10.57	-7.24
Nilsson, E et al., 2014	Ow Non-T2D vd Ob T2D	SAT	cg13906813	HLA-DPA1	Body	57.94	5.35	50.77	9.27	-7.17
Nilsson, E et al., 2014	Ow Non-T2D vd Ob T2D	SAT	cg00083188	KCNMA1;KCNMA1;KCNMA1;KCNMA1	Body;Body;Body;Body	73.37	5.9	66.21	8.85	-7.15
Nilsson, E et al., 2014	Ow Non-T2D vd Ob T2D	SAT	cg02611122	TMEM187	5'UTR	64.62	6.13	57.48	10.18	-7.14
Nilsson, E et al., 2014	Ow Non-T2D vd Ob T2D	SAT	cg16331599	CD86;CD86	TSS200;Body	71.5	5.49	64.4	8.42	-7.1
Nilsson, E et al., 2014	Ow Non-T2D vd Ob T2D	SAT	cg20487608	JARID2	Body	77.21	5.87	70.14	9.02	-7.07
Nilsson, E et al., 2014	Ow Non-T2D vd Ob T2D	SAT	cg09937190	MACROD2;MACROD2;MACROD2	5'UTR;Body;1stExon	81.13	4.26	74.07	8.28	-7.07
Nilsson, E et al., 2014	Ow Non-T2D vd Ob T2D	SAT	cg05067125	S100Z	5'UTR	62.29	6.84	55.23	9.44	-7.06
Nilsson, E et al., 2014	Ow Non-T2D vd Ob T2D	SAT	cg02384857	HOXA7	TSS1500	62.83	5.96	55.79	8.98	-7.05
Nilsson, E et al., 2014	Ow Non-T2D vd Ob T2D	SAT	cg19233405	ZBTB7B	Body	73.72	9.55	66.67	11.03	-7.05
Nilsson, E et al., 2014	Ow Non-T2D vd Ob T2D	SAT	cg20934105	RIN3	Body	54.13	7.16	47.09	9.33	-7.04
Andersen, E. et al., 2018	Ob Non-T2D vs Ob T2D	VAT (Pre-Adipocyte)		MRPS9	Promoter (<=1kb)	7.06097		0.0321381		-7.02883
Nilsson, E et al., 2014	Ow Non-T2D vd Ob T2D	SAT	cg27284288	CD6	TSS200	72.04	6.99	65.02	9.76	-7.02
Nilsson, E et al., 2014	Ow Non-T2D vd Ob T2D	SAT	cg20721135	RASA3	Body	69.57	4.78	62.57	7.24	-7.01
Nilsson, E et al., 2014	Ow Non-T2D vd Ob T2D	SAT	cg03155112	TNS3	5'UTR	79.29	6.75	72.28	10.29	-7.01
Barajas-Olmos, F et al., 2018	Ob Non-T2D vs Ob T2D	VAT	cg26431343	HSPC117		55		48		-7
Barajas-Olmos, F et al., 2018	Ob Non-T2D vs Ob T2D	SAT	cg18344063	MGAT4C		64		57		-7
Barajas-Olmos, F et al., 2018	Ob Non-T2D vs Ob T2D	VAT	cg05257610	NDUFAF7		64		57		-7
Barajas-Olmos, F et al., 2018	Ob Non-T2D vs Ob T2D	VAT	cg09047884	TTLL1		65		58		-7
Crujeiras, A.B. et al., 2016	Ob IS vs Ob IR	VAT	cg16450309	EIF5A2	TSS1500	65	3	58	6	-7
Crujeiras, A.B. et al., 2016	Ob IS vs Ob IR	VAT	cg15685672	ELL2	TSS1500	64	4	57	1	-7
Crujeiras, A.B. et al., 2016	Ob IS vs Ob IR	VAT	cg11430259	FGFR2;FGFR2;FGFR2;FGFR2;FGFR2;FGFR2	5'UTR;5'UTR;5'UTR;5'UTR;5'UTR;5'UTR	56	4	49	4	-7
Crujeiras, A.B. et al., 2016	Ob IS vs Ob IR	VAT	cg19172575	GATA4	Body	65	5	58	3	-7
Crujeiras, A.B. et al., 2016	Ob IS vs Ob IR	VAT	cg09664373	LMF1	Body	65	5	58	4	-7
Crujeiras, A.B. et al., 2016	Ob IS vs Ob IR	VAT	cg00235661	SGOL1;SGOL1;	TSS1500;TSS1500;	64	7	57	5	-7
Barajas-Olmos, F et al., 2018	Ob Non-T2D vs Ob T2D	VAT	cg09404633	LMOD1		28		21		-7
Barajas-Olmos, F et al., 2018	Ob Non-T2D vs Ob T2D	VAT	cg19759064	PHKG1		36		29		-7
Barajas-Olmos, F et al., 2018	Ob Non-T2D vs Ob T2D	VAT	cg11052143	ALS2CR11		25		18		-7
Barajas-Olmos, F et al., 2018	Ob Non-T2D vs Ob T2D	VAT	cg01718365	AOF2		31		24		-7
Barajas-Olmos, F et al., 2018	Ob Non-T2D vs Ob T2D	SAT	cg15149938	C22orf34		71		64		-7
Barajas-Olmos, F et al., 2018	Ob Non-T2D vs Ob T2D	VAT	cg24362726	C4orf33		71		64		-7
Barajas-Olmos, F et al., 2018	Ob Non-T2D vs Ob T2D	VAT	cg07460665	CALCOCO2		23		16		-7
Barajas-Olmos, F et al., 2018	Ob Non-T2D vs Ob T2D	VAT	cg10994379	CAPSL		44		37		-7
Barajas-Olmos, F et al., 2018	Ob Non-T2D vs Ob T2D	VAT	cg02849695	CCDC19		31		24		-7
Barajas-Olmos, F et al., 2018	Ob Non-T2D vs Ob T2D	SAT	cg26185508	CDCP2		48		41		-7
Barajas-Olmos, F et al., 2018	Ob Non-T2D vs Ob T2D	VAT	cg17387870	CHFR		31		24		-7
Barajas-Olmos, F et al., 2018	Ob Non-T2D vs Ob T2D	VAT	cg18632102	CNOT8		44		37		-7
Barajas-Olmos, F et al., 2018	Ob Non-T2D vs Ob T2D	VAT	cg05624932	CRISPLD1		42		35		-7
Barajas-Olmos, F et al., 2018	Ob Non-T2D vs Ob T2D	VAT	cg01288089	CXCL10		32		25		-7
Barajas-Olmos, F et al., 2018	Ob Non-T2D vs Ob T2D	VAT	cg01337047	DSG1		53		46		-7
Barajas-Olmos, F et al., 2018	Ob Non-T2D vs Ob T2D	VAT	cg20773127	ENPEP		48		41		-7
Barajas-Olmos, F et al., 2018	Ob Non-T2D vs Ob T2D	SAT	cg05293216	FANCG		67		60		-7
Barajas-Olmos, F et al., 2018	Ob Non-T2D vs Ob T2D	VAT	cg18977436	FGF14		39		32		-7
Barajas-Olmos, F et al., 2018	Ob Non-T2D vs Ob T2D	VAT	cg20426860	FLJ20422		25		18		-7
Barajas-Olmos, F et al., 2018	Ob Non-T2D vs Ob T2D	VAT	cg15868302	FOXD2		49		42		-7
Barajas-Olmos, F et al., 2018	Ob Non-T2D vs Ob T2D	VAT	cg24792360	FUCA1		48		41		-7
Barajas-Olmos, F et al., 2018	Ob Non-T2D vs Ob T2D	VAT	cg07129274	HIST1H2AL		34		27		-7
Barajas-Olmos, F et al., 2018	Ob Non-T2D vs Ob T2D	VAT	cg02860543	IGF2BP3		49		42		-7
Barajas-Olmos, F et al., 2018	Ob Non-T2D vs Ob T2D	VAT	cg11908570	KIAA0040		31		24		-7
Barajas-Olmos, F et al., 2018	Ob Non-T2D vs Ob T2D	VAT	cg14435807	LOXL1		20		13		-7
Barajas-Olmos, F et al., 2018	Ob Non-T2D vs Ob T2D	VAT	cg27239157	MCF2L2		48		41		-7
Barajas-Olmos, F et al., 2018	Ob Non-T2D vs Ob T2D	VAT	cg15815843	MFAP5		79		72		-7
Barajas-Olmos, F et al., 2018	Ob Non-T2D vs Ob T2D	VAT	cg15557833	MFSD8		32		25		-7
Barajas-Olmos, F et al., 2018	Ob Non-T2D vs Ob T2D	VAT	cg14036856	MGC52423		69		62		-7
Barajas-Olmos, F et al., 2018	Ob Non-T2D vs Ob T2D	VAT	cg05587474	MOV10		45		38		-7
Barajas-Olmos, F et al., 2018	Ob Non-T2D vs Ob T2D	SAT	cg07221454	MS4A10		69		62		-7
Barajas-Olmos, F et al., 2018	Ob Non-T2D vs Ob T2D	VAT	cg16121444	NME7		23		16		-7
Barajas-Olmos, F et al., 2018	Ob Non-T2D vs Ob T2D	VAT	cg11536940	PGCP		32		25		-7
Barajas-Olmos, F et al., 2018	Ob Non-T2D vs Ob T2D	VAT	cg17783509	PHOX2B		37		30		-7
Barajas-Olmos, F et al., 2018	Ob Non-T2D vs Ob T2D	VAT	cg08707819	RCOR1		42		35		-7
Barajas-Olmos, F et al., 2018	Ob Non-T2D vs Ob T2D	VAT	cg03160508	RHOD		25		18		-7
Barajas-Olmos, F et al., 2018	Ob Non-T2D vs Ob T2D	VAT	cg11672225	RNF185		27		20		-7
Barajas-Olmos, F et al., 2018	Ob Non-T2D vs Ob T2D	VAT	cg07693270	RPL39L		48		41		-7
Barajas-Olmos, F et al., 2018	Ob Non-T2D vs Ob T2D	VAT	cg00674922	SATB1		46		39		-7
Barajas-Olmos, F et al., 2018	Ob Non-T2D vs Ob T2D	VAT	cg19453250	STATIP1		38		31		-7
Barajas-Olmos, F et al., 2018	Ob Non-T2D vs Ob T2D	VAT	cg23769143	TIMP4		25		18		-7
Barajas-Olmos, F et al., 2018	Ob Non-T2D vs Ob T2D	VAT	cg12324629	ULK2		44		37		-7
Barajas-Olmos, F et al., 2018	Ob Non-T2D vs Ob T2D	VAT	cg22972055	UNC84A		75		68		-7
Barajas-Olmos, F et al., 2018	Ob Non-T2D vs Ob T2D	VAT	cg00571634	WDR5B		48		41		-7
Barajas-Olmos, F et al., 2018	Ob Non-T2D vs Ob T2D	VAT	cg15881727	ZBED4		18		11		-7
Crujeiras, A.B. et al., 2016	Ob IS vs Ob IR	VAT	cg11744861	ABCC4;ABCC4	Body;Body	83	5	76	6	-7
Crujeiras, A.B. et al., 2016	Ob IS vs Ob IR	VAT	cg06437446	B3GNTL1	Body	53	4	46	4	-7
Crujeiras, A.B. et al., 2016	Ob IS vs Ob IR	VAT	cg03054255	BRF1;BRF1	Body;Body	86	1	79	15	-7
Crujeiras, A.B. et al., 2016	Ob IS vs Ob IR	VAT	cg00299286	BTNL9	Body	22	4	15	6	-7
Crujeiras, A.B. et al., 2016	Ob IS vs Ob IR	VAT	cg19954348	C5orf47	TSS200	93	1	86	10	-7
Crujeiras, A.B. et al., 2016	Ob IS vs Ob IR	VAT	cg16373202	CDH3	Body	17	5	10	3	-7
Crujeiras, A.B. et al., 2016	Ob IS vs Ob IR	VAT	cg04240583	CGN	5'UTR	50	7	43	4	-7
Crujeiras, A.B. et al., 2016	Ob IS vs Ob IR	VAT	cg20290336	CNST;CNST	5'UTR;5'UTR	73	2	66	5	-7
Crujeiras, A.B. et al., 2016	Ob IS vs Ob IR	VAT	cg21586152	ELANE	Body	61	4	54	5	-7
Crujeiras, A.B. et al., 2016	Ob IS vs Ob IR	VAT	cg04622795	EMX1	Body	80	2	73	8	-7
Crujeiras, A.B. et al., 2016	Ob IS vs Ob IR	VAT	cg24870676	FAM22F	Body	70	2	63	12	-7
Crujeiras, A.B. et al., 2016	Ob IS vs Ob IR	VAT	cg10759602	FOXF2	Body	37	5	30	5	-7
Crujeiras, A.B. et al., 2016	Ob IS vs Ob IR	VAT	cg09879122	GALNT9;GALNT9	Body;TSS200	44	5	37	5	-7
Crujeiras, A.B. et al., 2016	Ob IS vs Ob IR	VAT	cg13434842	GATA4	Body	50	4	43	5	-7
Crujeiras, A.B. et al., 2016	Ob IS vs Ob IR	VAT	cg02887458	GATAD2A	TSS1500	52	5	45	5	-7
Crujeiras, A.B. et al., 2016	Ob IS vs Ob IR	VAT	cg18599231	HLA-DOB	TSS1500	54	1	47	4	-7
Crujeiras, A.B. et al., 2016	Ob IS vs Ob IR	VAT	cg00796866	MGC23284;SNAI3	Body;3'UTR	61	5	54	3	-7
Crujeiras, A.B. et al., 2016	Ob IS vs Ob IR	VAT	cg09802066	MGC45800	Body	32	4	25	4	-7
Crujeiras, A.B. et al., 2016	Ob IS vs Ob IR	VAT	cg17814781	MSX1	3'UTR	61	6	54	2	-7
Crujeiras, A.B. et al., 2016	Ob IS vs Ob IR	VAT	cg05079544	N4BP1	TSS1500	47	3	40	4	-7
Crujeiras, A.B. et al., 2016	Ob IS vs Ob IR	VAT	cg13789015	NCRNA00094	TSS1500	18	4	11	4	-7
Crujeiras, A.B. et al., 2016	Ob IS vs Ob IR	VAT	cg10784548	NSD1;NSD1	Body;Body	53	5	46	7	-7
Crujeiras, A.B. et al., 2016	Ob IS vs Ob IR	VAT	cg04845915	PCDHGA4;PCDHGA11;PCDHGA9;PCDHGA1;PCDHGB1;PCDHGB6;PCDHGB3;PCDHGA11;PCDHGB7;PCDHGA6;PCDHGA8;PCDHGA11;PCDHGA10;PCDHGA5;PCDHGB4;PCDHGA3;PCDHGA2;PCDHGB2;PCDHGA7;PCDHGB5	Body;Body;Body;Body;Body;Body;Body;1stExon;Body;Body;Body;1stExon;Body;Body;Body;Body;Body;Body;Body;Body	47	2	40	7	-7
Crujeiras, A.B. et al., 2016	Ob IS vs Ob IR	VAT	cg02642298	PRDXDD1P	TSS1500	43	4	36	6	-7
Crujeiras, A.B. et al., 2016	Ob IS vs Ob IR	VAT	cg16196077	RTKN2	TSS200	12	4	5	4	-7
Crujeiras, A.B. et al., 2016	Ob IS vs Ob IR	VAT	cg01327602	SHISA7	Body	43	4	36	3	-7
Crujeiras, A.B. et al., 2016	Ob IS vs Ob IR	VAT	cg18161956	TBX3;TBX3	Body;Body	74	4	67	3	-7
Crujeiras, A.B. et al., 2016	Ob IS vs Ob IR	VAT	cg20099830	TBX5;TBX5;TBX5;TBX5	5'UTR;TSS1500;5'UTR;5'UTR	34	7	27	3	-7
Crujeiras, A.B. et al., 2016	Ob IS vs Ob IR	VAT	cg21611810	TBX5;TBX5;TBX5;TBX5	5'UTR;5'UTR;TSS200;5'UTR	30	8	23	4	-7
Crujeiras, A.B. et al., 2016	Ob IS vs Ob IR	VAT	cg12154261	TDRD9	TSS1500	60	2	53	5	-7
Crujeiras, A.B. et al., 2016	Ob IS vs Ob IR	VAT	cg09470983	TFRC;TFRC	5'UTR;5'UTR	74	6	67	3	-7
Crujeiras, A.B. et al., 2016	Ob IS vs Ob IR	VAT	cg07873154	TRIM10;TRIM10	Body;Body	32	7	25	6	-7
Crujeiras, A.B. et al., 2016	Ob IS vs Ob IR	VAT	cg15951466	TRIM31	Body	41	2	34	6	-7
Crujeiras, A.B. et al., 2016	Ob IS vs Ob IR	VAT	cg04447323	TUBGCP2	Body	89	0	82	16	-7
Crujeiras, A.B. et al., 2016	Ob IS vs Ob IR	VAT	cg19693031	TXNIP	3'UTR	51	4	44	5	-7
Crujeiras, A.B. et al., 2016	Ob IS vs Ob IR	VAT	cg11244672	YJEFN3	Body	74	4	67	4	-7
Crujeiras, A.B. et al., 2016	Ob IS vs Ob IR	VAT	cg09884451	ZFYVE28	Body	31	3	24	8	-7
Crujeiras, A.B. et al., 2016	Ob IS vs Ob IR	VAT	cg15824611	ZNF680;ZNF680	Body;Body	33	4	26	4	-7
Crujeiras, A.B. et al., 2016	Ob IS vs Ob IR	VAT	cg25648436	ZSCAN1	Body	33	4	26	5	-7
Nilsson, E et al., 2014	Ow Non-T2D vd Ob T2D	SAT	cg14088196	PPFIA1;PPFIA1	Body;Body	83.92	7.4	76.92	12.02	-7
Nilsson, E et al., 2014	Ow Non-T2D vd Ob T2D	SAT	cg07420362	TRPC2	TSS1500	70.01	5.98	63.01	8.18	-7
Barajas-Olmos, F et al., 2018	Ob Non-T2D vs Ob T2D	VAT	cg14711201	SKP2		21		14		-7
Barajas-Olmos, F et al., 2018	Ob Non-T2D vs Ob T2D	VAT	cg25982743	TIMP4		21		14		-7
Barajas-Olmos, F et al., 2018	Ob Non-T2D vs Ob T2D	VAT	cg05303448	AACS		29		22		-7
Barajas-Olmos, F et al., 2018	Ob Non-T2D vs Ob T2D	VAT	cg01860753	RASSF5		29		22		-7
Barajas-Olmos, F et al., 2018	Ob Non-T2D vs Ob T2D	VAT	cg21422208	RFT1		35		28		-7
Barajas-Olmos, F et al., 2018	Ob Non-T2D vs Ob T2D	VAT	cg02147791	SAP18		29		22		-7
Crujeiras, A.B. et al., 2016	Ob IS vs Ob IR	VAT	cg14087168	MEF2D	Body	29	4	22	5	-7
Barajas-Olmos, F et al., 2018	Ob Non-T2D vs Ob T2D	SAT	cg21126707	MYF5		57		50		-7
Crujeiras, A.B. et al., 2016	Ob IS vs Ob IR	VAT	cg07620230	TNFRSF6B;TNFRSF6B;TNFRSF6B	5'UTR;5'UTR;1stExon	62	4	55	3	-7
Nilsson, E et al., 2014	Ow Non-T2D vd Ob T2D	SAT	cg07912922	PHACTR1	Body	63.77	7.63	56.78	8.96	-6.98
Nilsson, E et al., 2014	Ow Non-T2D vd Ob T2D	SAT	cg04599946	IRF8	5'UTR	64.01	5.92	57.04	7.82	-6.97
Nilsson, E et al., 2014	Ow Non-T2D vd Ob T2D	SAT	cg06699216	CSGALNACT1;CSGALNACT1;CSGALNACT1	Body;Body;Body	71.61	4.17	64.66	9.96	-6.95
Nilsson, E et al., 2014	Ow Non-T2D vd Ob T2D	SAT	cg14023009	ARHGEF10	Body	65.86	7.24	58.92	9.16	-6.94
Nilsson, E et al., 2014	Ow Non-T2D vd Ob T2D	SAT	cg21538684	PHACTR1	Body	69.76	6.64	62.82	9.73	-6.94
Nilsson, E et al., 2014	Ow Non-T2D vd Ob T2D	SAT	cg11869193	RAP1GAP2;RAP1GAP2	Body;Body	53.74	10.26	46.8	10.75	-6.94
Nilsson, E et al., 2014	Ow Non-T2D vd Ob T2D	SAT	cg10071690	DIP2C	Body	80.32	6.49	73.4	8.3	-6.93
Nilsson, E et al., 2014	Ow Non-T2D vd Ob T2D	SAT	cg04721825	PRKCA	Body	63.77	5.28	56.83	9.15	-6.93
Nilsson, E et al., 2014	Ow Non-T2D vd Ob T2D	SAT	cg12177677	CYTIP	1stExon	73.75	7.31	66.84	10.39	-6.92
Nilsson, E et al., 2014	Ow Non-T2D vd Ob T2D	SAT	cg08058560	CD101	TSS200	75.81	6.06	68.9	9.2	-6.91
Nilsson, E et al., 2014	Ow Non-T2D vd Ob T2D	SAT	cg26673784	LOC283050;LOC283050;LOC283050	Body;Body;Body	42.97	6.98	36.06	7.74	-6.91
Nilsson, E et al., 2014	Ow Non-T2D vd Ob T2D	SAT	cg15258980	ARHGAP25;ARHGAP25	TSS1500;TSS1500	72.83	5.82	65.92	8.69	-6.9
Nilsson, E et al., 2014	Ow Non-T2D vd Ob T2D	SAT	cg11995437	C19orf39	TSS1500	71.74	5.85	64.85	7.84	-6.89
Nilsson, E et al., 2014	Ow Non-T2D vd Ob T2D	SAT	cg05136804	ZNF397OS;ZNF397OS	5'UTR;5'UTR	79.83	5.54	72.94	8.7	-6.89
Nilsson, E et al., 2014	Ow Non-T2D vd Ob T2D	SAT	cg15242225	RUNX1	TSS1500	60.13	7.07	53.25	9.75	-6.88
Nilsson, E et al., 2014	Ow Non-T2D vd Ob T2D	SAT	cg14191466	CDC42BPB	Body	70.2	7.4	63.33	10.89	-6.87
Nilsson, E et al., 2014	Ow Non-T2D vd Ob T2D	SAT	cg16555504	C1orf150	TSS1500	70.74	6.18	63.9	10.41	-6.84
Nilsson, E et al., 2014	Ow Non-T2D vd Ob T2D	SAT	cg14669362	MRPS15	Body	66.97	9.41	60.15	10.43	-6.83
Nilsson, E et al., 2014	Ow Non-T2D vd Ob T2D	SAT	cg13979562	NACC2	5'UTR	71.41	6.1	64.58	8.99	-6.83
Nilsson, E et al., 2014	Ow Non-T2D vd Ob T2D	SAT	cg11804789	CST7	TSS200	71.14	6.35	64.33	9.46	-6.81
Nilsson, E et al., 2014	Ow Non-T2D vd Ob T2D	SAT	cg05711036	FBXL18	Body	85.55	7.95	78.74	10.87	-6.81
Nilsson, E et al., 2014	Ow Non-T2D vd Ob T2D	SAT	cg06000732	TMEM144	TSS1500	74.14	5.17	67.35	8.34	-6.79
Nilsson, E et al., 2014	Ow Non-T2D vd Ob T2D	SAT	cg01760983	IL17RA	Body	69.86	6.51	63.08	9.52	-6.78
Nilsson, E et al., 2014	Ow Non-T2D vd Ob T2D	SAT	cg06746669	IRGM;IRGM	1stExon;5'UTR	61.74	5.75	54.96	8.36	-6.77
Nilsson, E et al., 2014	Ow Non-T2D vd Ob T2D	SAT	cg02794695	SLA;TG;SLA;SLA	TSS200;Body;Body;5'UTR	64.92	6.21	58.15	9.42	-6.77
Nilsson, E et al., 2014	Ow Non-T2D vd Ob T2D	SAT	cg02609279	ITGA4	Body	69.91	8.1	63.15	10.36	-6.76
Nilsson, E et al., 2014	Ow Non-T2D vd Ob T2D	SAT	cg04915566	RUNX1;RUNX1	5'UTR;1stExon	72.94	6.07	66.2	9.59	-6.75
Nilsson, E et al., 2014	Ow Non-T2D vd Ob T2D	SAT	cg11235297	SLC12A7	Body	69.8	6.11	63.07	8.89	-6.73
Nilsson, E et al., 2014	Ow Non-T2D vd Ob T2D	SAT	cg27631256	TNFSF8;TNFSF8	1stExon;5'UTR	67.28	8.61	60.55	10.76	-6.73
Nilsson, E et al., 2014	Ow Non-T2D vd Ob T2D	SAT	cg00113225	ZNF365	Body	78.38	6.78	71.65	8.2	-6.73
Nilsson, E et al., 2014	Ow Non-T2D vd Ob T2D	SAT	cg05185926	ARHGAP26;ARHGAP26	3'UTR;3'UTR	67.19	6.48	60.46	9.4	-6.72
Nilsson, E et al., 2014	Ow Non-T2D vd Ob T2D	SAT	cg16728539	CACNA1C;CACNA1C;CACNA1C;CACNA1C;CACNA1C;CACNA1C;CACNA1C;CACNA1C;CACNA1C;CACNA1C;CACNA1C;CACNA1C;CACNA1C;CACNA1C;CACNA1C;CACNA1C;CACNA1C;CACNA1C;CACNA1C;CACNA1C;CACNA1C;CACNA1C;CACNA1C	Body;Body;Body;Body;Body;Body;Body;Body;Body;Body;Body;Body;Body;Body;Body;Body;Body;Body;Body;Body;Body;Body;Body	54.22	6.58	47.5	7.72	-6.72
Andersen, E. et al., 2018	Ob Non-T2D vs Ob T2D	VAT (Pre-Adipocyte)		RYBP	Promoter (<=1kb)	6.74227		0.0254923		-6.71678
Nilsson, E et al., 2014	Ow Non-T2D vd Ob T2D	SAT	cg26437842	WDFY4	TSS200	66.65	6.24	59.94	8.88	-6.71
Nilsson, E et al., 2014	Ow Non-T2D vd Ob T2D	SAT	cg19829353	HECA	Body	68.81	5.95	62.1	8.04	-6.7
Nilsson, E et al., 2014	Ow Non-T2D vd Ob T2D	SAT	cg05590294	CD69;CD69;CD69	1stExon;Body;Body	67.07	5.25	60.38	9.47	-6.69
Nilsson, E et al., 2014	Ow Non-T2D vd Ob T2D	SAT	cg07946977	DUSP10;DUSP10;DUSP10	5'UTR;Body;5'UTR	75.87	6.54	69.17	9.64	-6.69
Nilsson, E et al., 2014	Ow Non-T2D vd Ob T2D	SAT	cg23662097	ITPR1;ITPR1;ITPR1	Body;Body;Body	55.89	6.58	49.23	8.92	-6.66
Nilsson, E et al., 2014	Ow Non-T2D vd Ob T2D	SAT	cg24166457	GEMIN7;GEMIN7;GEMIN7	5'UTR;5'UTR;5'UTR	74.9	7.6	68.25	9.77	-6.65
Nilsson, E et al., 2014	Ow Non-T2D vd Ob T2D	SAT	cg12427162	SFT2D2	Body	67.84	3.81	61.19	4.51	-6.65
Nilsson, E et al., 2014	Ow Non-T2D vd Ob T2D	SAT	cg00579868	WIPI2;WIPI2;WIPI2;WIPI2;WIPI2	3'UTR;3'UTR;3'UTR;3'UTR;3'UTR	66.26	6.42	59.6	8.53	-6.65
Nilsson, E et al., 2014	Ow Non-T2D vd Ob T2D	SAT	cg22261694	AIM1	Body	62.62	7.33	56	8.7	-6.63
Nilsson, E et al., 2014	Ow Non-T2D vd Ob T2D	SAT	cg26118759	CD58;CD58	Body;Body	74.23	6.84	67.59	10.07	-6.63
Nilsson, E et al., 2014	Ow Non-T2D vd Ob T2D	SAT	cg07636142	AUTS2;AUTS2;AUTS2	Body;Body;Body	70.04	6.03	63.43	9.29	-6.61
Ribel-Madsen, R. et al, 2012	Ob Non-T2D vd Ob T2D	SAT	cg11206634	SFT2D3	TSS200	67.96	3.7	74.56	3.6	-6.6
Nilsson, E et al., 2014	Ow Non-T2D vd Ob T2D	SAT	cg03604067	MAD1L1;MAD1L1;MAD1L1	Body;Body;Body	52.6	6.13	46.01	10.41	-6.59
Nilsson, E et al., 2014	Ow Non-T2D vd Ob T2D	SAT	cg06013494	CD300LB	TSS1500	69.52	5.91	62.95	9.35	-6.58
Nilsson, E et al., 2014	Ow Non-T2D vd Ob T2D	SAT	cg16087093	FOXI1;FOXI1	1stExon;1stExon	76.21	5.93	69.63	8.62	-6.58
Nilsson, E et al., 2014	Ow Non-T2D vd Ob T2D	SAT	cg10009801	TRIM26	5'UTR	77.59	5.86	71.03	9.16	-6.56
Nilsson, E et al., 2014	Ow Non-T2D vd Ob T2D	SAT	cg21899942	RGS6	Body	55.25	4.65	48.69	7.35	-6.55
Nilsson, E et al., 2014	Ow Non-T2D vd Ob T2D	SAT	cg04410989	SAMHD1	Body	59.33	5.95	52.78	9.08	-6.55
Nilsson, E et al., 2014	Ow Non-T2D vd Ob T2D	SAT	cg08586669	GRB10;GRB10;GRB10;GRB10	Body;Body;Body;Body	69.63	6.04	63.09	8.69	-6.54
Nilsson, E et al., 2014	Ow Non-T2D vd Ob T2D	SAT	cg04638655	MIR541	TSS1500	68.14	5.11	61.6	8.83	-6.54
Nilsson, E et al., 2014	Ow Non-T2D vd Ob T2D	SAT	cg23352695	NF1;EVI2A;NF1;EVI2A	Body;TSS200;Body;TSS200	73.56	5.8	67.03	9.97	-6.54
Nilsson, E et al., 2014	Ow Non-T2D vd Ob T2D	SAT	cg15046675	CD37;CD37;CD37;CD37	1stExon;1stExon;5'UTR;5'UTR	70.78	6.06	64.24	9.95	-6.53
Nilsson, E et al., 2014	Ow Non-T2D vd Ob T2D	SAT	cg06132620	NHSL1;NHSL1;NHSL1	1stExon;5'UTR;Body	64.98	5.87	58.46	8.19	-6.53
Nilsson, E et al., 2014	Ow Non-T2D vd Ob T2D	SAT	cg19836199	RUNX1	TSS1500	66.99	5.65	60.46	8.69	-6.53
Nilsson, E et al., 2014	Ow Non-T2D vd Ob T2D	SAT	cg08165960	CHSY1	Body	77.34	6.89	70.82	8.68	-6.52
Nilsson, E et al., 2014	Ow Non-T2D vd Ob T2D	SAT	cg10803577	HOXD4	Body	60.51	6.1	54	7.98	-6.52
Nilsson, E et al., 2014	Ow Non-T2D vd Ob T2D	SAT	cg18515872	RGS6	Body	47.75	5.19	41.22	7.02	-6.52
Nilsson, E et al., 2014	Ow Non-T2D vd Ob T2D	SAT	cg22410499	PRSS3	TSS1500	78.03	6.22	71.54	10	-6.5
Nilsson, E et al., 2014	Ow Non-T2D vd Ob T2D	SAT	cg03004371	ALDH1A3	Body	67.47	5.93	60.98	8.85	-6.49
Nilsson, E et al., 2014	Ow Non-T2D vd Ob T2D	SAT	cg09209510	EML1;EML1	Body;Body	58.06	5.45	51.56	7.88	-6.49
Nilsson, E et al., 2014	Ow Non-T2D vd Ob T2D	SAT	cg09777775	AGPAT3	5'UTR	67.06	7.31	60.58	9.02	-6.48
Nilsson, E et al., 2014	Ow Non-T2D vd Ob T2D	SAT	cg07065759	ANKRD44	Body	73.94	6.08	67.46	10.33	-6.48
Nilsson, E et al., 2014	Ow Non-T2D vd Ob T2D	SAT	cg05413628	CLCN7;CLCN7	Body;Body	86.82	4.35	80.34	7.57	-6.48
Nilsson, E et al., 2014	Ow Non-T2D vd Ob T2D	SAT	cg16488021	ACSF3;ACSF3;ACSF3	Body;Body;Body	69.19	6.8	62.73	10.02	-6.46
Nilsson, E et al., 2014	Ow Non-T2D vd Ob T2D	SAT	cg18081760	HIPK1;HIPK1	Body;Body	71.72	6.68	65.26	9.27	-6.46
Nilsson, E et al., 2014	Ow Non-T2D vd Ob T2D	SAT	cg19522940	HPGDS	TSS1500	60.34	5.19	53.88	8.75	-6.46
Nilsson, E et al., 2014	Ow Non-T2D vd Ob T2D	SAT	cg01762315	MCFD2;MCFD2	5'UTR;Body	78.93	3.83	72.47	11.83	-6.46
Nilsson, E et al., 2014	Ow Non-T2D vd Ob T2D	SAT	cg05667818	ST7;ST7;ST7OT2	Body;Body;TSS1500	74.56	5.32	68.1	8.29	-6.46
Nilsson, E et al., 2014	Ow Non-T2D vd Ob T2D	SAT	cg14506696	DAPP1	TSS200	58.66	5.53	52.21	8.49	-6.45
Nilsson, E et al., 2014	Ow Non-T2D vd Ob T2D	SAT	cg04541368	FLJ42709;FLJ42709	Body;Body	70.43	8.39	63.98	9.22	-6.45
Nilsson, E et al., 2014	Ow Non-T2D vd Ob T2D	SAT	cg12539415	HOXD4;HOXD4	5'UTR;1stExon	73.84	6.79	67.39	8.78	-6.45
Nilsson, E et al., 2014	Ow Non-T2D vd Ob T2D	SAT	cg07717559	RAP1GAP2;RAP1GAP2	TSS1500;TSS1500	63.4	5.57	56.95	8.67	-6.45
Nilsson, E et al., 2014	Ow Non-T2D vd Ob T2D	SAT	cg00804354	SH3BP5L	Body	63.5	6	57.05	8.49	-6.45
Nilsson, E et al., 2014	Ow Non-T2D vd Ob T2D	SAT	cg05403469	C11orf21;TSPAN32;C11orf21	Body;TSS1500;Body	74.25	6.7	67.81	9.98	-6.44
Nilsson, E et al., 2014	Ow Non-T2D vd Ob T2D	SAT	cg23741006	TCN1	TSS200	58.31	4.53	51.87	7.53	-6.44
Nilsson, E et al., 2014	Ow Non-T2D vd Ob T2D	SAT	cg21939215	CD6	TSS200	68.01	7.51	61.57	9.22	-6.43
Nilsson, E et al., 2014	Ow Non-T2D vd Ob T2D	SAT	cg00636427	NFATC1;NFATC1;NFATC1;NFATC1;NFATC1	Body;5'UTR;Body;Body;Body	76.64	7.08	70.23	8.96	-6.42
Nilsson, E et al., 2014	Ow Non-T2D vd Ob T2D	SAT	cg17344048	SPINT2;SPINT2	Body;Body	74.53	5.49	68.12	8.63	-6.42
Nilsson, E et al., 2014	Ow Non-T2D vd Ob T2D	SAT	cg12024826	WDFY4	TSS200	60.69	5.88	54.27	8.34	-6.42
Nilsson, E et al., 2014	Ow Non-T2D vd Ob T2D	SAT	cg04441857	FAM107B	Body	72.38	5.47	65.98	8.93	-6.4
Nilsson, E et al., 2014	Ow Non-T2D vd Ob T2D	SAT	cg01832662	FLRT2	5'UTR	61.57	5.7	55.17	9.56	-6.4
Nilsson, E et al., 2014	Ow Non-T2D vd Ob T2D	SAT	cg06719445	FOXN3	5'UTR	72.45	5.57	66.05	7.7	-6.4
Nilsson, E et al., 2014	Ow Non-T2D vd Ob T2D	SAT	cg17416338	KDM4B	Body	62.12	6.27	55.73	8.81	-6.39
Nilsson, E et al., 2014	Ow Non-T2D vd Ob T2D	SAT	cg26794830	NCLN	Body	61.61	6.22	55.22	9.15	-6.39
Nilsson, E et al., 2014	Ow Non-T2D vd Ob T2D	SAT	cg14451276	AOAH;AOAH	1stExon;5'UTR	65.45	5.92	59.07	9.69	-6.38
Nilsson, E et al., 2014	Ow Non-T2D vd Ob T2D	SAT	cg07860918	GAS8;GAS8	Body;Body	74.05	5.66	67.67	8.97	-6.38
Nilsson, E et al., 2014	Ow Non-T2D vd Ob T2D	SAT	cg09895325	SRRM1	TSS1500	64.65	6.28	58.29	7.04	-6.37
Nilsson, E et al., 2014	Ow Non-T2D vd Ob T2D	SAT	cg21188037	MYO1G;MYO1G	5'UTR;1stExon	63.63	6.56	57.27	9.22	-6.36
Nilsson, E et al., 2014	Ow Non-T2D vd Ob T2D	SAT	cg22528270	PRKAG2;PRKAG2	5'UTR;Body	78.12	6.98	71.77	8.51	-6.36
Nilsson, E et al., 2014	Ow Non-T2D vd Ob T2D	SAT	cg16472369	ARRB2;ARRB2	Body;Body	62.97	6.13	56.62	9.08	-6.35
Nilsson, E et al., 2014	Ow Non-T2D vd Ob T2D	SAT	cg23953831	CD101;CD101	5'UTR;1stExon	63.22	4.88	56.88	9.11	-6.34
Nilsson, E et al., 2014	Ow Non-T2D vd Ob T2D	SAT	cg02044895	LPXN;LPXN;LPXN	Body;1stExon;5'UTR	57.28	6	50.94	8.55	-6.34
Nilsson, E et al., 2014	Ow Non-T2D vd Ob T2D	SAT	cg11050793	NCOR2;NCOR2	Body;Body	65.74	6.63	59.39	8.44	-6.34
Nilsson, E et al., 2014	Ow Non-T2D vd Ob T2D	SAT	cg06633978	CFDP1	Body	58.28	7.32	51.94	9.23	-6.33
Nilsson, E et al., 2014	Ow Non-T2D vd Ob T2D	SAT	cg00442389	GPSM3	Body	64.06	5.74	57.73	8.43	-6.33
Nilsson, E et al., 2014	Ow Non-T2D vd Ob T2D	SAT	cg17771150	LCP1	5'UTR	65.01	6.8	58.68	9.92	-6.33
Nilsson, E et al., 2014	Ow Non-T2D vd Ob T2D	SAT	cg21946195	ATOH8	Body	70.73	4.91	64.43	6.77	-6.31
Nilsson, E et al., 2014	Ow Non-T2D vd Ob T2D	SAT	cg13100449	FAM129A	Body	67.99	6.38	61.7	8.93	-6.29
Nilsson, E et al., 2014	Ow Non-T2D vd Ob T2D	SAT	cg06064964	PRIC285;PRIC285	Body;TSS200	62.9	6.23	56.61	9.2	-6.29
Nilsson, E et al., 2014	Ow Non-T2D vd Ob T2D	SAT	cg07568841	ZNRF2	Body	73.43	6.91	67.15	10.54	-6.28
Nilsson, E et al., 2014	Ow Non-T2D vd Ob T2D	SAT	cg23235142	CCM2;CCM2;CCM2;CCM2;CCM2	Body;TSS1500;Body;Body;Body	74.01	5.97	67.74	9.43	-6.27
Nilsson, E et al., 2014	Ow Non-T2D vd Ob T2D	SAT	cg23507945	IL22RA2;IL22RA2;IL22RA2	Body;Body;Body	74.22	6.12	67.95	9.06	-6.27
Nilsson, E et al., 2014	Ow Non-T2D vd Ob T2D	SAT	cg07253384	RPS6KA2;RPS6KA2	Body;Body	63.24	7.08	56.97	8.4	-6.27
Nilsson, E et al., 2014	Ow Non-T2D vd Ob T2D	SAT	cg02306995	SEMA5B	Body	66.13	5.3	59.86	9.17	-6.27
Nilsson, E et al., 2014	Ow Non-T2D vd Ob T2D	SAT	cg00037681	FAM113B;LOC100233209;FAM113B	5'UTR;TSS200;1stExon	75.67	5.75	69.41	8.68	-6.26
Nilsson, E et al., 2014	Ow Non-T2D vd Ob T2D	SAT	cg04254487	TBPL1	Body	73.07	5.87	66.81	8.68	-6.26
Nilsson, E et al., 2014	Ow Non-T2D vd Ob T2D	SAT	cg19918549	EVL;EVL	1stExon;5'UTR	74.5	7.73	68.25	9.28	-6.25
Nilsson, E et al., 2014	Ow Non-T2D vd Ob T2D	SAT	cg12360935	LOC257358	TSS1500	71.23	6.01	64.98	8.32	-6.25
Nilsson, E et al., 2014	Ow Non-T2D vd Ob T2D	SAT	cg01722297	SNX11;SNX11	Body;Body	78.46	5	72.2	7.2	-6.25
Nilsson, E et al., 2014	Ow Non-T2D vd Ob T2D	SAT	cg07941983	ARAP2	5'UTR	42.97	5.28	36.74	7.55	-6.24
Nilsson, E et al., 2014	Ow Non-T2D vd Ob T2D	SAT	cg20783697	BZRAP1;BZRAP1	TSS1500;TSS1500	65.6	5.99	59.35	9.16	-6.24
Nilsson, E et al., 2014	Ow Non-T2D vd Ob T2D	SAT	cg11236746	GLB1;GLB1;GLB1	Body;Body;Body	72.68	5.39	66.43	7.69	-6.24
Nilsson, E et al., 2014	Ow Non-T2D vd Ob T2D	SAT	cg11919577	SAMD12	Body	57.15	7.29	50.91	8.63	-6.24
Nilsson, E et al., 2014	Ow Non-T2D vd Ob T2D	SAT	cg02127509	MYB;MYB;MYB;MYB;MYB;MYB;MYB;MYB	Body;Body;Body;Body;Body;Body;Body;Body	68.97	4.59	62.74	9.4	-6.23
Nilsson, E et al., 2014	Ow Non-T2D vd Ob T2D	SAT	cg07906724	CHRNA6	TSS1500	65.28	6.04	59.06	7.97	-6.22
Nilsson, E et al., 2014	Ow Non-T2D vd Ob T2D	SAT	cg08545593	CTSZ	TSS1500	72.08	5.37	65.86	8.49	-6.22
Nilsson, E et al., 2014	Ow Non-T2D vd Ob T2D	SAT	cg08305799	GSR	Body	47.88	4.17	41.66	7.75	-6.22
Nilsson, E et al., 2014	Ow Non-T2D vd Ob T2D	SAT	cg16699635	HLA-DRB5	TSS1500	48.4	8.31	42.18	6.6	-6.22
Nilsson, E et al., 2014	Ow Non-T2D vd Ob T2D	SAT	cg12578486	UBAC2;UBAC2;UBAC2	Body;Body;Body	43.02	4.93	36.79	7.92	-6.22
Nilsson, E et al., 2014	Ow Non-T2D vd Ob T2D	SAT	cg08995061	ZAK	Body	70.74	5.41	64.51	8.23	-6.22
Nilsson, E et al., 2014	Ow Non-T2D vd Ob T2D	SAT	cg16385583	C1orf150	TSS1500	46.08	6	39.87	6.3	-6.21
Nilsson, E et al., 2014	Ow Non-T2D vd Ob T2D	SAT	cg08818984	NR3C1;NR3C1;NR3C1;NR3C1;NR3C1	1stExon;5'UTR;1stExon;5'UTR;5'UTR	51.27	5.75	45.06	8.68	-6.21
Nilsson, E et al., 2014	Ow Non-T2D vd Ob T2D	SAT	cg17707057	STK17A	Body	80.86	6.59	74.65	9.26	-6.21
Nilsson, E et al., 2014	Ow Non-T2D vd Ob T2D	SAT	cg25325322	C2orf89	Body	67.33	5.96	61.13	7.92	-6.2
Nilsson, E et al., 2014	Ow Non-T2D vd Ob T2D	SAT	cg16387467	CNDP2;CNDP2	TSS1500;5'UTR	67.83	5.71	61.63	9.24	-6.2
Nilsson, E et al., 2014	Ow Non-T2D vd Ob T2D	SAT	cg27372422	SHKBP1	Body	72.04	5.48	65.84	9.11	-6.2
Nilsson, E et al., 2014	Ow Non-T2D vd Ob T2D	SAT	cg13203135	C21orf33;C21orf33	3'UTR;3'UTR	74.58	4.23	68.39	6.14	-6.19
Nilsson, E et al., 2014	Ow Non-T2D vd Ob T2D	SAT	cg12192582	ELMO1	5'UTR	77.62	5.15	71.43	8.16	-6.19
Nilsson, E et al., 2014	Ow Non-T2D vd Ob T2D	SAT	cg16456423	FLJ42709;FLJ42709	Body;Body	72.78	5.26	66.59	8.98	-6.19
Nilsson, E et al., 2014	Ow Non-T2D vd Ob T2D	SAT	cg13810673	GPR65	5'UTR	71.37	5.54	65.18	9.72	-6.19
Nilsson, E et al., 2014	Ow Non-T2D vd Ob T2D	SAT	cg00893471	HOXD3	5'UTR	57.46	6.36	51.27	7.82	-6.19
Nilsson, E et al., 2014	Ow Non-T2D vd Ob T2D	SAT	cg02952913	ZNF124	TSS1500	73.54	6.89	67.35	8.86	-6.19
Nilsson, E et al., 2014	Ow Non-T2D vd Ob T2D	SAT	cg18571045	TUBGCP3	Body	75.3	5.32	69.13	8.53	-6.18
Nilsson, E et al., 2014	Ow Non-T2D vd Ob T2D	SAT	cg13066703	TRAF5;TRAF5;TRAF5	Body;Body;Body	72.64	7.66	66.48	9.55	-6.17
Nilsson, E et al., 2014	Ow Non-T2D vd Ob T2D	SAT	cg22136363	LSP1;LSP1;LSP1;LSP1	3'UTR;3'UTR;3'UTR;3'UTR	80.2	7.82	74.04	9.53	-6.16
Nilsson, E et al., 2014	Ow Non-T2D vd Ob T2D	SAT	cg03677952	MLC1;MLC1	TSS1500;TSS200	54.52	4.85	48.36	8.37	-6.16
Nilsson, E et al., 2014	Ow Non-T2D vd Ob T2D	SAT	cg01603912	BANP;BANP	Body;Body	72.34	4.66	66.19	7.21	-6.15
Nilsson, E et al., 2014	Ow Non-T2D vd Ob T2D	SAT	cg26690511	PLCH1	TSS200	71.13	4.78	64.98	7.25	-6.15
Nilsson, E et al., 2014	Ow Non-T2D vd Ob T2D	SAT	cg15262954	PRIC285;PRIC285	Body;1stExon	53.14	8.65	46.99	9.86	-6.15
Nilsson, E et al., 2014	Ow Non-T2D vd Ob T2D	SAT	cg07499032	PRKRIP1	3'UTR	62.42	6.5	56.28	8.64	-6.14
Nilsson, E et al., 2014	Ow Non-T2D vd Ob T2D	SAT	cg26216618	RTDR1	Body	67.72	5.42	61.57	8.82	-6.14
Nilsson, E et al., 2014	Ow Non-T2D vd Ob T2D	SAT	cg19413693	VAV3	Body	73.59	5.21	67.45	8.51	-6.14
Nilsson, E et al., 2014	Ow Non-T2D vd Ob T2D	SAT	cg22513455	B4GALT4;B4GALT4	5'UTR;5'UTR	69.92	6.71	63.79	9.29	-6.13
Nilsson, E et al., 2014	Ow Non-T2D vd Ob T2D	SAT	cg01425762	CMIP;CMIP	Body;Body	59.84	6.71	53.71	8.58	-6.13
Nilsson, E et al., 2014	Ow Non-T2D vd Ob T2D	SAT	cg10317164	IRAK2	Body	70.62	5.58	64.48	7.58	-6.13
Nilsson, E et al., 2014	Ow Non-T2D vd Ob T2D	SAT	cg11807829	LNX1	TSS1500	69.08	4.86	62.95	8.63	-6.13
Nilsson, E et al., 2014	Ow Non-T2D vd Ob T2D	SAT	cg07474842	MAP3K5	Body	58.88	6.7	52.75	7.37	-6.13
Nilsson, E et al., 2014	Ow Non-T2D vd Ob T2D	SAT	cg16595607	OTX1	5'UTR	62.54	5.53	56.41	7.03	-6.13
Nilsson, E et al., 2014	Ow Non-T2D vd Ob T2D	SAT	cg24637417	DAZAP2;DAZAP2;DAZAP2;DAZAP2;DAZAP2;DAZAP2	3'UTR;3'UTR;3'UTR;3'UTR;3'UTR;Body	67.45	5.23	61.34	8.48	-6.12
Nilsson, E et al., 2014	Ow Non-T2D vd Ob T2D	SAT	cg01414185	HOXD4	Body	73.97	5.14	67.85	7.26	-6.12
Nilsson, E et al., 2014	Ow Non-T2D vd Ob T2D	SAT	cg24833674	ILDR2	Body	73.56	6.02	67.45	9.46	-6.12
Nilsson, E et al., 2014	Ow Non-T2D vd Ob T2D	SAT	cg14999168	PPFIA1;PPFIA1	Body;Body	73.73	7.02	67.61	9.32	-6.12
Nilsson, E et al., 2014	Ow Non-T2D vd Ob T2D	SAT	cg03577157	RNU5E;SSBP2;RNU5D	Body;3'UTR;Body	59.91	6.6	53.79	8.32	-6.12
Nilsson, E et al., 2014	Ow Non-T2D vd Ob T2D	SAT	cg12045237	TREML2	TSS1500	67.72	3.9	61.6	8.02	-6.12
Nilsson, E et al., 2014	Ow Non-T2D vd Ob T2D	SAT	cg07031797	TTLL8	Body	67.24	6.93	61.12	9.42	-6.12
Nilsson, E et al., 2014	Ow Non-T2D vd Ob T2D	SAT	cg21351392	AGPAT4	Body	78.15	3.59	72.05	6.18	-6.11
Nilsson, E et al., 2014	Ow Non-T2D vd Ob T2D	SAT	cg02052265	C1orf150	TSS1500	67.65	5.88	61.54	9.7	-6.11
Nilsson, E et al., 2014	Ow Non-T2D vd Ob T2D	SAT	cg07537821	CRTAM	Body	43.5	6.61	37.38	7.06	-6.11
Nilsson, E et al., 2014	Ow Non-T2D vd Ob T2D	SAT	cg12513352	CUGBP2;CUGBP2	Body;Body	71.93	4.54	65.82	7.75	-6.11
Nilsson, E et al., 2014	Ow Non-T2D vd Ob T2D	SAT	cg23981871	HOXD3	TSS200	76.43	7.17	70.32	8.46	-6.11
Nilsson, E et al., 2014	Ow Non-T2D vd Ob T2D	SAT	cg07274406	ITGB2;ITGB2	5'UTR;5'UTR	57.17	5.27	51.07	8.58	-6.11
Nilsson, E et al., 2014	Ow Non-T2D vd Ob T2D	SAT	cg13218573	NMNAT1	5'UTR	66.31	6.31	60.2	8.02	-6.11
Nilsson, E et al., 2014	Ow Non-T2D vd Ob T2D	SAT	cg15356966	LMO2	5'UTR	68.1	4.83	62	7.51	-6.1
Nilsson, E et al., 2014	Ow Non-T2D vd Ob T2D	SAT	cg00916635	PTPN22;PTPN22;PTPN22;PTPN22	5'UTR;1stExon;5'UTR;1stExon	66.74	5.91	60.64	9.46	-6.1
Nilsson, E et al., 2014	Ow Non-T2D vd Ob T2D	SAT	cg19340390	WDR86	Body	60.39	6.69	54.29	8.14	-6.1
Nilsson, E et al., 2014	Ow Non-T2D vd Ob T2D	SAT	cg04785083	CA6	Body	74.74	5.97	68.65	9.79	-6.09
Nilsson, E et al., 2014	Ow Non-T2D vd Ob T2D	SAT	cg14963724	CNDP2;CNDP2	TSS1500;5'UTR	61.31	6.46	55.22	9.61	-6.09
Nilsson, E et al., 2014	Ow Non-T2D vd Ob T2D	SAT	cg12286415	LOC100188949	TSS200	66.73	4.9	60.64	9.56	-6.09
Nilsson, E et al., 2014	Ow Non-T2D vd Ob T2D	SAT	cg07303091	PRICKLE1;PRICKLE1;PRICKLE1;PRICKLE1	Body;Body;Body;Body	64.99	5.53	58.9	8.28	-6.09
Nilsson, E et al., 2014	Ow Non-T2D vd Ob T2D	SAT	cg04244970	SLAMF7	TSS200	73.05	4.88	66.96	8.22	-6.09
Nilsson, E et al., 2014	Ow Non-T2D vd Ob T2D	SAT	cg08546016	TMEM104	Body	57.3	5.47	51.21	7.52	-6.09
Nilsson, E et al., 2014	Ow Non-T2D vd Ob T2D	SAT	cg23497683	AFF3	TSS200	60.02	6.04	53.94	9.22	-6.08
Nilsson, E et al., 2014	Ow Non-T2D vd Ob T2D	SAT	cg17389077	DOCK1	Body	71.48	5.79	65.4	8.11	-6.08
Nilsson, E et al., 2014	Ow Non-T2D vd Ob T2D	SAT	cg27214730	EPHB3	Body	76.61	6.78	70.53	9.09	-6.08
Nilsson, E et al., 2014	Ow Non-T2D vd Ob T2D	SAT	cg07343445	PACRG;PACRG;PACRG	Body;Body;Body	61.66	6.1	55.58	8.33	-6.08
Nilsson, E et al., 2014	Ow Non-T2D vd Ob T2D	SAT	cg09572125	SYNGAP1	Body	71.84	7.67	65.77	10.02	-6.07
Nilsson, E et al., 2014	Ow Non-T2D vd Ob T2D	SAT	cg14989202	C1orf200;PIK3CD	TSS200;5'UTR	69.15	5.93	63.1	9.75	-6.06
Nilsson, E et al., 2014	Ow Non-T2D vd Ob T2D	SAT	cg15798862	DTX2;DTX2;DTX2;DTX2	Body;Body;Body;Body	36.28	6.06	30.22	8.57	-6.06
Nilsson, E et al., 2014	Ow Non-T2D vd Ob T2D	SAT	cg07136111	FAM188B	Body	72.11	5.7	66.05	8.22	-6.06
Nilsson, E et al., 2014	Ow Non-T2D vd Ob T2D	SAT	cg00903825	LGMN;LGMN	Body;Body	77.81	4.83	71.75	8.07	-6.06
Nilsson, E et al., 2014	Ow Non-T2D vd Ob T2D	SAT	cg02768721	PTPRN2;PTPRN2;PTPRN2	Body;Body;Body	64.8	6.53	58.74	9.23	-6.06
Nilsson, E et al., 2014	Ow Non-T2D vd Ob T2D	SAT	cg06183267	AFF3	TSS200	64.35	7.03	58.3	8.95	-6.04
Nilsson, E et al., 2014	Ow Non-T2D vd Ob T2D	SAT	cg12609829	C15orf53	TSS200	61.59	5.81	55.55	8.62	-6.04
Nilsson, E et al., 2014	Ow Non-T2D vd Ob T2D	SAT	cg13237068	CENPJ	Body	73.35	5.6	67.31	9.33	-6.04
Nilsson, E et al., 2014	Ow Non-T2D vd Ob T2D	SAT	cg25451702	CUL3	Body	68.06	6.97	62.02	9.41	-6.04
Nilsson, E et al., 2014	Ow Non-T2D vd Ob T2D	SAT	cg02606840	MGAT4A;MGAT4A	TSS1500;Body	77.39	6.09	71.35	10.15	-6.04
Nilsson, E et al., 2014	Ow Non-T2D vd Ob T2D	SAT	cg09966895	ODZ4	Body	50.33	6.12	44.3	8.57	-6.03
Nilsson, E et al., 2014	Ow Non-T2D vd Ob T2D	SAT	cg11348257	ST6GALNAC3;ST6GALNAC3	Body;Body	67.66	4.44	61.62	7.81	-6.03
Nilsson, E et al., 2014	Ow Non-T2D vd Ob T2D	SAT	cg17036418	RFFL	TSS1500	74.69	5.97	68.68	9.54	-6.01
Nilsson, E et al., 2014	Ow Non-T2D vd Ob T2D	SAT	cg21892295	UNC119B	Body	57.96	6.51	51.94	7.39	-6.01
Barajas-Olmos, F et al., 2018	Ob Non-T2D vs Ob T2D	SAT	cg03793778	LGALS7		63		57		-6
Barajas-Olmos, F et al., 2018	Ob Non-T2D vs Ob T2D	SAT	cg04893119	PI15		63		57		-6
Barajas-Olmos, F et al., 2018	Ob Non-T2D vs Ob T2D	VAT	cg03098721	TTLL7		64		58		-6
Crujeiras, A.B. et al., 2016	Ob IS vs Ob IR	VAT	cg07628416	ADCY9	Body	56	4	50	4	-6
Crujeiras, A.B. et al., 2016	Ob IS vs Ob IR	VAT	cg07113414	C8orf73	Body	55	3	49	6	-6
Crujeiras, A.B. et al., 2016	Ob IS vs Ob IR	VAT	cg25247976	DOCK1	Body	63	3	57	5	-6
Crujeiras, A.B. et al., 2016	Ob IS vs Ob IR	VAT	cg11787160	DTX1	Body	55	3	49	3	-6
Crujeiras, A.B. et al., 2016	Ob IS vs Ob IR	VAT	cg12835736	FOXF2	3'UTR	64	4	58	3	-6
Crujeiras, A.B. et al., 2016	Ob IS vs Ob IR	VAT	cg22772440	IYD;IYD;IYD	Body;3'UTR;Body	63	3	57	5	-6
Crujeiras, A.B. et al., 2016	Ob IS vs Ob IR	VAT	cg10010004	KCTD19;LRRC36	TSS1500;Body	55	3	49	3	-6
Crujeiras, A.B. et al., 2016	Ob IS vs Ob IR	VAT	cg08764927	PER3;PER3	5'UTR;1stExon	64	4	58	5	-6
Crujeiras, A.B. et al., 2016	Ob IS vs Ob IR	VAT	cg10589310	PRDM9	TSS1500	64	2	58	5	-6
Barajas-Olmos, F et al., 2018	Ob Non-T2D vs Ob T2D	VAT	cg08216808	ARPC2		28		22		-6
Barajas-Olmos, F et al., 2018	Ob Non-T2D vs Ob T2D	VAT	cg12271671	FGL2		35		29		-6
Barajas-Olmos, F et al., 2018	Ob Non-T2D vs Ob T2D	VAT	cg07036530	GPR26		35		29		-6
Barajas-Olmos, F et al., 2018	Ob Non-T2D vs Ob T2D	VAT	cg03513163	PCDHB1		35		29		-6
Barajas-Olmos, F et al., 2018	Ob Non-T2D vs Ob T2D	VAT	cg05179880	PDCD7		28		22		-6
Crujeiras, A.B. et al., 2016	Ob IS vs Ob IR	VAT	cg26134147	AP1G2	5'UTR	28	5	22	4	-6
Crujeiras, A.B. et al., 2016	Ob IS vs Ob IR	VAT	cg12788108	C17orf64	TSS1500	28	2	22	3	-6
Crujeiras, A.B. et al., 2016	Ob IS vs Ob IR	VAT	cg21298174	ZNF709	TSS200	28	6	22	3	-6
Crujeiras, A.B. et al., 2016	Ob IS vs Ob IR	VAT	cg05355311	TRABD	5'UTR	14	7	8	2	-6
Barajas-Olmos, F et al., 2018	Ob Non-T2D vs Ob T2D	VAT	cg12256080	ABT1		15		9		-6
Barajas-Olmos, F et al., 2018	Ob Non-T2D vs Ob T2D	VAT	cg19948393	ANKRD33		54		48		-6
Barajas-Olmos, F et al., 2018	Ob Non-T2D vs Ob T2D	VAT	cg19974223	ANKRD33		66		60		-6
Barajas-Olmos, F et al., 2018	Ob Non-T2D vs Ob T2D	VAT	cg19350340	ASPM		38		32		-6
Barajas-Olmos, F et al., 2018	Ob Non-T2D vs Ob T2D	VAT	cg03942271	AUH		32		26		-6
Barajas-Olmos, F et al., 2018	Ob Non-T2D vs Ob T2D	VAT	cg11466908	AUH		15		9		-6
Barajas-Olmos, F et al., 2018	Ob Non-T2D vs Ob T2D	VAT	cg04759439	CAST1		25		19		-6
Barajas-Olmos, F et al., 2018	Ob Non-T2D vs Ob T2D	SAT	cg24041453	CCDC11		19		13		-6
Barajas-Olmos, F et al., 2018	Ob Non-T2D vs Ob T2D	VAT	cg17865752	CCNT2		36		30		-6
Barajas-Olmos, F et al., 2018	Ob Non-T2D vs Ob T2D	VAT	cg01333131	CDC42BPB		19		13		-6
Barajas-Olmos, F et al., 2018	Ob Non-T2D vs Ob T2D	VAT	cg20449692	CLDN11		12		6		-6
Barajas-Olmos, F et al., 2018	Ob Non-T2D vs Ob T2D	VAT	cg00567749	CSPG2		40		34		-6
Barajas-Olmos, F et al., 2018	Ob Non-T2D vs Ob T2D	SAT	cg21686987	CTRB1		81		75		-6
Barajas-Olmos, F et al., 2018	Ob Non-T2D vs Ob T2D	VAT	cg12619509	DNASE1L2		31		25		-6
Barajas-Olmos, F et al., 2018	Ob Non-T2D vs Ob T2D	SAT	cg00673191	DOPEY2		36		30		-6
Barajas-Olmos, F et al., 2018	Ob Non-T2D vs Ob T2D	VAT	cg11503011	EBF		22		16		-6
Barajas-Olmos, F et al., 2018	Ob Non-T2D vs Ob T2D	VAT	cg02586730	EFEMP2		44		38		-6
Barajas-Olmos, F et al., 2018	Ob Non-T2D vs Ob T2D	SAT	cg05885720	EMP1		69		63		-6
Barajas-Olmos, F et al., 2018	Ob Non-T2D vs Ob T2D	VAT	cg16152813	FAM57B		22		16		-6
Barajas-Olmos, F et al., 2018	Ob Non-T2D vs Ob T2D	SAT	cg24833277	FAM83A		70		64		-6
Barajas-Olmos, F et al., 2018	Ob Non-T2D vs Ob T2D	VAT	cg02630888	FBXL5		70		64		-6
Barajas-Olmos, F et al., 2018	Ob Non-T2D vs Ob T2D	VAT	cg07425555	FLJ23447		33		27		-6
Barajas-Olmos, F et al., 2018	Ob Non-T2D vs Ob T2D	VAT	cg23771929	FREQ		25		19		-6
Barajas-Olmos, F et al., 2018	Ob Non-T2D vs Ob T2D	VAT	cg21151355	GJB3		30		24		-6
Barajas-Olmos, F et al., 2018	Ob Non-T2D vs Ob T2D	VAT	cg24674220	GMEB2		77		71		-6
Barajas-Olmos, F et al., 2018	Ob Non-T2D vs Ob T2D	VAT	cg20867633	GOLT1A		39		33		-6
Barajas-Olmos, F et al., 2018	Ob Non-T2D vs Ob T2D	VAT	cg04371779	GPATCH2L		15		9		-6
Barajas-Olmos, F et al., 2018	Ob Non-T2D vs Ob T2D	VAT	cg25225238	GRM3		39		33		-6
Barajas-Olmos, F et al., 2018	Ob Non-T2D vs Ob T2D	VAT	cg11412582	HERC2		18		12		-6
Barajas-Olmos, F et al., 2018	Ob Non-T2D vs Ob T2D	VAT	cg00066816	IL12B		41		35		-6
Barajas-Olmos, F et al., 2018	Ob Non-T2D vs Ob T2D	VAT	cg09310112	JMJD2B		15		9		-6
Barajas-Olmos, F et al., 2018	Ob Non-T2D vs Ob T2D	VAT	cg07657236	KCNH8		24		18		-6
Barajas-Olmos, F et al., 2018	Ob Non-T2D vs Ob T2D	VAT	cg03682712	LOXL1		16		10		-6
Barajas-Olmos, F et al., 2018	Ob Non-T2D vs Ob T2D	VAT	cg15014458	LYPD3		30		24		-6
Barajas-Olmos, F et al., 2018	Ob Non-T2D vs Ob T2D	VAT	cg14191360	MET		66		60		-6
Barajas-Olmos, F et al., 2018	Ob Non-T2D vs Ob T2D	SAT	cg24603941	MIA2		74		68		-6
Barajas-Olmos, F et al., 2018	Ob Non-T2D vs Ob T2D	VAT	cg04845628	MINA		69		63		-6
Barajas-Olmos, F et al., 2018	Ob Non-T2D vs Ob T2D	VAT	cg05154390	MRPS15		23		17		-6
Barajas-Olmos, F et al., 2018	Ob Non-T2D vs Ob T2D	VAT	cg01190915	MT2A		44		38		-6
Barajas-Olmos, F et al., 2018	Ob Non-T2D vs Ob T2D	VAT	cg14920846	NAV1		48		42		-6
Barajas-Olmos, F et al., 2018	Ob Non-T2D vs Ob T2D	SAT	cg20781967	NINJ2		40		34		-6
Barajas-Olmos, F et al., 2018	Ob Non-T2D vs Ob T2D	VAT	cg05194726	NRIP2		17		11		-6
Barajas-Olmos, F et al., 2018	Ob Non-T2D vs Ob T2D	SAT	cg19592945	P2RXL1		40		34		-6
Barajas-Olmos, F et al., 2018	Ob Non-T2D vs Ob T2D	VAT	cg20856064	PH-4		23		17		-6
Barajas-Olmos, F et al., 2018	Ob Non-T2D vs Ob T2D	VAT	cg04065065	PIGO		26		20		-6
Barajas-Olmos, F et al., 2018	Ob Non-T2D vs Ob T2D	VAT	cg01200177	POLR2D		37		31		-6
Barajas-Olmos, F et al., 2018	Ob Non-T2D vs Ob T2D	VAT	cg21493666	PPME1		26		20		-6
Barajas-Olmos, F et al., 2018	Ob Non-T2D vs Ob T2D	VAT	cg19188060	PSMD2		19		13		-6
Barajas-Olmos, F et al., 2018	Ob Non-T2D vs Ob T2D	VAT	cg03532005	PSPH		30		24		-6
Barajas-Olmos, F et al., 2018	Ob Non-T2D vs Ob T2D	VAT	cg08361238	PTGFRN		44		38		-6
Barajas-Olmos, F et al., 2018	Ob Non-T2D vs Ob T2D	VAT	cg25345738	PWP1		22		16		-6
Barajas-Olmos, F et al., 2018	Ob Non-T2D vs Ob T2D	VAT	cg20119051	R3HDM1		54		48		-6
Barajas-Olmos, F et al., 2018	Ob Non-T2D vs Ob T2D	VAT	cg08697665	RARRES1		39		33		-6
Barajas-Olmos, F et al., 2018	Ob Non-T2D vs Ob T2D	VAT	cg24450312	RASSF5		22		16		-6
Barajas-Olmos, F et al., 2018	Ob Non-T2D vs Ob T2D	VAT	cg06543018	RBP1		25		19		-6
Barajas-Olmos, F et al., 2018	Ob Non-T2D vs Ob T2D	VAT	cg17593391	RRAGC		32		26		-6
Barajas-Olmos, F et al., 2018	Ob Non-T2D vs Ob T2D	VAT	cg08749917	RTP1		49		43		-6
Barajas-Olmos, F et al., 2018	Ob Non-T2D vs Ob T2D	VAT	cg18001427	RWDD2B		22		16		-6
Barajas-Olmos, F et al., 2018	Ob Non-T2D vs Ob T2D	VAT	cg26815021	SFRS2		23		17		-6
Barajas-Olmos, F et al., 2018	Ob Non-T2D vs Ob T2D	VAT	cg23547429	SLC43A3		26		20		-6
Barajas-Olmos, F et al., 2018	Ob Non-T2D vs Ob T2D	VAT	cg16468910	SNX4		33		27		-6
Barajas-Olmos, F et al., 2018	Ob Non-T2D vs Ob T2D	VAT	cg10927536	SRRD		41		35		-6
Barajas-Olmos, F et al., 2018	Ob Non-T2D vs Ob T2D	VAT	cg21759080	STX5A		19		13		-6
Barajas-Olmos, F et al., 2018	Ob Non-T2D vs Ob T2D	SAT	cg18847227	SUMF1		48		42		-6
Barajas-Olmos, F et al., 2018	Ob Non-T2D vs Ob T2D	VAT	cg00021527	TAF15		15		9		-6
Barajas-Olmos, F et al., 2018	Ob Non-T2D vs Ob T2D	VAT	cg17166338	TERT		54		48		-6
Barajas-Olmos, F et al., 2018	Ob Non-T2D vs Ob T2D	VAT	cg11976166	TGFB2		25		19		-6
Barajas-Olmos, F et al., 2018	Ob Non-T2D vs Ob T2D	VAT	cg27112247	TMED2		59		53		-6
Barajas-Olmos, F et al., 2018	Ob Non-T2D vs Ob T2D	SAT	cg21832243	TTC3		36		30		-6
Barajas-Olmos, F et al., 2018	Ob Non-T2D vs Ob T2D	VAT	cg23061257	YIPF1		31		25		-6
Barajas-Olmos, F et al., 2018	Ob Non-T2D vs Ob T2D	VAT	cg17327630	ZNF212		23		17		-6
Barajas-Olmos, F et al., 2018	Ob Non-T2D vs Ob T2D	VAT	cg00647741	ZNF274		49		43		-6
Barajas-Olmos, F et al., 2018	Ob Non-T2D vs Ob T2D	VAT	cg11418559	ZNF593		33		27		-6
Crujeiras, A.B. et al., 2016	Ob IS vs Ob IR	VAT	cg10515131	BCL11B;BCL11B	Body;Body	39	2	33	4	-6
Crujeiras, A.B. et al., 2016	Ob IS vs Ob IR	VAT	cg10158133	BMS1P4	Body	54	4	48	4	-6
Crujeiras, A.B. et al., 2016	Ob IS vs Ob IR	VAT	cg22707857	BTNL2	Body	24	2	18	4	-6
Crujeiras, A.B. et al., 2016	Ob IS vs Ob IR	VAT	cg22664798	C10orf93	Body	73	4	67	4	-6
Crujeiras, A.B. et al., 2016	Ob IS vs Ob IR	VAT	cg09107055	C16orf87	Body	73	4	67	3	-6
Crujeiras, A.B. et al., 2016	Ob IS vs Ob IR	VAT	cg19465605	CCDC88C	Body	48	3	42	3	-6
Crujeiras, A.B. et al., 2016	Ob IS vs Ob IR	VAT	cg01751047	CDH15	Body	60	4	54	4	-6
Crujeiras, A.B. et al., 2016	Ob IS vs Ob IR	VAT	cg08164326	CFD	3'UTR	69	3	63	4	-6
Crujeiras, A.B. et al., 2016	Ob IS vs Ob IR	VAT	cg07618258	CHST10	TSS1500	76	2	70	2	-6
Crujeiras, A.B. et al., 2016	Ob IS vs Ob IR	VAT	cg18495484	COL14A1	Body	37	4	31	4	-6
Crujeiras, A.B. et al., 2016	Ob IS vs Ob IR	VAT	cg10031769	CREM;CREM;CREM;CREM;CREM;CREM;CREM;CREM;CREM;CREM;CREM;CREM;CREM;CREM;CREM;CREM;CREM;CREM;CREM;CREM	Body;Body;Body;Body;TSS200;5'UTR;TSS200;TSS1500;Body;TSS1500;TSS1500;TSS1500;5'UTR;Body;Body;TSS1500;TSS200;Body;Body;TSS200	75	2	69	5	-6
Crujeiras, A.B. et al., 2016	Ob IS vs Ob IR	VAT	cg11442173	CYB561;CYB561;CYB561	5'UTR;5'UTR;5'UTR	50	4	44	4	-6
Crujeiras, A.B. et al., 2016	Ob IS vs Ob IR	VAT	cg10440011	DPH1	TSS1500	43	2	37	5	-6
Crujeiras, A.B. et al., 2016	Ob IS vs Ob IR	VAT	cg02357046	FAM53A	TSS1500	80	2	74	3	-6
Crujeiras, A.B. et al., 2016	Ob IS vs Ob IR	VAT	cg02334987	FBXL16	5'UTR	18	4	12	2	-6
Crujeiras, A.B. et al., 2016	Ob IS vs Ob IR	VAT	cg26524353	HPCA	5'UTR	59	3	53	4	-6
Crujeiras, A.B. et al., 2016	Ob IS vs Ob IR	VAT	cg02086866	HSPA6	TSS1500	45	4	39	1	-6
Crujeiras, A.B. et al., 2016	Ob IS vs Ob IR	VAT	cg01360413	KIF19	TSS1500	47	2	41	5	-6
Crujeiras, A.B. et al., 2016	Ob IS vs Ob IR	VAT	cg15410343	LOC650226	TSS1500	70	1	64	3	-6
Crujeiras, A.B. et al., 2016	Ob IS vs Ob IR	VAT	cg13937272	LOC728875	Body	47	3	41	2	-6
Crujeiras, A.B. et al., 2016	Ob IS vs Ob IR	VAT	cg23272978	LTBP3;LTBP3;LTBP3	Body;Body;Body	91	2	85	7	-6
Crujeiras, A.B. et al., 2016	Ob IS vs Ob IR	VAT	cg27457921	MAPT;MAPT;MAPT;MAPT;MAPT;MAPT	5'UTR;5'UTR;5'UTR;5'UTR;5'UTR;5'UTR	72	3	66	4	-6
Crujeiras, A.B. et al., 2016	Ob IS vs Ob IR	VAT	cg01048107	MSC	TSS1500	53	2	47	5	-6
Crujeiras, A.B. et al., 2016	Ob IS vs Ob IR	VAT	cg26799209	MSC	Body	18	5	12	2	-6
Crujeiras, A.B. et al., 2016	Ob IS vs Ob IR	VAT	cg03309251	MUC4;MUC4;MUC4	Body;Body;Body	84	3	78	2	-6
Crujeiras, A.B. et al., 2016	Ob IS vs Ob IR	VAT	cg07485775	NEURL1B	Body	76	2	70	4	-6
Crujeiras, A.B. et al., 2016	Ob IS vs Ob IR	VAT	cg12949141	PCBD2	Body	66	5	60	4	-6
Crujeiras, A.B. et al., 2016	Ob IS vs Ob IR	VAT	cg02707176	PCDHGA4;PCDHGA9;PCDHGA1;PCDHGB1;PCDHGB7;PCDHGB6;PCDHGB3;PCDHGA6;PCDHGA8;PCDHGA10;PCDHGA5;PCDHGB4;PCDHGB7;PCDHGA3;PCDHGA2;PCDHGB2;PCDHGA7;PCDHGB5	Body;Body;Body;Body;1stExon;Body;Body;Body;Body;Body;Body;Body;1stExon;Body;Body;Body;Body;Body	26	2	20	4	-6
Crujeiras, A.B. et al., 2016	Ob IS vs Ob IR	VAT	cg17297238	PCDHGA4;PCDHGC3;PCDHGA12;PCDHGA11;PCDHGA11;PCDHGA9;PCDHGA1;PCDHGB1;PCDHGB6;PCDHGB3;PCDHGB7;PCDHGA6;PCDHGA8;PCDHGA10;PCDHGA5;PCDHGB4;PCDHGC4;PCDHGA3;PCDHGA2;PCDHGA7;PCDHGB2;PCDHGC5;PCDHGB5;PCDHGC3	Body;Body;Body;Body;Body;Body;Body;Body;Body;Body;Body;Body;Body;Body;Body;Body;Body;Body;Body;Body;Body;Body;Body;Body	72	3	66	4	-6
Crujeiras, A.B. et al., 2016	Ob IS vs Ob IR	VAT	cg19260376	PEAR1	Body	87	1	81	13	-6
Crujeiras, A.B. et al., 2016	Ob IS vs Ob IR	VAT	cg23731781	PEAR1	Body	78	2	72	3	-6
Crujeiras, A.B. et al., 2016	Ob IS vs Ob IR	VAT	cg23486067	PLSCR1;PLSCR1	1stExon;5'UTR	10	5	4	2	-6
Crujeiras, A.B. et al., 2016	Ob IS vs Ob IR	VAT	cg14242207	PRAM1	Body	79	3	73	3	-6
Crujeiras, A.B. et al., 2016	Ob IS vs Ob IR	VAT	cg07571734	PRKAG2;PRKAG2	Body;Body	23	2	17	4	-6
Crujeiras, A.B. et al., 2016	Ob IS vs Ob IR	VAT	cg11062158	PTPRN2;PTPRN2;PTPRN2	Body;Body;Body	98	1	92	4	-6
Crujeiras, A.B. et al., 2016	Ob IS vs Ob IR	VAT	cg24505974	PUS10	Body	68	4	62	4	-6
Crujeiras, A.B. et al., 2016	Ob IS vs Ob IR	VAT	cg17789138	SLC17A7	Body	49	3	43	4	-6
Crujeiras, A.B. et al., 2016	Ob IS vs Ob IR	VAT	cg18762674	SLC1A5;SLC1A5;SLC1A5	Body;Body;Body	87	4	81	4	-6
Crujeiras, A.B. et al., 2016	Ob IS vs Ob IR	VAT	cg22647929	SOX7	Body	78	5	72	4	-6
Crujeiras, A.B. et al., 2016	Ob IS vs Ob IR	VAT	cg05609536	SPTBN4	Body	66	3	60	3	-6
Crujeiras, A.B. et al., 2016	Ob IS vs Ob IR	VAT	cg10655471	SPTBN4	Body	50	3	44	4	-6
Crujeiras, A.B. et al., 2016	Ob IS vs Ob IR	VAT	cg12248614	SPTBN4	Body	15	4	9	4	-6
Crujeiras, A.B. et al., 2016	Ob IS vs Ob IR	VAT	cg16106427	STK32C	Body	88	2	82	4	-6
Crujeiras, A.B. et al., 2016	Ob IS vs Ob IR	VAT	cg08327277	TAP2;TAP2	3'UTR;Body	79	3	73	4	-6
Crujeiras, A.B. et al., 2016	Ob IS vs Ob IR	VAT	cg24503712	TDRKH;TDRKH;TDRKH;TDRKH	5'UTR;5'UTR;5'UTR;5'UTR	74	2	68	3	-6
Crujeiras, A.B. et al., 2016	Ob IS vs Ob IR	VAT	cg11465363	VWA3B	Body	72	7	66	2	-6
Crujeiras, A.B. et al., 2016	Ob IS vs Ob IR	VAT	cg08516817	WDR52;WDR52	TSS1500;TSS1500	52	4	46	4	-6
Crujeiras, A.B. et al., 2016	Ob IS vs Ob IR	VAT	cg20592700	WIPI2;WIPI2;WIPI2;WIPI2	1stExon;1stExon;1stExon;1stExon	48	4	42	4	-6
Nilsson, E et al., 2014	Ow Non-T2D vd Ob T2D	SAT	cg10423607	CPA6;CPA6	Body;Body	53.23	6.26	47.23	8.38	-6
Nilsson, E et al., 2014	Ow Non-T2D vd Ob T2D	SAT	cg05515866	FARP2	5'UTR	75.24	4.27	69.23	6.99	-6
Nilsson, E et al., 2014	Ow Non-T2D vd Ob T2D	SAT	cg08155109	GALNTL6	Body	53.03	5.2	47.03	7.75	-6
Nilsson, E et al., 2014	Ow Non-T2D vd Ob T2D	SAT	cg04625862	NME6	Body	72.88	6.48	66.88	10.13	-6
Nilsson, E et al., 2014	Ow Non-T2D vd Ob T2D	SAT	cg07140459	XRN1;XRN1	Body;Body	59.14	4.63	53.15	8.14	-6
Barajas-Olmos, F et al., 2018	Ob Non-T2D vs Ob T2D	VAT	cg15109571	SUFU		13		7		-6
Crujeiras, A.B. et al., 2016	Ob IS vs Ob IR	VAT	cg02010185	C14orf179;C14orf179	Body;Body	13	2	7	5	-6
Barajas-Olmos, F et al., 2018	Ob Non-T2D vs Ob T2D	VAT	cg04532952	CA4		20		14		-6
Crujeiras, A.B. et al., 2016	Ob IS vs Ob IR	VAT	cg07151406	PGAM1	TSS1500	20	3	14	4	-6
Barajas-Olmos, F et al., 2018	Ob Non-T2D vs Ob T2D	VAT	cg09354267	ATG5		34		28		-6
Barajas-Olmos, F et al., 2018	Ob Non-T2D vs Ob T2D	VAT	cg08041019	ATXN2		29		23		-6
Barajas-Olmos, F et al., 2018	Ob Non-T2D vs Ob T2D	SAT	cg05333568	CCDC185		34		28		-6
Barajas-Olmos, F et al., 2018	Ob Non-T2D vs Ob T2D	VAT	cg17509872	CNOT7		34		28		-6
Barajas-Olmos, F et al., 2018	Ob Non-T2D vs Ob T2D	VAT	cg15350194	FAM70B		34		28		-6
Barajas-Olmos, F et al., 2018	Ob Non-T2D vs Ob T2D	VAT	cg11730100	FEN1		29		23		-6
Barajas-Olmos, F et al., 2018	Ob Non-T2D vs Ob T2D	VAT	cg07884019	HMP19		34		28		-6
Barajas-Olmos, F et al., 2018	Ob Non-T2D vs Ob T2D	VAT	cg22986999	MRGPRF		34		28		-6
Crujeiras, A.B. et al., 2016	Ob IS vs Ob IR	VAT	cg05316650	GNA12	Body	34	5	28	3	-6
Barajas-Olmos, F et al., 2018	Ob Non-T2D vs Ob T2D	VAT	cg27069753	ELA3B		57		51		-6
Barajas-Olmos, F et al., 2018	Ob Non-T2D vs Ob T2D	SAT	cg27525902	FGF7		58		52		-6
Barajas-Olmos, F et al., 2018	Ob Non-T2D vs Ob T2D	VAT	cg02065387	GABRA1		62		56		-6
Barajas-Olmos, F et al., 2018	Ob Non-T2D vs Ob T2D	SAT	cg15302379	KAZALD1		62		56		-6
Barajas-Olmos, F et al., 2018	Ob Non-T2D vs Ob T2D	VAT	cg11177693	ZNF513		62		56		-6
Crujeiras, A.B. et al., 2016	Ob IS vs Ob IR	VAT	cg27619646	ANK1;ANK1;ANK1;ANK1;ANK1	Body;Body;Body;Body;Body	57	3	51	5	-6
Crujeiras, A.B. et al., 2016	Ob IS vs Ob IR	VAT	cg03912703	BTBD19	Body	58	4	52	4	-6
Crujeiras, A.B. et al., 2016	Ob IS vs Ob IR	VAT	cg17081027	C1orf65	TSS1500	58	2	52	3	-6
Crujeiras, A.B. et al., 2016	Ob IS vs Ob IR	VAT	cg08834459	C3orf26;MIR548G	Body;Body	58	3	52	2	-6
Crujeiras, A.B. et al., 2016	Ob IS vs Ob IR	VAT	cg25481888	FAM157A	Body	58	3	52	4	-6
Crujeiras, A.B. et al., 2016	Ob IS vs Ob IR	VAT	cg02114346	PAOX;PAOX;PAOX	TSS1500;TSS1500;TSS1500	61	3	55	3	-6
Crujeiras, A.B. et al., 2016	Ob IS vs Ob IR	VAT	cg17469265	WDR19	TSS1500	61	4	55	3	-6
Crujeiras, A.B. et al., 2016	Ob IS vs Ob IR	VAT	cg22782873	YJEFN3	TSS200	58	4	52	3	-6
Nilsson, E et al., 2014	Ow Non-T2D vd Ob T2D	SAT	cg16861964	CHST11	Body	44.69	5.88	38.69	6.8	-5.99
Nilsson, E et al., 2014	Ow Non-T2D vd Ob T2D	SAT	cg08288130	DOK2	TSS1500	65.55	6.17	59.56	9.26	-5.99
Nilsson, E et al., 2014	Ow Non-T2D vd Ob T2D	SAT	cg22666015	INPP5D;INPP5D	Body;Body	74.92	6.77	68.93	7.11	-5.99
Nilsson, E et al., 2014	Ow Non-T2D vd Ob T2D	SAT	cg03569637	LOC100233209;FAM113B	Body;TSS1500	64.45	6.24	58.46	9.48	-5.99
Nilsson, E et al., 2014	Ow Non-T2D vd Ob T2D	SAT	cg01884549	MAP1LC3B2	5'UTR	49.54	6.07	43.55	8.03	-5.99
Nilsson, E et al., 2014	Ow Non-T2D vd Ob T2D	SAT	cg13309012	MIR155HG;MIR155	Body;TSS200	64.29	6.39	58.3	11.38	-5.99
Nilsson, E et al., 2014	Ow Non-T2D vd Ob T2D	SAT	cg23665802	MIR19A;MIR17HG;MIR92A1;MIR17HG;MIR20A;MIR17;MIR19B1;MIR18A	TSS1500;Body;TSS1500;Body;TSS1500;TSS1500;TSS1500;TSS1500	78.07	6.01	72.08	8.77	-5.99
Nilsson, E et al., 2014	Ow Non-T2D vd Ob T2D	SAT	cg03466717	ZNF423	Body	74.6	5.59	68.61	7.02	-5.99
Nilsson, E et al., 2014	Ow Non-T2D vd Ob T2D	SAT	cg26450106	CST7	TSS1500	58.68	5.84	52.7	8.84	-5.98
Nilsson, E et al., 2014	Ow Non-T2D vd Ob T2D	SAT	cg12486493	IGF1R	Body	69.1	5.5	63.12	8.04	-5.98
Nilsson, E et al., 2014	Ow Non-T2D vd Ob T2D	SAT	cg27025137	SLC39A11;SLC39A11	Body;Body	72.25	6.2	66.27	9.23	-5.98
Nilsson, E et al., 2014	Ow Non-T2D vd Ob T2D	SAT	cg11360522	ATP11A;ATP11A	Body;Body	66.12	6.43	60.15	8.21	-5.97
Nilsson, E et al., 2014	Ow Non-T2D vd Ob T2D	SAT	cg10025586	WHAMM	Body	72.86	6.61	66.88	9.88	-5.97
Nilsson, E et al., 2014	Ow Non-T2D vd Ob T2D	SAT	cg19554257	MAP1LC3B2	TSS1500	66.27	5.94	60.3	8.57	-5.96
Nilsson, E et al., 2014	Ow Non-T2D vd Ob T2D	SAT	cg02237342	ADORA2A	TSS200	75.52	6.26	69.57	7.85	-5.95
Nilsson, E et al., 2014	Ow Non-T2D vd Ob T2D	SAT	cg12760508	AMD1;AMD1	5'UTR;Body	51.73	6.58	45.78	7.03	-5.95
Nilsson, E et al., 2014	Ow Non-T2D vd Ob T2D	SAT	cg19947463	C7orf50;C7orf50;C7orf50	Body;Body;Body	65.95	4.94	60	7.14	-5.95
Nilsson, E et al., 2014	Ow Non-T2D vd Ob T2D	SAT	cg00547530	CLUAP1;CLUAP1	Body;TSS1500	63.61	6.43	57.66	8.41	-5.95
Nilsson, E et al., 2014	Ow Non-T2D vd Ob T2D	SAT	cg24690709	DAPP1	Body	66.55	6.32	60.6	8.76	-5.95
Nilsson, E et al., 2014	Ow Non-T2D vd Ob T2D	SAT	cg14386061	DOK2	TSS1500	70.18	5.83	64.24	9.9	-5.94
Nilsson, E et al., 2014	Ow Non-T2D vd Ob T2D	SAT	cg20336172	GNA12	Body	80.94	6.33	75	8.31	-5.94
Nilsson, E et al., 2014	Ow Non-T2D vd Ob T2D	SAT	cg11420667	HCCA2	Body	71.68	4.32	65.74	7.78	-5.94
Nilsson, E et al., 2014	Ow Non-T2D vd Ob T2D	SAT	cg06119452	THBS2	Body	76.39	5.5	70.46	7.69	-5.94
Nilsson, E et al., 2014	Ow Non-T2D vd Ob T2D	SAT	cg07248223	CCR7	Body	67.76	5.64	61.83	6.97	-5.93
Nilsson, E et al., 2014	Ow Non-T2D vd Ob T2D	SAT	cg13673094	PTPRC;PTPRC;PTPRC;PTPRC	5'UTR;5'UTR;5'UTR;5'UTR	73.39	5.92	67.46	8.02	-5.93
Nilsson, E et al., 2014	Ow Non-T2D vd Ob T2D	SAT	cg02841912	SYNE1;SYNE1	5'UTR;5'UTR	79.24	6.32	73.31	9.28	-5.93
Nilsson, E et al., 2014	Ow Non-T2D vd Ob T2D	SAT	cg04351205	ARHGAP15	TSS1500	72.7	6.14	66.77	8.62	-5.92
Nilsson, E et al., 2014	Ow Non-T2D vd Ob T2D	SAT	cg23098529	PPAN;PPAN-P2RY11	TSS1500;TSS1500	63.56	5.8	57.64	7.39	-5.92
Nilsson, E et al., 2014	Ow Non-T2D vd Ob T2D	SAT	cg17218026	ADAR;ADAR;ADAR;ADAR	5'UTR;TSS1500;TSS1500;TSS1500	81.98	5.1	76.07	7.14	-5.91
Nilsson, E et al., 2014	Ow Non-T2D vd Ob T2D	SAT	cg14936778	CHCHD2	TSS1500	54.19	6.11	48.27	7.11	-5.91
Nilsson, E et al., 2014	Ow Non-T2D vd Ob T2D	SAT	cg08682625	LOC727677	Body	74.62	5.68	68.71	8.68	-5.91
Nilsson, E et al., 2014	Ow Non-T2D vd Ob T2D	SAT	cg24840099	MSX1	Body	72.34	5.48	66.43	8.3	-5.91
Nilsson, E et al., 2014	Ow Non-T2D vd Ob T2D	SAT	cg10471548	RIOK1;RIOK1;RIOK1	5'UTR;Body;1stExon	75.93	5.21	70.02	6.94	-5.91
Nilsson, E et al., 2014	Ow Non-T2D vd Ob T2D	SAT	cg08621957	PNKD	Body	71.99	6.07	66.09	8.66	-5.9
Nilsson, E et al., 2014	Ow Non-T2D vd Ob T2D	SAT	cg02287007	RPS6KA2;RPS6KA2	Body;Body	71.29	5.89	65.39	7.37	-5.9
Nilsson, E et al., 2014	Ow Non-T2D vd Ob T2D	SAT	cg12019801	ZNF516	Body	78.95	7.08	73.05	9.2	-5.9
Nilsson, E et al., 2014	Ow Non-T2D vd Ob T2D	SAT	cg21557108	ATP8B4	5'UTR	72.05	6.21	66.17	9.09	-5.89
Nilsson, E et al., 2014	Ow Non-T2D vd Ob T2D	SAT	cg10590292	BIN2	Body	75.3	5.55	69.41	7.99	-5.89
Nilsson, E et al., 2014	Ow Non-T2D vd Ob T2D	SAT	cg14018471	C9orf156	Body	72.82	6.6	66.94	9.85	-5.88
Nilsson, E et al., 2014	Ow Non-T2D vd Ob T2D	SAT	cg03757387	COL25A1;COL25A1	Body;Body	55.52	4.8	49.64	7.93	-5.88
Nilsson, E et al., 2014	Ow Non-T2D vd Ob T2D	SAT	cg23791011	HTRA1	TSS1500	71.66	6.17	65.78	7.65	-5.88
Nilsson, E et al., 2014	Ow Non-T2D vd Ob T2D	SAT	cg03459656	ITGA2B	TSS1500	65.78	5.49	59.91	8.05	-5.87
Nilsson, E et al., 2014	Ow Non-T2D vd Ob T2D	SAT	cg17854066	KIT;KIT	Body;Body	59.39	5.69	53.52	8.26	-5.87
Nilsson, E et al., 2014	Ow Non-T2D vd Ob T2D	SAT	cg14312439	CCR3;CCR3;CCR3;CCR3;CCR3;CCR3;CCR3;CCR3	1stExon;1stExon;5'UTR;1stExon;5'UTR;5'UTR;1stExon;5'UTR	80.36	5.01	74.5	8.51	-5.86
Nilsson, E et al., 2014	Ow Non-T2D vd Ob T2D	SAT	cg06778183	MCTP1;MCTP1	Body;Body	59.94	5.36	54.08	9.3	-5.86
Nilsson, E et al., 2014	Ow Non-T2D vd Ob T2D	SAT	cg18351781	UHRF1;UHRF1	Body;Body	73.92	5.7	68.07	7.95	-5.86
Nilsson, E et al., 2014	Ow Non-T2D vd Ob T2D	SAT	cg04387347	ZFPM1	Body	82.75	5.02	76.89	8.09	-5.86
Nilsson, E et al., 2014	Ow Non-T2D vd Ob T2D	SAT	cg05612839	C16orf74	5'UTR	58.82	5.48	52.97	8.12	-5.85
Nilsson, E et al., 2014	Ow Non-T2D vd Ob T2D	SAT	cg03252313	CNTNAP2	3'UTR	69.1	6.11	63.25	9.28	-5.85
Nilsson, E et al., 2014	Ow Non-T2D vd Ob T2D	SAT	cg01372366	PTPRJ;PTPRJ	Body;Body	63.5	6.39	57.66	8.67	-5.85
Nilsson, E et al., 2014	Ow Non-T2D vd Ob T2D	SAT	cg08480068	SPN;SPN	5'UTR;5'UTR	74.55	6.61	68.7	8.07	-5.85
Nilsson, E et al., 2014	Ow Non-T2D vd Ob T2D	SAT	cg07996838	DOCK4	Body	51.9	6.12	46.06	8.43	-5.84
Nilsson, E et al., 2014	Ow Non-T2D vd Ob T2D	SAT	cg13053653	HOXD3	3'UTR	66.03	5.59	60.19	9.21	-5.84
Nilsson, E et al., 2014	Ow Non-T2D vd Ob T2D	SAT	cg14884828	FAM107B	Body	75.32	7.02	69.49	9.96	-5.83
Nilsson, E et al., 2014	Ow Non-T2D vd Ob T2D	SAT	cg07121312	TBC1D16	Body	74.01	5.51	68.18	8.12	-5.83
Nilsson, E et al., 2014	Ow Non-T2D vd Ob T2D	SAT	cg02470008	IQCE;IQCE	Body;Body	73.25	6.16	67.44	9.83	-5.82
Nilsson, E et al., 2014	Ow Non-T2D vd Ob T2D	SAT	cg08055663	KCTD5	Body	65.14	6.78	59.31	7.82	-5.82
Nilsson, E et al., 2014	Ow Non-T2D vd Ob T2D	SAT	cg21455600	KCTD7;KCTD7	Body;Body	60.62	5.04	54.8	8.13	-5.82
Nilsson, E et al., 2014	Ow Non-T2D vd Ob T2D	SAT	cg08586426	LMO2	TSS1500	53.5	7.41	47.68	9.01	-5.82
Nilsson, E et al., 2014	Ow Non-T2D vd Ob T2D	SAT	cg15224459	METRNL	Body	51.52	6.2	45.7	7.67	-5.82
Nilsson, E et al., 2014	Ow Non-T2D vd Ob T2D	SAT	cg00287536	PARD3	Body	73.97	6.68	68.15	7.81	-5.82
Nilsson, E et al., 2014	Ow Non-T2D vd Ob T2D	SAT	cg20485084	FGR;FGR;FGR	Body;Body;Body	80.41	6.92	74.61	10.2	-5.81
Nilsson, E et al., 2014	Ow Non-T2D vd Ob T2D	SAT	cg15991405	HOXD9	Body	50.17	4.65	44.36	7.06	-5.81
Nilsson, E et al., 2014	Ow Non-T2D vd Ob T2D	SAT	cg03077671	LYL1	Body	67.21	5.75	61.39	8.92	-5.81
Nilsson, E et al., 2014	Ow Non-T2D vd Ob T2D	SAT	cg10884539	MYLK4	TSS1500	67.34	5.29	61.53	8.59	-5.81
Nilsson, E et al., 2014	Ow Non-T2D vd Ob T2D	SAT	cg26194251	SIAH3	Body	67.03	5.26	61.21	8.72	-5.81
Nilsson, E et al., 2014	Ow Non-T2D vd Ob T2D	SAT	cg14556909	BIN2	TSS200	78.42	5.64	72.61	7.88	-5.8
Nilsson, E et al., 2014	Ow Non-T2D vd Ob T2D	SAT	cg21902187	HOXD3	3'UTR	74.12	5.4	68.32	7.97	-5.8
Nilsson, E et al., 2014	Ow Non-T2D vd Ob T2D	SAT	cg14065857	LTBP1;LTBP1;LTBP1;LTBP1;LTBP1	Body;Body;Body;Body;Body	48.89	6.25	43.09	7.89	-5.8
Nilsson, E et al., 2014	Ow Non-T2D vd Ob T2D	SAT	cg02185248	RPTOR;RPTOR	Body;Body	72.69	7.58	66.88	8.45	-5.8
Nilsson, E et al., 2014	Ow Non-T2D vd Ob T2D	SAT	cg20660269	ADORA2A	TSS200	74.44	5.75	68.65	7.7	-5.79
Nilsson, E et al., 2014	Ow Non-T2D vd Ob T2D	SAT	cg07788438	MYO1D	Body	51.13	4.65	45.34	8.22	-5.79
Nilsson, E et al., 2014	Ow Non-T2D vd Ob T2D	SAT	cg16684117	MIR143;LOC728264	TSS200;Body	81.16	7.09	75.37	9.26	-5.78
Nilsson, E et al., 2014	Ow Non-T2D vd Ob T2D	SAT	cg15392109	PHLDB1;PHLDB1;PHLDB1;PHLDB1;PHLDB1	5'UTR;5'UTR;1stExon;5'UTR;1stExon	9.09	12.57	3.31	0.84	-5.78
Nilsson, E et al., 2014	Ow Non-T2D vd Ob T2D	SAT	cg04499381	SASH3	TSS1500	66.48	4.81	60.69	9.25	-5.78
Nilsson, E et al., 2014	Ow Non-T2D vd Ob T2D	SAT	cg19319037	TTF2	Body	68.78	7.73	63	8.18	-5.78
Nilsson, E et al., 2014	Ow Non-T2D vd Ob T2D	SAT	cg10548978	C10orf27;C10orf27	1stExon;5'UTR	75.07	5.08	69.3	7.32	-5.77
Nilsson, E et al., 2014	Ow Non-T2D vd Ob T2D	SAT	cg21159568	CHST12	5'UTR	79.68	6.65	73.91	10.25	-5.77
Nilsson, E et al., 2014	Ow Non-T2D vd Ob T2D	SAT	cg19640821	LRRC25	Body	69.35	5.96	63.58	7.72	-5.77
Nilsson, E et al., 2014	Ow Non-T2D vd Ob T2D	SAT	cg22514722	MGLL;MGLL	Body;Body	72.57	4.55	66.8	7.25	-5.77
Nilsson, E et al., 2014	Ow Non-T2D vd Ob T2D	SAT	cg00041575	C11orf21;TSPAN32;C11orf21	Body;TSS1500;Body	67.44	5.36	61.69	9.09	-5.76
Nilsson, E et al., 2014	Ow Non-T2D vd Ob T2D	SAT	cg12656272	GPR128	TSS1500	65.67	5.55	59.91	8.59	-5.76
Nilsson, E et al., 2014	Ow Non-T2D vd Ob T2D	SAT	cg04175872	RGS14	TSS1500	48.02	4.85	42.27	6.69	-5.76
Nilsson, E et al., 2014	Ow Non-T2D vd Ob T2D	SAT	cg22325572	CD53;CD53	5'UTR;5'UTR	65.04	5.74	59.29	9.07	-5.75
Nilsson, E et al., 2014	Ow Non-T2D vd Ob T2D	SAT	cg11850468	MGAT1;MGAT1;MGAT1;MGAT1;MGAT1	TSS1500;5'UTR;TSS1500;5'UTR;TSS1500	64.64	5.08	58.9	9	-5.75
Nilsson, E et al., 2014	Ow Non-T2D vd Ob T2D	SAT	cg26866325	PPBPL2	Body	68.63	6.02	62.88	9.01	-5.75
Nilsson, E et al., 2014	Ow Non-T2D vd Ob T2D	SAT	cg07804470	STK24	Body	66.35	5.8	60.6	7.05	-5.75
Nilsson, E et al., 2014	Ow Non-T2D vd Ob T2D	SAT	cg16911583	TMEM149;U2AF1L4;U2AF1L4	TSS200;3'UTR;3'UTR	62.27	5.33	56.52	8.36	-5.75
Nilsson, E et al., 2014	Ow Non-T2D vd Ob T2D	SAT	cg09264140	FMNL1	Body	71.4	6.07	65.66	8.94	-5.74
Nilsson, E et al., 2014	Ow Non-T2D vd Ob T2D	SAT	cg18087306	LMNB2	Body	74.65	6.18	68.91	8.24	-5.74
Nilsson, E et al., 2014	Ow Non-T2D vd Ob T2D	SAT	cg20399011	MGAT1;MGAT1;MGAT1;MGAT1;MGAT1	TSS1500;5'UTR;TSS1500;5'UTR;TSS1500	66.88	5.71	61.13	8.8	-5.74
Nilsson, E et al., 2014	Ow Non-T2D vd Ob T2D	SAT	cg12937434	BZRAP1;BZRAP1;BZRAP1;BZRAP1	1stExon;5'UTR;1stExon;5'UTR	43.91	5.12	38.17	6.53	-5.73
Nilsson, E et al., 2014	Ow Non-T2D vd Ob T2D	SAT	cg00287773	C5orf32	Body	64.27	5.5	58.54	8.39	-5.73
Nilsson, E et al., 2014	Ow Non-T2D vd Ob T2D	SAT	cg02061173	LHFPL2	Body	63.77	5.11	58.03	6.61	-5.73
Nilsson, E et al., 2014	Ow Non-T2D vd Ob T2D	SAT	cg07530063	DEGS2	Body	61.12	6.29	55.4	8.9	-5.72
Nilsson, E et al., 2014	Ow Non-T2D vd Ob T2D	SAT	cg22280671	EFHA1	Body	69.91	5.67	64.19	8.49	-5.72
Nilsson, E et al., 2014	Ow Non-T2D vd Ob T2D	SAT	cg12196045	MAP1LC3B2;MAP1LC3B2	5'UTR;1stExon	65.49	4.84	59.77	8.08	-5.72
Nilsson, E et al., 2014	Ow Non-T2D vd Ob T2D	SAT	cg26922780	RNF166	Body	84	6.12	78.28	6.61	-5.72
Nilsson, E et al., 2014	Ow Non-T2D vd Ob T2D	SAT	cg17696044	SHANK2;SHANK2	Body;Body	72.56	6.08	66.84	8.83	-5.72
Nilsson, E et al., 2014	Ow Non-T2D vd Ob T2D	SAT	cg02035605	WNT5B	TSS1500	69.01	5.57	63.28	9.01	-5.72
Nilsson, E et al., 2014	Ow Non-T2D vd Ob T2D	SAT	cg15645309	BATF	TSS200	68.76	5.52	63.05	7.91	-5.71
Nilsson, E et al., 2014	Ow Non-T2D vd Ob T2D	SAT	cg27202779	CARD11	5'UTR	66.23	5.21	60.52	7.93	-5.71
Nilsson, E et al., 2014	Ow Non-T2D vd Ob T2D	SAT	cg07682037	FERMT3;FERMT3;FERMT3;FERMT3	1stExon;5'UTR;5'UTR;1stExon	59.17	5.64	53.47	8.09	-5.71
Nilsson, E et al., 2014	Ow Non-T2D vd Ob T2D	SAT	cg22000984	IRGM;IRGM	1stExon;5'UTR	65.95	4.27	60.23	7.93	-5.71
Nilsson, E et al., 2014	Ow Non-T2D vd Ob T2D	SAT	cg18899117	PARD3B;PARD3B;PARD3B	Body;Body;Body	79.71	5.32	74	7.68	-5.71
Nilsson, E et al., 2014	Ow Non-T2D vd Ob T2D	SAT	cg21249754	PTPN6;PTPN6;PTPN6	TSS1500;Body;TSS1500	66.86	5.18	61.15	8.04	-5.71
Nilsson, E et al., 2014	Ow Non-T2D vd Ob T2D	SAT	cg25887844	ARHGAP25;ARHGAP25	TSS1500;TSS1500	69.05	6.03	63.36	8.97	-5.7
Nilsson, E et al., 2014	Ow Non-T2D vd Ob T2D	SAT	cg21105750	PART1	Body	26.22	4.61	20.51	5.12	-5.7
Nilsson, E et al., 2014	Ow Non-T2D vd Ob T2D	SAT	cg26363363	PTPN6;PTPN6;PTPN6	TSS200;Body;TSS200	61.03	5.62	55.33	9.44	-5.7
Nilsson, E et al., 2014	Ow Non-T2D vd Ob T2D	SAT	cg26966828	MSRA;MSRA;MSRA	Body;Body;Body	52.97	7.01	47.28	8.4	-5.69
Nilsson, E et al., 2014	Ow Non-T2D vd Ob T2D	SAT	cg01810875	NCKAP1L	TSS1500	76.79	4.91	71.1	8.18	-5.69
Nilsson, E et al., 2014	Ow Non-T2D vd Ob T2D	SAT	cg11080651	ROPN1L	Body	65.82	5.96	60.13	7.85	-5.69
Nilsson, E et al., 2014	Ow Non-T2D vd Ob T2D	SAT	cg00502099	C11orf21;TSPAN32;C11orf21	Body;TSS1500;Body	60.44	6.22	54.76	8.51	-5.68
Nilsson, E et al., 2014	Ow Non-T2D vd Ob T2D	SAT	cg19252956	DOCK8	Body	75.49	5.51	69.81	9.37	-5.68
Nilsson, E et al., 2014	Ow Non-T2D vd Ob T2D	SAT	cg19238325	GPR62	TSS1500	73.25	5.91	67.57	8.54	-5.68
Nilsson, E et al., 2014	Ow Non-T2D vd Ob T2D	SAT	cg04379703	IQSEC1	Body	61.15	5.52	55.47	8.2	-5.68
Nilsson, E et al., 2014	Ow Non-T2D vd Ob T2D	SAT	cg11163571	ITIH1;ITIH1;ITIH1;ITIH1	TSS200;TSS200;Body;Body	60.32	4.93	54.64	7.28	-5.68
Nilsson, E et al., 2014	Ow Non-T2D vd Ob T2D	SAT	cg00166343	CRLF3	Body	69.86	5.77	64.19	8.65	-5.67
Nilsson, E et al., 2014	Ow Non-T2D vd Ob T2D	SAT	cg15814508	P2RY14;MED12L;P2RY14	1stExon;Body;5'UTR	64.04	5.22	58.37	8.92	-5.67
Nilsson, E et al., 2014	Ow Non-T2D vd Ob T2D	SAT	cg02787980	PNOC;PNOC	5'UTR;1stExon	58.16	4.55	52.49	6.21	-5.67
Nilsson, E et al., 2014	Ow Non-T2D vd Ob T2D	SAT	cg00650809	ANO8	Body	61.27	5.8	55.61	7.19	-5.66
Nilsson, E et al., 2014	Ow Non-T2D vd Ob T2D	SAT	cg14191688	CTTN;CTTN	Body;Body	73.39	5.46	67.73	7.29	-5.66
Nilsson, E et al., 2014	Ow Non-T2D vd Ob T2D	SAT	cg25304107	HOXD4	Body	61.85	5.96	56.19	8.34	-5.66
Nilsson, E et al., 2014	Ow Non-T2D vd Ob T2D	SAT	cg22159815	MIR29C	Body	65.9	5.02	60.24	7.79	-5.66
Nilsson, E et al., 2014	Ow Non-T2D vd Ob T2D	SAT	cg08223235	BCL2	Body	66.89	5.56	61.24	8.04	-5.65
Nilsson, E et al., 2014	Ow Non-T2D vd Ob T2D	SAT	cg03343128	C1orf150	TSS1500	69.28	6.71	63.63	8.9	-5.65
Nilsson, E et al., 2014	Ow Non-T2D vd Ob T2D	SAT	cg26942801	C5orf39;C5orf39	1stExon;3'UTR	54.78	5.34	49.12	6.1	-5.65
Nilsson, E et al., 2014	Ow Non-T2D vd Ob T2D	SAT	cg07388018	CCR7	TSS200	66.52	5.22	60.87	7.77	-5.65
Nilsson, E et al., 2014	Ow Non-T2D vd Ob T2D	SAT	cg12803754	FAM105B	Body	68.78	6.06	63.14	9.03	-5.64
Nilsson, E et al., 2014	Ow Non-T2D vd Ob T2D	SAT	cg05217983	RUNX2;RUNX2;RUNX2	Body;Body;Body	80.3	6.17	74.66	8.41	-5.64
Nilsson, E et al., 2014	Ow Non-T2D vd Ob T2D	SAT	cg09458566	SIK3	Body	52.86	6.96	47.22	7.39	-5.64
Nilsson, E et al., 2014	Ow Non-T2D vd Ob T2D	SAT	cg24826020	TBC1D1	Body	54.45	8.99	48.8	9.24	-5.64
Nilsson, E et al., 2014	Ow Non-T2D vd Ob T2D	SAT	cg01623438	CTSZ	TSS1500	66.48	5.84	60.86	8.2	-5.63
Nilsson, E et al., 2014	Ow Non-T2D vd Ob T2D	SAT	cg23884076	CXCL10;ART3	TSS1500;5'UTR	59.23	6.4	53.6	8.37	-5.63
Nilsson, E et al., 2014	Ow Non-T2D vd Ob T2D	SAT	cg07137244	NF1;EVI2B;NF1	Body;5'UTR;Body	74.67	6.07	69.03	9.34	-5.63
Nilsson, E et al., 2014	Ow Non-T2D vd Ob T2D	SAT	cg20827128	PHACTR1	Body	62.49	5.75	56.87	8.08	-5.63
Nilsson, E et al., 2014	Ow Non-T2D vd Ob T2D	SAT	cg23278418	VPS13D;VPS13D	Body;Body	48.86	4.84	43.24	7.24	-5.63
Nilsson, E et al., 2014	Ow Non-T2D vd Ob T2D	SAT	cg23732629	HLA-DRA	Body	68.1	3.96	62.49	8.05	-5.62
Nilsson, E et al., 2014	Ow Non-T2D vd Ob T2D	SAT	cg26915799	IPO9	3'UTR	74.26	5.28	68.64	8.26	-5.62
Nilsson, E et al., 2014	Ow Non-T2D vd Ob T2D	SAT	cg12339920	TGFBI	Body	69.73	5.12	64.11	8.29	-5.62
Nilsson, E et al., 2014	Ow Non-T2D vd Ob T2D	SAT	cg13736811	TMEM91	5'UTR	52.02	6.62	46.4	7.2	-5.62
Nilsson, E et al., 2014	Ow Non-T2D vd Ob T2D	SAT	cg08540215	ABP1	TSS1500	68.52	6.03	62.91	9.03	-5.61
Nilsson, E et al., 2014	Ow Non-T2D vd Ob T2D	SAT	cg14012082	EPX	Body	74.66	6.57	69.04	8.62	-5.61
Nilsson, E et al., 2014	Ow Non-T2D vd Ob T2D	SAT	cg03190513	NEDD9	TSS200	75.45	6.12	69.84	9.62	-5.61
Nilsson, E et al., 2014	Ow Non-T2D vd Ob T2D	SAT	cg15139596	TMEM149	TSS200	59.05	4.79	53.44	7.56	-5.61
Nilsson, E et al., 2014	Ow Non-T2D vd Ob T2D	SAT	cg04632887	AVP	TSS200	71.9	6.33	66.3	6.83	-5.6
Nilsson, E et al., 2014	Ow Non-T2D vd Ob T2D	SAT	cg16505233	EDEM1	Body	69.32	5.98	63.73	9.95	-5.6
Nilsson, E et al., 2014	Ow Non-T2D vd Ob T2D	SAT	cg24706505	LYL1	Body	77.94	5.47	72.34	8.56	-5.6
Nilsson, E et al., 2014	Ow Non-T2D vd Ob T2D	SAT	cg15945333	SPI1;SPI1	Body;Body	66.08	4.44	60.49	8.37	-5.6
Nilsson, E et al., 2014	Ow Non-T2D vd Ob T2D	SAT	cg23966363	ARID3A	Body	75.65	6.09	70.05	9.2	-5.59
Nilsson, E et al., 2014	Ow Non-T2D vd Ob T2D	SAT	cg21307723	EFCAB2;EFCAB2;EFCAB2;EFCAB2;EFCAB2	Body;Body;Body;Body;Body	52.82	5.27	47.24	7.44	-5.59
Nilsson, E et al., 2014	Ow Non-T2D vd Ob T2D	SAT	cg24672624	CNR2;CNR2	5'UTR;1stExon	73.2	5.53	67.62	8.05	-5.58
Nilsson, E et al., 2014	Ow Non-T2D vd Ob T2D	SAT	cg16324121	IL17RE;IL17RE;IL17RE	Body;Body;Body	61.01	5.73	55.42	8.08	-5.58
Nilsson, E et al., 2014	Ow Non-T2D vd Ob T2D	SAT	cg07349094	AFF3;AFF3	1stExon;5'UTR	66.96	6.09	61.39	7.83	-5.57
Nilsson, E et al., 2014	Ow Non-T2D vd Ob T2D	SAT	cg20025658	CXCR1;CXCR1	1stExon;5'UTR	74.93	5.07	69.36	8.66	-5.57
Nilsson, E et al., 2014	Ow Non-T2D vd Ob T2D	SAT	cg16037981	RAP1GAP2;RAP1GAP2	Body;Body	68.1	4.61	62.53	8.29	-5.57
Nilsson, E et al., 2014	Ow Non-T2D vd Ob T2D	SAT	cg04900186	IKZF1	5'UTR	73.69	5.86	68.13	9.29	-5.56
Nilsson, E et al., 2014	Ow Non-T2D vd Ob T2D	SAT	cg13626582	LOC283663	TSS1500	77.06	6.3	71.5	8.3	-5.56
Nilsson, E et al., 2014	Ow Non-T2D vd Ob T2D	SAT	cg16958939	RREB1;RREB1;RREB1;RREB1	Body;Body;Body;Body	75.53	4.43	69.98	7.64	-5.56
Nilsson, E et al., 2014	Ow Non-T2D vd Ob T2D	SAT	cg02067584	C17orf59	TSS1500	74.67	3.9	69.12	7.48	-5.55
Nilsson, E et al., 2014	Ow Non-T2D vd Ob T2D	SAT	cg06647068	CHST11	Body	62.83	6.19	57.28	7.2	-5.55
Nilsson, E et al., 2014	Ow Non-T2D vd Ob T2D	SAT	cg19373813	HOXD9	3'UTR	69.04	6.04	63.49	8.27	-5.55
Nilsson, E et al., 2014	Ow Non-T2D vd Ob T2D	SAT	cg15391590	ICK;ICK	5'UTR;5'UTR	60.94	5.98	55.39	7.67	-5.55
Nilsson, E et al., 2014	Ow Non-T2D vd Ob T2D	SAT	cg14429427	LPAR1;LPAR1	5'UTR;5'UTR	58.06	5.25	52.51	7.79	-5.55
Nilsson, E et al., 2014	Ow Non-T2D vd Ob T2D	SAT	cg08052226	NFIX	3'UTR	46.99	8.44	41.44	7.84	-5.55
Nilsson, E et al., 2014	Ow Non-T2D vd Ob T2D	SAT	cg16386396	PRDM16;PRDM16	Body;Body	56.34	7.31	50.79	5.91	-5.55
Nilsson, E et al., 2014	Ow Non-T2D vd Ob T2D	SAT	cg25025181	SMYD3;SMYD3	Body;Body	70.56	6.62	65	8.23	-5.55
Nilsson, E et al., 2014	Ow Non-T2D vd Ob T2D	SAT	cg01903374	TNFAIP8L2	5'UTR	67.18	5.05	61.63	8.78	-5.55
Nilsson, E et al., 2014	Ow Non-T2D vd Ob T2D	SAT	cg22589778	CDK5RAP3	3'UTR	78.89	5.81	73.35	8.51	-5.54
Nilsson, E et al., 2014	Ow Non-T2D vd Ob T2D	SAT	cg15334250	EPHB3	Body	73.9	5.2	68.37	8.44	-5.54
Nilsson, E et al., 2014	Ow Non-T2D vd Ob T2D	SAT	cg21121843	HTT	Body	77.53	5.46	71.99	8.35	-5.54
Nilsson, E et al., 2014	Ow Non-T2D vd Ob T2D	SAT	cg18527651	IRAK2	3'UTR	71.72	5.12	66.17	8.23	-5.54
Nilsson, E et al., 2014	Ow Non-T2D vd Ob T2D	SAT	cg06712013	SPATS2	TSS1500	74.75	5.4	69.21	8.05	-5.54
Nilsson, E et al., 2014	Ow Non-T2D vd Ob T2D	SAT	cg09897604	WDFY4;WDFY4	5'UTR;1stExon	56.58	5.49	51.05	7.9	-5.54
Nilsson, E et al., 2014	Ow Non-T2D vd Ob T2D	SAT	cg13618516	AATK	Body	80.64	4.95	75.12	7.47	-5.53
Nilsson, E et al., 2014	Ow Non-T2D vd Ob T2D	SAT	cg08274633	C15orf53	TSS1500	71.28	5.73	65.75	8.5	-5.53
Nilsson, E et al., 2014	Ow Non-T2D vd Ob T2D	SAT	cg23014871	CSGALNACT2	Body	61.97	5.89	56.45	7.8	-5.53
Nilsson, E et al., 2014	Ow Non-T2D vd Ob T2D	SAT	cg12491659	GAPT	TSS1500	69.55	5.64	64.02	7.72	-5.53
Nilsson, E et al., 2014	Ow Non-T2D vd Ob T2D	SAT	cg07164125	GFRA2;GFRA2;GFRA2	Body;Body;Body	71.93	5.86	66.39	8.84	-5.53
Nilsson, E et al., 2014	Ow Non-T2D vd Ob T2D	SAT	cg15046123	JARID2	Body	77.15	6.67	71.62	8.68	-5.53
Nilsson, E et al., 2014	Ow Non-T2D vd Ob T2D	SAT	cg19519747	MIR10B	TSS1500	72.25	5.48	66.72	5.95	-5.53
Nilsson, E et al., 2014	Ow Non-T2D vd Ob T2D	SAT	cg16509173	ST5;ST5;ST5	5'UTR;5'UTR;5'UTR	67.67	5.95	62.14	8.28	-5.53
Nilsson, E et al., 2014	Ow Non-T2D vd Ob T2D	SAT	cg23379806	FAM107B	Body	68.89	5.67	63.37	8.47	-5.52
Nilsson, E et al., 2014	Ow Non-T2D vd Ob T2D	SAT	cg00752874	IRS4	1stExon	62.19	6.96	56.67	10.05	-5.52
Nilsson, E et al., 2014	Ow Non-T2D vd Ob T2D	SAT	cg16994041	PRKAG2;PRKAG2	5'UTR;Body	76.77	6.84	71.24	6.58	-5.52
Nilsson, E et al., 2014	Ow Non-T2D vd Ob T2D	SAT	cg23327334	GRK6;GRK6;GRK6	Body;Body;Body	66.78	6.4	61.27	8.65	-5.51
Nilsson, E et al., 2014	Ow Non-T2D vd Ob T2D	SAT	cg13924510	LDLRAD3	Body	75.37	5.7	69.86	8.97	-5.51
Nilsson, E et al., 2014	Ow Non-T2D vd Ob T2D	SAT	cg13597051	DDAH2	Body	75.28	5.67	69.78	8.19	-5.5
Nilsson, E et al., 2014	Ow Non-T2D vd Ob T2D	SAT	cg24265969	ERC2	3'UTR	75.1	4.71	69.6	7.23	-5.5
Nilsson, E et al., 2014	Ow Non-T2D vd Ob T2D	SAT	cg07376232	AMICA1;AMICA1	Body;TSS1500	56.49	4.71	51	7.96	-5.49
Nilsson, E et al., 2014	Ow Non-T2D vd Ob T2D	SAT	cg14237903	MRC2	Body	57.26	4.27	51.77	6.94	-5.49
Nilsson, E et al., 2014	Ow Non-T2D vd Ob T2D	SAT	cg21876925	TNFSF4	Body	63.17	5.1	57.68	7.72	-5.49
Nilsson, E et al., 2014	Ow Non-T2D vd Ob T2D	SAT	cg05811904	CREB3L2	Body	59.19	5.67	53.71	8.03	-5.48
Nilsson, E et al., 2014	Ow Non-T2D vd Ob T2D	SAT	cg01597882	TRIM2	5'UTR	65.11	5.01	59.63	8.65	-5.48
Nilsson, E et al., 2014	Ow Non-T2D vd Ob T2D	SAT	cg20762729	C21orf7	TSS1500	58.29	4.76	52.81	7.03	-5.47
Nilsson, E et al., 2014	Ow Non-T2D vd Ob T2D	SAT	cg18044543	IFIT1L	3'UTR	74.07	4.33	68.6	6.68	-5.47
Nilsson, E et al., 2014	Ow Non-T2D vd Ob T2D	SAT	cg12423733	MAS1L	1stExon	65.29	5.49	59.81	8.2	-5.47
Nilsson, E et al., 2014	Ow Non-T2D vd Ob T2D	SAT	cg02770857	MSI2;MSI2	Body;Body	61.6	6.31	56.13	8.35	-5.47
Nilsson, E et al., 2014	Ow Non-T2D vd Ob T2D	SAT	cg05109049	NF1;EVI2B;NF1	Body;TSS1500;Body	62.14	7.29	56.67	9.93	-5.47
Nilsson, E et al., 2014	Ow Non-T2D vd Ob T2D	SAT	cg03850957	SNRPB2;SNRPB2	Body;Body	78.53	5.4	73.06	7.91	-5.47
Nilsson, E et al., 2014	Ow Non-T2D vd Ob T2D	SAT	cg26273417	EFNB2	Body	74.83	5.6	69.37	8.16	-5.46
Nilsson, E et al., 2014	Ow Non-T2D vd Ob T2D	SAT	cg03466998	NLRP3;NLRP3;NLRP3;NLRP3;NLRP3	TSS1500;5'UTR;TSS1500;TSS1500;5'UTR	60.09	5.33	54.62	7.59	-5.46
Nilsson, E et al., 2014	Ow Non-T2D vd Ob T2D	SAT	cg02468320	CACNA1C;CACNA1C;CACNA1C;CACNA1C;CACNA1C;CACNA1C;CACNA1C;CACNA1C;CACNA1C;CACNA1C;CACNA1C;CACNA1C;CACNA1C;CACNA1C;CACNA1C;CACNA1C;CACNA1C;CACNA1C;CACNA1C;CACNA1C;CACNA1C;CACNA1C;CACNA1C	Body;Body;Body;Body;Body;Body;Body;Body;Body;Body;Body;Body;Body;Body;Body;Body;Body;Body;Body;Body;Body;Body;Body	47.86	5.9	42.41	6.62	-5.45
Nilsson, E et al., 2014	Ow Non-T2D vd Ob T2D	SAT	cg23462242	CYFIP2;CYFIP2;CYFIP2	TSS200;5'UTR;5'UTR	78.01	5.08	72.56	8.11	-5.45
Nilsson, E et al., 2014	Ow Non-T2D vd Ob T2D	SAT	cg15354065	DGKA;DGKA;DGKA;DGKA	5'UTR;5'UTR;5'UTR;5'UTR	57.85	4.29	52.4	6.56	-5.45
Nilsson, E et al., 2014	Ow Non-T2D vd Ob T2D	SAT	cg02041484	NRF1	5'UTR	78.98	5.52	73.54	7.75	-5.45
Nilsson, E et al., 2014	Ow Non-T2D vd Ob T2D	SAT	cg01437204	PTPN7;PTPN7	TSS1500;TSS1500	72.28	5.68	66.83	8.37	-5.45
Nilsson, E et al., 2014	Ow Non-T2D vd Ob T2D	SAT	cg12774429	CHD8;CHD8;SUPT16H	3'UTR;3'UTR;TSS1500	73.4	4.47	67.95	7.7	-5.44
Nilsson, E et al., 2014	Ow Non-T2D vd Ob T2D	SAT	cg12146829	SLC12A7	Body	56.97	6.24	51.53	7.78	-5.44
Nilsson, E et al., 2014	Ow Non-T2D vd Ob T2D	SAT	cg17945323	SLC22A8	Body	68.35	5.33	62.91	7.4	-5.44
Nilsson, E et al., 2014	Ow Non-T2D vd Ob T2D	SAT	cg00187686	TCN1	TSS200	67.53	4.99	62.08	7.37	-5.44
Nilsson, E et al., 2014	Ow Non-T2D vd Ob T2D	SAT	cg23654401	VOPP1	Body	49.7	5.95	44.27	7.2	-5.44
Nilsson, E et al., 2014	Ow Non-T2D vd Ob T2D	SAT	cg19677267	CD52;UBXN11	Body;TSS1500	64.75	4.58	59.32	7.22	-5.43
Nilsson, E et al., 2014	Ow Non-T2D vd Ob T2D	SAT	cg15094236	LOC285768;LOC285768	Body;Body	50.14	4.5	44.7	7.22	-5.43
Nilsson, E et al., 2014	Ow Non-T2D vd Ob T2D	SAT	cg09763644	PIGR	3'UTR	65.63	7.29	60.21	8.31	-5.43
Nilsson, E et al., 2014	Ow Non-T2D vd Ob T2D	SAT	cg15982099	SPI1;SPI1	Body;Body	72.4	6	66.96	6.86	-5.43
Nilsson, E et al., 2014	Ow Non-T2D vd Ob T2D	SAT	cg01612681	C11orf21;TSPAN32;C11orf21	Body;TSS1500;Body	58.39	5.07	52.97	8.18	-5.42
Nilsson, E et al., 2014	Ow Non-T2D vd Ob T2D	SAT	cg17508434	LMTK2	Body	72.79	5.81	67.37	7.64	-5.42
Nilsson, E et al., 2014	Ow Non-T2D vd Ob T2D	SAT	cg10640333	OTX1	Body	58.56	6.27	53.14	8.68	-5.42
Nilsson, E et al., 2014	Ow Non-T2D vd Ob T2D	SAT	cg20449614	PDLIM2;PDLIM2;PDLIM2	Body;1stExon;1stExon	60.26	6.16	54.84	7.84	-5.42
Nilsson, E et al., 2014	Ow Non-T2D vd Ob T2D	SAT	cg26842815	PTPN6;PTPN6;PTPN6	TSS200;Body;TSS200	52.92	6.43	47.5	7.89	-5.42
Nilsson, E et al., 2014	Ow Non-T2D vd Ob T2D	SAT	cg16565154	TNFAIP8L2	TSS200	62.74	5.79	57.32	9.07	-5.42
Nilsson, E et al., 2014	Ow Non-T2D vd Ob T2D	SAT	cg03528016	ALMS1P	TSS200	56.34	4.45	50.93	7.38	-5.41
Nilsson, E et al., 2014	Ow Non-T2D vd Ob T2D	SAT	cg14939821	DOCK1;FAM196A	Body;Body	57.23	4.55	51.82	8.04	-5.41
Nilsson, E et al., 2014	Ow Non-T2D vd Ob T2D	SAT	cg00661485	FOXI1;FOXI1	1stExon;1stExon	64.2	4.62	58.79	7.04	-5.41
Nilsson, E et al., 2014	Ow Non-T2D vd Ob T2D	SAT	cg12269161	HIVEP2	5'UTR	73.34	6	67.93	8.64	-5.41
Nilsson, E et al., 2014	Ow Non-T2D vd Ob T2D	SAT	cg14176836	ITGAL;ITGAL	1stExon;1stExon	48.7	4.7	43.29	7.66	-5.41
Nilsson, E et al., 2014	Ow Non-T2D vd Ob T2D	SAT	cg03429643	MGAT4A;MGAT4A	TSS1500;Body	71.58	5.3	66.17	8.03	-5.41
Nilsson, E et al., 2014	Ow Non-T2D vd Ob T2D	SAT	cg05732883	PYROXD2	Body	63.51	5.09	58.1	7.18	-5.41
Nilsson, E et al., 2014	Ow Non-T2D vd Ob T2D	SAT	cg07525077	RNASE3	Body	62.59	4.9	57.19	7.11	-5.41
Nilsson, E et al., 2014	Ow Non-T2D vd Ob T2D	SAT	cg04086097	IRF5;IRF5;IRF5;IRF5;IRF5;IRF5;IRF5;IRF5	5'UTR;5'UTR;5'UTR;5'UTR;5'UTR;5'UTR;1stExon;5'UTR	66.5	6.92	61.09	9.19	-5.4
Nilsson, E et al., 2014	Ow Non-T2D vd Ob T2D	SAT	cg20414364	LOC728613	Body	58.79	4.81	53.4	7.17	-5.4
Nilsson, E et al., 2014	Ow Non-T2D vd Ob T2D	SAT	cg14945937	PLEKHF1	5'UTR	65.02	5.41	59.62	8.37	-5.4
Nilsson, E et al., 2014	Ow Non-T2D vd Ob T2D	SAT	cg16970323	TOX2;TOX2;TOX2;TOX2	3'UTR;3'UTR;3'UTR;3'UTR	65.6	5.65	60.2	7.88	-5.4
Nilsson, E et al., 2014	Ow Non-T2D vd Ob T2D	SAT	cg06737981	BCR;BCR	1stExon;1stExon	57.47	4.82	52.09	6.32	-5.39
Nilsson, E et al., 2014	Ow Non-T2D vd Ob T2D	SAT	cg17394623	CARS2	Body	80.29	6.7	74.9	9.87	-5.39
Nilsson, E et al., 2014	Ow Non-T2D vd Ob T2D	SAT	cg05200628	CD48	TSS200	44.63	5.89	39.24	7.7	-5.39
Nilsson, E et al., 2014	Ow Non-T2D vd Ob T2D	SAT	cg17928895	CTSZ	TSS1500	69.31	5	63.92	8.42	-5.39
Nilsson, E et al., 2014	Ow Non-T2D vd Ob T2D	SAT	cg02743878	DHRS9;DHRS9;DHRS9;DHRS9	TSS1500;5'UTR;5'UTR;5'UTR	69.67	5.79	64.29	7.27	-5.39
Nilsson, E et al., 2014	Ow Non-T2D vd Ob T2D	SAT	cg16949914	IL2RA	TSS200	70.97	5.23	65.58	8.24	-5.39
Nilsson, E et al., 2014	Ow Non-T2D vd Ob T2D	SAT	cg18832247	JARID2	Body	53.2	4.55	47.81	6.83	-5.39
Nilsson, E et al., 2014	Ow Non-T2D vd Ob T2D	SAT	cg06524165	LOC100188949	TSS200	68.55	4.79	63.16	7.91	-5.39
Nilsson, E et al., 2014	Ow Non-T2D vd Ob T2D	SAT	cg01644741	MIR1259;SNORD12B;C20orf199;C20orf199;SNORD12;C20orf199	Body;Body;Body;Body;TSS1500;Body	51.64	4.06	46.25	5.82	-5.39
Nilsson, E et al., 2014	Ow Non-T2D vd Ob T2D	SAT	cg09076123	NCF2;NCF2;NCF2	5'UTR;1stExon;5'UTR	61.1	5.13	55.71	8.8	-5.39
Nilsson, E et al., 2014	Ow Non-T2D vd Ob T2D	SAT	cg24480810	POLE	Body	71.91	6.24	66.52	8.69	-5.39
Nilsson, E et al., 2014	Ow Non-T2D vd Ob T2D	SAT	cg22801799	SLA;TG;SLA;SLA;SLA	5'UTR;Body;Body;5'UTR;1stExon	67.5	5.81	62.11	8.46	-5.39
Nilsson, E et al., 2014	Ow Non-T2D vd Ob T2D	SAT	cg16061668	CTTN;CTTN	Body;Body	75.15	5.3	69.76	8.32	-5.38
Nilsson, E et al., 2014	Ow Non-T2D vd Ob T2D	SAT	cg05989054	GAMT;GAMT	TSS1500;TSS1500	57.77	4.9	52.39	5.83	-5.38
Nilsson, E et al., 2014	Ow Non-T2D vd Ob T2D	SAT	cg19755435	GPR65	5'UTR	72.32	5.08	66.94	9.4	-5.38
Nilsson, E et al., 2014	Ow Non-T2D vd Ob T2D	SAT	cg19003337	KRT17;KRT17	5'UTR;1stExon	65.12	5.24	59.74	7.03	-5.38
Nilsson, E et al., 2014	Ow Non-T2D vd Ob T2D	SAT	cg20777796	MAD1L1;MAD1L1;MAD1L1	Body;Body;Body	51	3.6	45.61	8.09	-5.38
Nilsson, E et al., 2014	Ow Non-T2D vd Ob T2D	SAT	cg12424598	RORC;RORC	Body;Body	56.76	4.23	51.38	7.54	-5.38
Nilsson, E et al., 2014	Ow Non-T2D vd Ob T2D	SAT	cg09874482	AKAP13;AKAP13	Body;Body	72.56	5.34	67.19	7.44	-5.37
Nilsson, E et al., 2014	Ow Non-T2D vd Ob T2D	SAT	cg05252264	FCAR;FCAR;FCAR;FCAR;FCAR;FCAR;FCAR;FCAR;FCAR;FCAR;FCAR;FCAR;FCAR;FCAR;FCAR;FCAR;FCAR;FCAR	1stExon;1stExon;1stExon;1stExon;5'UTR;1stExon;5'UTR;1stExon;1stExon;5'UTR;5'UTR;5'UTR;5'UTR;1stExon;5'UTR;5'UTR;5'UTR;1stExon	63.94	6.62	58.57	7.29	-5.37
Nilsson, E et al., 2014	Ow Non-T2D vd Ob T2D	SAT	cg04964031	PCDHGA4;PCDHGC3;PCDHGA12;PCDHGA11;PCDHGA11;PCDHGA9;PCDHGA1;PCDHGB1;PCDHGC5;PCDHGB6;PCDHGB3;PCDHGB7;PCDHGA6;PCDHGA8;PCDHGA10;PCDHGA5;PCDHGB4;PCDHGC4;PCDHGA3;PCDHGA2;PCDHGA7;PCDHGB2;PCDHGC5;PCDHGB5;PCDHGC3	Body;Body;Body;Body;Body;Body;Body;Body;1stExon;Body;Body;Body;Body;Body;Body;Body;Body;Body;Body;Body;Body;Body;1stExon;Body;Body	54	4.33	48.64	6.48	-5.37
Nilsson, E et al., 2014	Ow Non-T2D vd Ob T2D	SAT	cg23618440	C6orf138	TSS200	24.48	6.46	19.12	5.64	-5.36
Nilsson, E et al., 2014	Ow Non-T2D vd Ob T2D	SAT	cg13359689	CCDC88A;CCDC88A	Body;Body	69.72	6.22	64.36	8.68	-5.36
Nilsson, E et al., 2014	Ow Non-T2D vd Ob T2D	SAT	cg25730428	MAS1L	1stExon	69.82	5.44	64.46	8.04	-5.36
Nilsson, E et al., 2014	Ow Non-T2D vd Ob T2D	SAT	cg23021584	NCOR2;NCOR2	Body;Body	43.3	6.59	37.93	6.67	-5.36
Nilsson, E et al., 2014	Ow Non-T2D vd Ob T2D	SAT	cg12405599	RPN1	TSS1500	77.2	5.39	71.84	7.55	-5.36
Nilsson, E et al., 2014	Ow Non-T2D vd Ob T2D	SAT	cg04470054	RPTOR;RPTOR	Body;Body	29.21	7.76	23.86	5.82	-5.36
Nilsson, E et al., 2014	Ow Non-T2D vd Ob T2D	SAT	cg01975495	SERPINE1;SERPINE1	Body;Body	70.29	5.73	64.92	6.15	-5.36
Nilsson, E et al., 2014	Ow Non-T2D vd Ob T2D	SAT	cg09802688	TRAF3IP3	Body	68.19	6.01	62.84	8.51	-5.36
Nilsson, E et al., 2014	Ow Non-T2D vd Ob T2D	SAT	cg00027162	WDR86	Body	58.99	4.41	53.63	6.68	-5.36
Nilsson, E et al., 2014	Ow Non-T2D vd Ob T2D	SAT	cg18205668	CCM2;CCM2;CCM2;CCM2;CCM2	Body;TSS1500;Body;Body;Body	60.84	6.03	55.49	8.31	-5.35
Nilsson, E et al., 2014	Ow Non-T2D vd Ob T2D	SAT	cg04110105	CCR2;CCR2;CCR2;CCR2	5'UTR;1stExon;1stExon;5'UTR	55.99	5.51	50.63	8.62	-5.35
Nilsson, E et al., 2014	Ow Non-T2D vd Ob T2D	SAT	cg15001615	CD22	TSS1500	62.78	5.45	57.43	7.93	-5.35
Nilsson, E et al., 2014	Ow Non-T2D vd Ob T2D	SAT	cg10752508	CPOX	TSS1500	73.94	5.02	68.59	7.1	-5.35
Nilsson, E et al., 2014	Ow Non-T2D vd Ob T2D	SAT	cg02512559	CFDP1	Body	78.86	5.21	73.52	8.22	-5.34
Nilsson, E et al., 2014	Ow Non-T2D vd Ob T2D	SAT	cg22820233	FCAR;FCAR;FCAR;FCAR;FCAR;FCAR;FCAR;FCAR;FCAR;FCAR;FCAR;FCAR;FCAR;FCAR;FCAR;FCAR;FCAR;FCAR	1stExon;1stExon;1stExon;1stExon;5'UTR;1stExon;5'UTR;1stExon;1stExon;5'UTR;5'UTR;5'UTR;5'UTR;1stExon;5'UTR;5'UTR;5'UTR;1stExon	73.89	5.13	68.55	8.02	-5.34
Nilsson, E et al., 2014	Ow Non-T2D vd Ob T2D	SAT	cg01324474	GPR84	TSS1500	69.13	5.65	63.79	7.93	-5.34
Nilsson, E et al., 2014	Ow Non-T2D vd Ob T2D	SAT	cg11715943	HLA-DPB2	Body	78.06	5.25	72.72	7.79	-5.34
Nilsson, E et al., 2014	Ow Non-T2D vd Ob T2D	SAT	cg12299554	MCTP2;MCTP2	TSS1500;TSS1500	73.59	4.78	68.25	7.45	-5.34
Nilsson, E et al., 2014	Ow Non-T2D vd Ob T2D	SAT	cg01051524	NCK2;NCK2	5'UTR;5'UTR	63.67	5.81	58.33	8.66	-5.34
Nilsson, E et al., 2014	Ow Non-T2D vd Ob T2D	SAT	cg17954695	NME5;BRD8	TSS1500;3'UTR	73.74	5.69	68.4	7.86	-5.34
Nilsson, E et al., 2014	Ow Non-T2D vd Ob T2D	SAT	cg10126903	SPN;SPN	Body;Body	54.29	5.54	48.95	7.14	-5.34
Nilsson, E et al., 2014	Ow Non-T2D vd Ob T2D	SAT	cg18651932	STBD1	TSS1500	53.89	5.39	48.55	7.13	-5.34
Nilsson, E et al., 2014	Ow Non-T2D vd Ob T2D	SAT	cg00257775	ZFAND3	Body	78.96	6.51	73.63	8.36	-5.34
Nilsson, E et al., 2014	Ow Non-T2D vd Ob T2D	SAT	cg18696027	B2M	TSS1500	73.54	5.52	68.21	7.83	-5.33
Nilsson, E et al., 2014	Ow Non-T2D vd Ob T2D	SAT	cg11967765	GNA12	Body	60.93	5.1	55.6	6.96	-5.33
Nilsson, E et al., 2014	Ow Non-T2D vd Ob T2D	SAT	cg03553278	HOXD1	3'UTR	61.09	4.66	55.76	7.18	-5.33
Nilsson, E et al., 2014	Ow Non-T2D vd Ob T2D	SAT	cg11366178	LNX1	TSS200	67.04	5.07	61.7	7.36	-5.33
Nilsson, E et al., 2014	Ow Non-T2D vd Ob T2D	SAT	cg27076223	RBM47	TSS1500	69.53	5.84	64.2	8.09	-5.33
Nilsson, E et al., 2014	Ow Non-T2D vd Ob T2D	SAT	cg13604445	RGS3;RGS3;RGS3;RGS3	Body;TSS1500;Body;5'UTR	58.54	5.44	53.21	8.55	-5.33
Nilsson, E et al., 2014	Ow Non-T2D vd Ob T2D	SAT	cg18278694	CEP350	5'UTR	75.59	5.42	70.27	7.57	-5.32
Nilsson, E et al., 2014	Ow Non-T2D vd Ob T2D	SAT	cg18625627	TSHR;TSHR;TSHR	Body;Body;Body	52.47	4.72	47.15	7.05	-5.32
Nilsson, E et al., 2014	Ow Non-T2D vd Ob T2D	SAT	cg08669718	ZNF718	Body	60.51	4.86	55.19	7.91	-5.32
Nilsson, E et al., 2014	Ow Non-T2D vd Ob T2D	SAT	cg08131309	BMF;BMF;BMF;BMF	TSS1500;TSS1500;TSS1500;5'UTR	67.58	5.01	62.27	7.46	-5.31
Nilsson, E et al., 2014	Ow Non-T2D vd Ob T2D	SAT	cg05849676	CLEC12B	3'UTR	70.65	5.88	65.34	8.02	-5.31
Nilsson, E et al., 2014	Ow Non-T2D vd Ob T2D	SAT	cg11113589	COL18A1;COL18A1;COL18A1	Body;Body;Body	61.36	4.25	56.05	6.76	-5.31
Nilsson, E et al., 2014	Ow Non-T2D vd Ob T2D	SAT	cg06931418	GAMT;GAMT	TSS1500;TSS1500	67.25	4.94	61.94	7.72	-5.31
Nilsson, E et al., 2014	Ow Non-T2D vd Ob T2D	SAT	cg13858611	NRN1	Body	68.36	4.53	63.06	7.65	-5.31
Nilsson, E et al., 2014	Ow Non-T2D vd Ob T2D	SAT	cg10011091	SLC25A32	Body	56.8	4.77	51.49	7.81	-5.31
Nilsson, E et al., 2014	Ow Non-T2D vd Ob T2D	SAT	cg14669524	SPATS1	TSS1500	58.35	5.16	53.04	7.46	-5.31
Nilsson, E et al., 2014	Ow Non-T2D vd Ob T2D	SAT	cg04665204	BAHCC1	Body	59.42	9.52	54.12	8.9	-5.3
Nilsson, E et al., 2014	Ow Non-T2D vd Ob T2D	SAT	cg15009198	CNNM4	Body	73.5	6.02	68.2	8.06	-5.3
Nilsson, E et al., 2014	Ow Non-T2D vd Ob T2D	SAT	cg20564892	KCNIP2;KCNIP2;KCNIP2;KCNIP2;KCNIP2;KCNIP2;KCNIP2;KCNIP2;KCNIP2;KCNIP2;KCNIP2;KCNIP2	1stExon;5'UTR;1stExon;1stExon;1stExon;5'UTR;5'UTR;5'UTR;5'UTR;1stExon;5'UTR;1stExon	33.13	5.19	27.83	6.38	-5.3
Nilsson, E et al., 2014	Ow Non-T2D vd Ob T2D	SAT	cg01462856	TNFSF13B;TNFSF13B	Body;Body	40	4.42	34.7	5.95	-5.3
Nilsson, E et al., 2014	Ow Non-T2D vd Ob T2D	SAT	cg11669284	WDR70	Body	65.94	7.63	60.64	6.33	-5.3
Nilsson, E et al., 2014	Ow Non-T2D vd Ob T2D	SAT	cg27492103	ASXL2	Body	78.94	6.39	73.65	8.54	-5.29
Nilsson, E et al., 2014	Ow Non-T2D vd Ob T2D	SAT	cg27644327	BACH2;BACH2	5'UTR;5'UTR	70.34	5.17	65.05	7.2	-5.29
Nilsson, E et al., 2014	Ow Non-T2D vd Ob T2D	SAT	cg16497714	C11orf40	Body	64.4	5.56	59.1	8.05	-5.29
Nilsson, E et al., 2014	Ow Non-T2D vd Ob T2D	SAT	cg10022788	GNA15	TSS200	56.33	5.32	51.04	7.67	-5.29
Nilsson, E et al., 2014	Ow Non-T2D vd Ob T2D	SAT	cg21011616	HOXD4	TSS200	63.9	5.73	58.61	7.51	-5.29
Nilsson, E et al., 2014	Ow Non-T2D vd Ob T2D	SAT	cg10978799	IL10	TSS200	63.76	4.16	58.47	6.55	-5.29
Nilsson, E et al., 2014	Ow Non-T2D vd Ob T2D	SAT	cg15585555	RASSF5;RASSF5;RASSF5	Body;Body;Body	63.74	5.63	58.45	8.73	-5.29
Nilsson, E et al., 2014	Ow Non-T2D vd Ob T2D	SAT	cg01519261	RUNX1;RUNX1	5'UTR;1stExon	68.81	5.16	63.52	7.83	-5.29
Nilsson, E et al., 2014	Ow Non-T2D vd Ob T2D	SAT	cg02901006	CCL25	TSS1500	75.57	5.3	70.29	6.25	-5.28
Nilsson, E et al., 2014	Ow Non-T2D vd Ob T2D	SAT	cg03027227	CTNNA2;CTNNA2	Body;Body	79.21	4.99	73.93	8.07	-5.28
Nilsson, E et al., 2014	Ow Non-T2D vd Ob T2D	SAT	cg20595457	RASSF5;RASSF5;RASSF5	Body;Body;Body	50.3	4.86	45.02	6.7	-5.28
Nilsson, E et al., 2014	Ow Non-T2D vd Ob T2D	SAT	cg26789453	TMEM116;ERP29;ERP29	TSS1500;Body;Body	68.94	5.72	63.66	7.8	-5.28
Nilsson, E et al., 2014	Ow Non-T2D vd Ob T2D	SAT	cg05973772	TRIM2;TRIM2	Body;5'UTR	60.17	3.9	54.89	7.15	-5.28
Nilsson, E et al., 2014	Ow Non-T2D vd Ob T2D	SAT	cg15136975	CAPZB	Body	43.8	3.59	38.53	6.82	-5.27
Nilsson, E et al., 2014	Ow Non-T2D vd Ob T2D	SAT	cg26247093	GNA12	Body	65.21	6.16	59.94	7.57	-5.27
Nilsson, E et al., 2014	Ow Non-T2D vd Ob T2D	SAT	cg01620360	NFKBIL1;NFKBIL1;NFKBIL1;NFKBIL1	3'UTR;3'UTR;3'UTR;3'UTR	67.49	4.24	62.22	7.95	-5.27
Nilsson, E et al., 2014	Ow Non-T2D vd Ob T2D	SAT	cg11277662	TSNARE1	Body	71.42	3.56	66.15	5.3	-5.27
Andersen, E. et al., 2018	Ob Non-T2D vs Ob T2D	VAT (Pre-Adipocyte)		PRKD2	Promoter (<=1kb)	5.28014		0.0151522		-5.26499
Nilsson, E et al., 2014	Ow Non-T2D vd Ob T2D	SAT	cg01813965	CCDC135	5'UTR	56.02	5.12	50.76	7.95	-5.26
Nilsson, E et al., 2014	Ow Non-T2D vd Ob T2D	SAT	cg09761080	LST1;LST1;LST1;LST1;LST1;LST1;LST1;LST1;LST1	Body;TSS1500;TSS1500;5'UTR;TSS1500;5'UTR;Body;5'UTR;1stExon	53.97	4.56	48.71	6.83	-5.26
Nilsson, E et al., 2014	Ow Non-T2D vd Ob T2D	SAT	cg12506165	MAP1LC3B2	TSS200	56.35	4.77	51.08	6.39	-5.26
Nilsson, E et al., 2014	Ow Non-T2D vd Ob T2D	SAT	cg14573876	MAP2K2	Body	52.16	5.07	46.9	7.43	-5.26
Nilsson, E et al., 2014	Ow Non-T2D vd Ob T2D	SAT	cg26340740	MPEG1;MPEG1	1stExon;5'UTR	78.47	4.03	73.21	6.54	-5.26
Nilsson, E et al., 2014	Ow Non-T2D vd Ob T2D	SAT	cg19739596	MS4A3;MS4A3;MS4A3;MS4A3;MS4A3;MS4A3	1stExon;5'UTR;1stExon;5'UTR;5'UTR;1stExon	70.8	4.59	65.55	6.3	-5.26
Nilsson, E et al., 2014	Ow Non-T2D vd Ob T2D	SAT	cg17605084	NCKAP1L	TSS200	61.67	5.17	56.41	8.38	-5.26
Nilsson, E et al., 2014	Ow Non-T2D vd Ob T2D	SAT	cg24107852	RBM28;RBM28	Body;Body	72.17	5.16	66.9	7.6	-5.26
Nilsson, E et al., 2014	Ow Non-T2D vd Ob T2D	SAT	cg27326514	STMN2	Body	50.82	5.79	45.56	7.28	-5.26
Nilsson, E et al., 2014	Ow Non-T2D vd Ob T2D	SAT	cg00786406	HIPK1;HIPK1	5'UTR;5'UTR	36.58	5.86	31.32	6.65	-5.25
Nilsson, E et al., 2014	Ow Non-T2D vd Ob T2D	SAT	cg25384595	LILRA1;LILRA1	5'UTR;1stExon	47.91	5.03	42.66	7.38	-5.25
Nilsson, E et al., 2014	Ow Non-T2D vd Ob T2D	SAT	cg06673684	MCF2L;MCF2L	Body;Body	64.33	7.61	59.09	7.95	-5.25
Nilsson, E et al., 2014	Ow Non-T2D vd Ob T2D	SAT	cg16460342	P2RX4	Body	76.23	5.45	70.98	8.05	-5.25
Nilsson, E et al., 2014	Ow Non-T2D vd Ob T2D	SAT	cg11779113	PRIC285;PRIC285	Body;TSS200	60.42	5.9	55.18	7.48	-5.25
Nilsson, E et al., 2014	Ow Non-T2D vd Ob T2D	SAT	cg24749672	BIN2	TSS200	73.39	5.54	68.16	7.31	-5.24
Nilsson, E et al., 2014	Ow Non-T2D vd Ob T2D	SAT	cg03995631	BTLA;BTLA	TSS200;TSS200	82.55	4.93	77.31	8.84	-5.24
Nilsson, E et al., 2014	Ow Non-T2D vd Ob T2D	SAT	cg26052635	CLIP4	5'UTR	44.12	5.08	38.89	5.86	-5.24
Nilsson, E et al., 2014	Ow Non-T2D vd Ob T2D	SAT	cg03313271	CUL4A;CUL4A	Body;Body	81.91	4.21	76.67	6.46	-5.24
Nilsson, E et al., 2014	Ow Non-T2D vd Ob T2D	SAT	cg01712428	STX1A;STX1A	Body;Body	65.44	6	60.2	9.04	-5.24
Nilsson, E et al., 2014	Ow Non-T2D vd Ob T2D	SAT	cg01116568	AMPD3;AMPD3;AMPD3	TSS200;TSS1500;Body	66.65	9.19	61.42	7.04	-5.23
Nilsson, E et al., 2014	Ow Non-T2D vd Ob T2D	SAT	cg16684817	C1orf38;C1orf38;C1orf38	Body;Body;Body	72.8	5.08	67.57	6.82	-5.23
Nilsson, E et al., 2014	Ow Non-T2D vd Ob T2D	SAT	cg09324018	FAM49A	5'UTR	68.66	5.65	63.43	6.71	-5.23
Nilsson, E et al., 2014	Ow Non-T2D vd Ob T2D	SAT	cg25907743	LIPN	TSS1500	69.85	5.55	64.62	8.7	-5.23
Nilsson, E et al., 2014	Ow Non-T2D vd Ob T2D	SAT	cg12967050	TMEM149;TMEM149	1stExon;5'UTR	67.39	4.58	62.16	6.91	-5.23
Nilsson, E et al., 2014	Ow Non-T2D vd Ob T2D	SAT	cg12273284	CAMK1D;CAMK1D	Body;Body	55.22	6.05	50.01	7.46	-5.22
Nilsson, E et al., 2014	Ow Non-T2D vd Ob T2D	SAT	cg04907084	FAT3	Body	63.64	4.23	58.42	6.93	-5.22
Nilsson, E et al., 2014	Ow Non-T2D vd Ob T2D	SAT	cg26193427	INPP5A	Body	60.99	4.78	55.76	7.22	-5.22
Nilsson, E et al., 2014	Ow Non-T2D vd Ob T2D	SAT	cg25940517	IQCD	Body	56.56	5.56	51.34	8.38	-5.22
Nilsson, E et al., 2014	Ow Non-T2D vd Ob T2D	SAT	cg16705546	IRF8	Body	66.09	4.28	60.86	6.56	-5.22
Nilsson, E et al., 2014	Ow Non-T2D vd Ob T2D	SAT	cg03626208	CACNA1C;CACNA1C;CACNA1C;CACNA1C;CACNA1C;CACNA1C;CACNA1C;CACNA1C;CACNA1C;CACNA1C;CACNA1C;CACNA1C;CACNA1C;CACNA1C;CACNA1C;CACNA1C;CACNA1C;CACNA1C;CACNA1C;CACNA1C;CACNA1C;CACNA1C;CACNA1C	Body;Body;Body;Body;Body;Body;Body;Body;Body;Body;Body;Body;Body;Body;Body;Body;Body;Body;Body;Body;Body;Body;Body	68.42	4.26	63.2	6.89	-5.21
Nilsson, E et al., 2014	Ow Non-T2D vd Ob T2D	SAT	cg22986770	CHD7	5'UTR	72.14	4.96	66.93	7.29	-5.21
Nilsson, E et al., 2014	Ow Non-T2D vd Ob T2D	SAT	cg25581222	CSNK1G1	Body	69.62	5.7	64.41	7.14	-5.21
Nilsson, E et al., 2014	Ow Non-T2D vd Ob T2D	SAT	cg26950531	DPF1;DPF1;DPF1	Body;Body;Body	66.37	5.18	61.17	6.6	-5.21
Nilsson, E et al., 2014	Ow Non-T2D vd Ob T2D	SAT	cg12492273	MAD1L1;MAD1L1;MAD1L1	Body;Body;Body	79.6	5.42	74.4	6.64	-5.21
Nilsson, E et al., 2014	Ow Non-T2D vd Ob T2D	SAT	cg20339715	SCARA5	Body	67.23	5.73	62.03	6.36	-5.21
Nilsson, E et al., 2014	Ow Non-T2D vd Ob T2D	SAT	cg07345108	WDFY4	TSS200	63.82	5.34	58.61	7.27	-5.21
Nilsson, E et al., 2014	Ow Non-T2D vd Ob T2D	SAT	cg12526923	ANO8	Body	79.31	5.4	74.12	6.89	-5.2
Nilsson, E et al., 2014	Ow Non-T2D vd Ob T2D	SAT	cg12787553	CTSZ	TSS1500	58.48	4.9	53.28	7.01	-5.2
Nilsson, E et al., 2014	Ow Non-T2D vd Ob T2D	SAT	cg11861940	HLA-E	TSS1500	58.18	4.7	52.98	5.61	-5.2
Nilsson, E et al., 2014	Ow Non-T2D vd Ob T2D	SAT	cg09076339	ITPKB	Body	58.7	4.96	53.5	6.18	-5.2
Nilsson, E et al., 2014	Ow Non-T2D vd Ob T2D	SAT	cg20162206	KLHL14	TSS200	52.69	4.51	47.49	7.03	-5.2
Nilsson, E et al., 2014	Ow Non-T2D vd Ob T2D	SAT	cg01149192	MGAT1;MGAT1;MGAT1;MGAT1;MGAT1	5'UTR;TSS200;TSS1500;5'UTR;TSS200	59.77	3.76	54.56	7.05	-5.2
Nilsson, E et al., 2014	Ow Non-T2D vd Ob T2D	SAT	cg05514299	MGAT5B;MGAT5B	Body;TSS200	62.98	4.71	57.78	7.45	-5.2
Nilsson, E et al., 2014	Ow Non-T2D vd Ob T2D	SAT	cg04011338	RAMP1	Body	70.26	5.83	65.06	7.3	-5.2
Nilsson, E et al., 2014	Ow Non-T2D vd Ob T2D	SAT	cg00554993	CEBPE	TSS200	60.25	4.11	55.06	7.73	-5.19
Nilsson, E et al., 2014	Ow Non-T2D vd Ob T2D	SAT	cg13849647	DCAF12	Body	52.31	3.57	47.11	6.41	-5.19
Nilsson, E et al., 2014	Ow Non-T2D vd Ob T2D	SAT	cg09751515	HBD	TSS200	46.45	5.92	41.26	8.73	-5.19
Nilsson, E et al., 2014	Ow Non-T2D vd Ob T2D	SAT	cg18615133	MAP1LC3B2	TSS200	68.18	4.87	62.99	7.39	-5.19
Nilsson, E et al., 2014	Ow Non-T2D vd Ob T2D	SAT	cg25587662	NAPG	TSS1500	50.41	3.95	45.22	5.82	-5.19
Nilsson, E et al., 2014	Ow Non-T2D vd Ob T2D	SAT	cg23147227	PTPN6;PTPN6;PTPN6	TSS1500;Body;TSS1500	60.92	5.29	55.73	7.85	-5.19
Nilsson, E et al., 2014	Ow Non-T2D vd Ob T2D	SAT	cg06188496	SLC2A5	Body	75.71	4.9	70.52	8.59	-5.19
Nilsson, E et al., 2014	Ow Non-T2D vd Ob T2D	SAT	cg12594933	C1orf174	Body	67.26	4.55	62.08	7.19	-5.18
Nilsson, E et al., 2014	Ow Non-T2D vd Ob T2D	SAT	cg00934355	DMRT2;DMRT2;DMRT2	TSS1500;TSS1500;TSS1500	49.3	4.68	44.13	7.62	-5.18
Nilsson, E et al., 2014	Ow Non-T2D vd Ob T2D	SAT	cg13424909	FRMD4B	TSS1500	47.9	4.65	42.73	6.76	-5.18
Nilsson, E et al., 2014	Ow Non-T2D vd Ob T2D	SAT	cg00460589	PHACTR1	Body	73.72	5.08	68.54	8.27	-5.18
Nilsson, E et al., 2014	Ow Non-T2D vd Ob T2D	SAT	cg10812236	PLEK;PLEK	1stExon;5'UTR	61.47	4.98	56.29	8.13	-5.18
Nilsson, E et al., 2014	Ow Non-T2D vd Ob T2D	SAT	cg21300361	XKR6	Body	60.5	6.03	55.32	7.52	-5.18
Nilsson, E et al., 2014	Ow Non-T2D vd Ob T2D	SAT	cg10636246	AIM2	TSS1500	66.43	6.09	61.26	8.69	-5.17
Nilsson, E et al., 2014	Ow Non-T2D vd Ob T2D	SAT	cg18445108	C17orf87	TSS200	68.22	5.44	63.05	6.97	-5.17
Nilsson, E et al., 2014	Ow Non-T2D vd Ob T2D	SAT	cg13811936	CACNA1B	3'UTR	50.21	5.17	45.04	6.56	-5.17
Nilsson, E et al., 2014	Ow Non-T2D vd Ob T2D	SAT	cg14201467	CADM1;CADM1	Body;Body	71.68	6.24	66.51	7.51	-5.17
Nilsson, E et al., 2014	Ow Non-T2D vd Ob T2D	SAT	cg10499974	CCR1	3'UTR	72.95	3.69	67.78	6.34	-5.17
Nilsson, E et al., 2014	Ow Non-T2D vd Ob T2D	SAT	cg25360761	CD22	TSS200	62.12	5.68	56.95	7.45	-5.17
Nilsson, E et al., 2014	Ow Non-T2D vd Ob T2D	SAT	cg02595061	DCDC1	5'UTR	52.13	4.82	46.96	7.5	-5.17
Nilsson, E et al., 2014	Ow Non-T2D vd Ob T2D	SAT	cg26357596	GZMA	TSS1500	70.77	6.18	65.61	9.5	-5.17
Nilsson, E et al., 2014	Ow Non-T2D vd Ob T2D	SAT	cg01208566	PELI2	Body	55.96	3.64	50.79	5.91	-5.17
Nilsson, E et al., 2014	Ow Non-T2D vd Ob T2D	SAT	cg03337218	PRTFDC1	Body	82.19	3.84	77.02	7.25	-5.17
Nilsson, E et al., 2014	Ow Non-T2D vd Ob T2D	SAT	cg01246520	RAI1	5'UTR	90.18	3.91	85.01	7.88	-5.17
Nilsson, E et al., 2014	Ow Non-T2D vd Ob T2D	SAT	cg02013741	SMAD6;SMAD6;SMAD6	Body;Body;Body	75.27	4.91	70.11	8.46	-5.17
Nilsson, E et al., 2014	Ow Non-T2D vd Ob T2D	SAT	cg26691434	SPN;SPN	Body;Body	63.54	6.49	58.38	7.86	-5.17
Nilsson, E et al., 2014	Ow Non-T2D vd Ob T2D	SAT	cg00393985	WIPI2;WIPI2;WIPI2;WIPI2;WIPI2	3'UTR;3'UTR;3'UTR;3'UTR;3'UTR	76.79	5.49	71.62	8.09	-5.17
Nilsson, E et al., 2014	Ow Non-T2D vd Ob T2D	SAT	cg03249630	ANKRD22	TSS200	61.87	5.7	56.71	6.03	-5.16
Nilsson, E et al., 2014	Ow Non-T2D vd Ob T2D	SAT	cg13466002	ARRB2;ARRB2	Body;Body	88.4	5.48	83.24	7.43	-5.16
Nilsson, E et al., 2014	Ow Non-T2D vd Ob T2D	SAT	cg23929682	C11orf21;TSPAN32;C11orf21	Body;TSS1500;Body	57.84	5.66	52.68	7.24	-5.16
Nilsson, E et al., 2014	Ow Non-T2D vd Ob T2D	SAT	cg11147886	NFAT5;NFAT5;NFAT5;NFAT5;NFAT5	TSS1500;TSS1500;TSS1500;TSS1500;TSS1500	75.29	6.91	70.13	10.66	-5.16
Nilsson, E et al., 2014	Ow Non-T2D vd Ob T2D	SAT	cg03254137	RAI1	5'UTR	73.86	6.28	68.7	7.58	-5.16
Nilsson, E et al., 2014	Ow Non-T2D vd Ob T2D	SAT	cg11094248	RARA;RARA;RARA	Body;Body;Body	63.21	5.39	58.05	7.62	-5.16
Nilsson, E et al., 2014	Ow Non-T2D vd Ob T2D	SAT	cg07768107	RHOH	5'UTR	56.19	5.46	51.03	8.38	-5.16
Nilsson, E et al., 2014	Ow Non-T2D vd Ob T2D	SAT	cg07328351	S100B	TSS1500	55.48	4.52	50.32	7.4	-5.16
Nilsson, E et al., 2014	Ow Non-T2D vd Ob T2D	SAT	cg25440680	STBD1	TSS1500	56.69	6.14	51.53	8.05	-5.16
Nilsson, E et al., 2014	Ow Non-T2D vd Ob T2D	SAT	cg27073431	CALM2	TSS1500	76.87	4.77	71.73	5.95	-5.15
Nilsson, E et al., 2014	Ow Non-T2D vd Ob T2D	SAT	cg09306696	CCDC135	5'UTR	58.57	4.81	53.43	8.82	-5.15
Nilsson, E et al., 2014	Ow Non-T2D vd Ob T2D	SAT	cg00555456	ACN9	TSS1500	61.74	5.65	56.61	7.12	-5.14
Nilsson, E et al., 2014	Ow Non-T2D vd Ob T2D	SAT	cg01442620	ANKRD27	5'UTR	46.36	4.42	41.22	6.57	-5.14
Nilsson, E et al., 2014	Ow Non-T2D vd Ob T2D	SAT	cg25829490	HOXD9	Body	44.28	3.78	39.14	6.58	-5.14
Nilsson, E et al., 2014	Ow Non-T2D vd Ob T2D	SAT	cg13408086	EXD3	Body	84.14	5.18	79	7.85	-5.13
Nilsson, E et al., 2014	Ow Non-T2D vd Ob T2D	SAT	cg21492127	LOC285768;LOC285768	TSS200;TSS200	80.85	7.15	75.72	11.23	-5.13
Nilsson, E et al., 2014	Ow Non-T2D vd Ob T2D	SAT	cg21301224	LYN;LYN	5'UTR;5'UTR	63.47	5.44	58.34	7.17	-5.13
Nilsson, E et al., 2014	Ow Non-T2D vd Ob T2D	SAT	cg21400549	TMEM206	TSS1500	75.52	4.49	70.39	7.69	-5.13
Nilsson, E et al., 2014	Ow Non-T2D vd Ob T2D	SAT	cg00231966	C17orf101;C17orf101;HEXDC	TSS1500;TSS1500;5'UTR	69.83	5.68	64.71	7.21	-5.12
Nilsson, E et al., 2014	Ow Non-T2D vd Ob T2D	SAT	cg17759095	DST	Body	65.96	5.18	60.84	8.64	-5.12
Nilsson, E et al., 2014	Ow Non-T2D vd Ob T2D	SAT	cg04948284	LTBP3;LTBP3;LTBP3	Body;Body;Body	67.52	5.98	62.4	7.95	-5.12
Nilsson, E et al., 2014	Ow Non-T2D vd Ob T2D	SAT	cg27188056	NLRP12	TSS200	72.18	4.71	67.06	6.26	-5.12
Nilsson, E et al., 2014	Ow Non-T2D vd Ob T2D	SAT	cg19525078	OVCH1	Body	74.88	5.66	69.77	8.53	-5.12
Nilsson, E et al., 2014	Ow Non-T2D vd Ob T2D	SAT	cg09169413	P11	3'UTR	75.73	4.48	70.61	7.16	-5.12
Nilsson, E et al., 2014	Ow Non-T2D vd Ob T2D	SAT	cg11606215	PLAC8;PLAC8	TSS200;TSS200	68.34	6.26	63.21	8.64	-5.12
Nilsson, E et al., 2014	Ow Non-T2D vd Ob T2D	SAT	cg12959048	RELT;RELT	5'UTR;5'UTR	68.99	5.3	63.88	7.99	-5.12
Nilsson, E et al., 2014	Ow Non-T2D vd Ob T2D	SAT	cg10799846	SYNJ2	Body	81.12	6.21	76	8	-5.12
Nilsson, E et al., 2014	Ow Non-T2D vd Ob T2D	SAT	cg02253142	TMOD2;TMOD2	5'UTR;5'UTR	73.56	4.37	68.45	6.52	-5.12
Nilsson, E et al., 2014	Ow Non-T2D vd Ob T2D	SAT	cg17861863	ADARB2	Body	41.28	6.23	36.17	8.47	-5.11
Nilsson, E et al., 2014	Ow Non-T2D vd Ob T2D	SAT	cg23657099	C7orf50;C7orf50;C7orf50	Body;Body;Body	69.61	7.47	64.5	8.84	-5.11
Nilsson, E et al., 2014	Ow Non-T2D vd Ob T2D	SAT	cg07380416	CD6;CD6	5'UTR;1stExon	72.78	5.81	67.67	8.22	-5.11
Nilsson, E et al., 2014	Ow Non-T2D vd Ob T2D	SAT	cg08077617	CES1;CES1;CES1	TSS1500;TSS1500;TSS1500	76.8	3.36	71.7	5.99	-5.11
Nilsson, E et al., 2014	Ow Non-T2D vd Ob T2D	SAT	cg02354658	GLRX;GLRX	3'UTR;3'UTR	71.69	4.23	66.58	7.39	-5.11
Nilsson, E et al., 2014	Ow Non-T2D vd Ob T2D	SAT	cg19690214	IPCEF1;IPCEF1	TSS1500;TSS1500	65.57	3.97	60.47	7.74	-5.11
Nilsson, E et al., 2014	Ow Non-T2D vd Ob T2D	SAT	cg00892324	LFNG;LFNG;LFNG;LFNG	Body;Body;Body;Body	59.24	4.27	54.13	7.51	-5.11
Nilsson, E et al., 2014	Ow Non-T2D vd Ob T2D	SAT	cg21579399	LPIN1	5'UTR	47.29	5.82	42.18	6.9	-5.11
Nilsson, E et al., 2014	Ow Non-T2D vd Ob T2D	SAT	cg20784950	PLEC1;PLEC1;PLEC1;PLEC1;PLEC1;PLEC1;PLEC1;PLEC1	Body;Body;Body;Body;Body;Body;Body;Body	71	5.52	65.89	7.59	-5.11
Nilsson, E et al., 2014	Ow Non-T2D vd Ob T2D	SAT	cg22152931	PRKRIP1	Body	69.67	5.06	64.56	6.95	-5.11
Nilsson, E et al., 2014	Ow Non-T2D vd Ob T2D	SAT	cg26053066	WNK2	Body	57.99	4.2	52.88	7.48	-5.11
Nilsson, E et al., 2014	Ow Non-T2D vd Ob T2D	SAT	cg13751113	AMICA1;AMICA1	Body;TSS1500	59.29	4.57	54.2	7.84	-5.1
Nilsson, E et al., 2014	Ow Non-T2D vd Ob T2D	SAT	cg13408655	COL15A1	Body	72.94	4.44	67.84	7.21	-5.1
Nilsson, E et al., 2014	Ow Non-T2D vd Ob T2D	SAT	cg00057966	MIR142	TSS200	63.06	5.68	57.96	8.12	-5.1
Nilsson, E et al., 2014	Ow Non-T2D vd Ob T2D	SAT	cg07310406	MLC1;MLC1	TSS1500;TSS200	63.48	5.89	58.38	8.28	-5.1
Nilsson, E et al., 2014	Ow Non-T2D vd Ob T2D	SAT	cg08564601	MS4A4A	Body	64.74	4.39	59.64	7.25	-5.1
Nilsson, E et al., 2014	Ow Non-T2D vd Ob T2D	SAT	cg19828970	NCK2;NCK2	5'UTR;5'UTR	70.02	5.49	64.92	7.97	-5.1
Nilsson, E et al., 2014	Ow Non-T2D vd Ob T2D	SAT	cg01816936	PITPNM2	Body	67.27	5.83	62.17	7.5	-5.1
Nilsson, E et al., 2014	Ow Non-T2D vd Ob T2D	SAT	cg13525276	TSHR;TSHR;TSHR	Body;Body;Body	64.25	4.51	59.15	7.66	-5.1
Nilsson, E et al., 2014	Ow Non-T2D vd Ob T2D	SAT	cg24635860	ZC3H12A	TSS1500	48.18	5.85	43.07	8.02	-5.1
Nilsson, E et al., 2014	Ow Non-T2D vd Ob T2D	SAT	cg00919591	BCR;BCR	1stExon;1stExon	59.41	5.77	54.32	7.58	-5.09
Nilsson, E et al., 2014	Ow Non-T2D vd Ob T2D	SAT	cg26495839	C19orf39	TSS1500	39.91	4.48	34.82	5.8	-5.09
Nilsson, E et al., 2014	Ow Non-T2D vd Ob T2D	SAT	cg11127249	IL2RA	TSS1500	52.35	5.81	47.26	7.83	-5.09
Nilsson, E et al., 2014	Ow Non-T2D vd Ob T2D	SAT	cg17213699	LAG3	TSS200	67.59	5.66	62.5	7.48	-5.09
Nilsson, E et al., 2014	Ow Non-T2D vd Ob T2D	SAT	cg07110356	MPO	Body	81.83	5.6	76.75	5.7	-5.09
Nilsson, E et al., 2014	Ow Non-T2D vd Ob T2D	SAT	cg20748065	POR	Body	57.16	4.6	52.08	6.97	-5.09
Nilsson, E et al., 2014	Ow Non-T2D vd Ob T2D	SAT	cg25132230	PTPRC;PTPRC;PTPRC;PTPRC	5'UTR;5'UTR;5'UTR;5'UTR	75.69	5.5	70.61	9.41	-5.09
Nilsson, E et al., 2014	Ow Non-T2D vd Ob T2D	SAT	cg12339328	SEC23B;SEC23B;SEC23B	Body;Body;Body	80.05	4.98	74.96	6.33	-5.09
Nilsson, E et al., 2014	Ow Non-T2D vd Ob T2D	SAT	cg20069407	SORL1	Body	63.22	4.11	58.13	8.19	-5.09
Nilsson, E et al., 2014	Ow Non-T2D vd Ob T2D	SAT	cg02659854	SPATA13;SPATA13	Body;Body	72.66	5.06	67.57	6.98	-5.09
Nilsson, E et al., 2014	Ow Non-T2D vd Ob T2D	SAT	cg23763137	ADORA2A	TSS200	61.52	5.64	56.44	7.59	-5.08
Nilsson, E et al., 2014	Ow Non-T2D vd Ob T2D	SAT	cg27199827	DTD1	TSS1500	61.94	4.85	56.86	6.78	-5.08
Nilsson, E et al., 2014	Ow Non-T2D vd Ob T2D	SAT	cg13275603	ENC1	3'UTR	55.31	5.64	50.23	7.11	-5.08
Nilsson, E et al., 2014	Ow Non-T2D vd Ob T2D	SAT	cg01549227	LHX6;LHX6	Body;Body	57.67	5.9	52.59	9.05	-5.08
Nilsson, E et al., 2014	Ow Non-T2D vd Ob T2D	SAT	cg17479131	LOC401431	Body	78.19	5.98	73.11	9.48	-5.08
Nilsson, E et al., 2014	Ow Non-T2D vd Ob T2D	SAT	cg00791074	MTHFD1L	TSS1500	70.05	4.51	64.98	8.39	-5.08
Nilsson, E et al., 2014	Ow Non-T2D vd Ob T2D	SAT	cg14928510	NLRP7;NLRP7;NLRP7	Body;Body;Body	66.6	5.75	61.52	8.43	-5.08
Nilsson, E et al., 2014	Ow Non-T2D vd Ob T2D	SAT	cg16901361	OXR1	Body	79.96	5.06	74.88	6.71	-5.08
Nilsson, E et al., 2014	Ow Non-T2D vd Ob T2D	SAT	cg06135425	PDE7B	Body	55.59	6.03	50.51	7.14	-5.08
Nilsson, E et al., 2014	Ow Non-T2D vd Ob T2D	SAT	cg07465627	STXBP4	Body	73.91	5.05	68.83	7.97	-5.08
Nilsson, E et al., 2014	Ow Non-T2D vd Ob T2D	SAT	cg10020892	BCL9	5'UTR	64.74	6.15	59.67	9.09	-5.07
Nilsson, E et al., 2014	Ow Non-T2D vd Ob T2D	SAT	cg12655112	EHD4	Body	75.24	4.89	70.18	6.55	-5.07
Nilsson, E et al., 2014	Ow Non-T2D vd Ob T2D	SAT	cg08632810	EIF2C2;EIF2C2	Body;Body	69.7	5.16	64.64	7.35	-5.07
Nilsson, E et al., 2014	Ow Non-T2D vd Ob T2D	SAT	cg07060794	IGF2BP3	Body	59.38	5.16	54.31	6.23	-5.07
Nilsson, E et al., 2014	Ow Non-T2D vd Ob T2D	SAT	cg19963522	IPCEF1;IPCEF1	5'UTR;5'UTR	63.17	5.2	58.1	8	-5.07
Nilsson, E et al., 2014	Ow Non-T2D vd Ob T2D	SAT	cg17319795	LGMN;LGMN	Body;Body	68.49	5.2	63.43	7.97	-5.07
Nilsson, E et al., 2014	Ow Non-T2D vd Ob T2D	SAT	cg12242373	MIR609;C10orf79	TSS200;Body	74.5	4.62	69.42	7.89	-5.07
Nilsson, E et al., 2014	Ow Non-T2D vd Ob T2D	SAT	cg13747967	CCL22	TSS200	60.27	5.8	55.21	8.18	-5.06
Nilsson, E et al., 2014	Ow Non-T2D vd Ob T2D	SAT	cg20883723	CHST11	Body	73.82	5.31	68.76	7.77	-5.06
Nilsson, E et al., 2014	Ow Non-T2D vd Ob T2D	SAT	cg27040700	DECR1	Body	62.6	6.29	57.54	8.52	-5.06
Nilsson, E et al., 2014	Ow Non-T2D vd Ob T2D	SAT	cg09139287	LOC643837	Body	43.17	8.31	38.11	6.41	-5.06
Nilsson, E et al., 2014	Ow Non-T2D vd Ob T2D	SAT	cg23447233	MAEA;MAEA	Body;Body	62.89	6.46	57.83	7.99	-5.06
Nilsson, E et al., 2014	Ow Non-T2D vd Ob T2D	SAT	cg14539363	SAPS1	5'UTR	58.4	5.45	53.34	8.73	-5.06
Nilsson, E et al., 2014	Ow Non-T2D vd Ob T2D	SAT	cg17783317	VSTM1;VSTM1	1stExon;5'UTR	53.21	4.44	48.15	5.66	-5.06
Nilsson, E et al., 2014	Ow Non-T2D vd Ob T2D	SAT	cg07002058	BZRAP1;BZRAP1	TSS1500;TSS1500	37.36	4.23	32.31	5.97	-5.05
Nilsson, E et al., 2014	Ow Non-T2D vd Ob T2D	SAT	cg27526549	CST7	TSS200	64.18	4.55	59.13	7.55	-5.05
Nilsson, E et al., 2014	Ow Non-T2D vd Ob T2D	SAT	cg25363807	ERI3	Body	54.23	7.4	49.18	8.06	-5.05
Nilsson, E et al., 2014	Ow Non-T2D vd Ob T2D	SAT	cg04276301	OTX1	5'UTR	49.69	5.47	44.64	6.79	-5.05
Nilsson, E et al., 2014	Ow Non-T2D vd Ob T2D	SAT	cg00420997	C8orf75	TSS1500	60.6	4.89	55.56	8.31	-5.04
Nilsson, E et al., 2014	Ow Non-T2D vd Ob T2D	SAT	cg09902130	CD6;CD6	5'UTR;1stExon	64.8	5.77	59.75	7.58	-5.04
Nilsson, E et al., 2014	Ow Non-T2D vd Ob T2D	SAT	cg22570757	COL6A3;COL6A3;COL6A3	Body;Body;Body	68.16	3.93	63.11	5.94	-5.04
Andersen, E. et al., 2018	Ob Non-T2D vs Ob T2D	VAT (Pre-Adipocyte)		PPM1A	Promoter (<=1kb)	5.05196		0.0143498		-5.03761
Nilsson, E et al., 2014	Ow Non-T2D vd Ob T2D	SAT	cg07119472	BIN2	TSS200	60.94	4.45	55.91	7.16	-5.03
Nilsson, E et al., 2014	Ow Non-T2D vd Ob T2D	SAT	cg21100328	DKFZp434J0226	TSS200	51.57	6.32	46.54	7.75	-5.03
Nilsson, E et al., 2014	Ow Non-T2D vd Ob T2D	SAT	cg13345299	HPS4;HPS4	TSS1500;Body	64.73	5.75	59.7	8.1	-5.03
Nilsson, E et al., 2014	Ow Non-T2D vd Ob T2D	SAT	cg27236490	MPEG1	TSS200	74.7	5.45	69.68	7.43	-5.03
Nilsson, E et al., 2014	Ow Non-T2D vd Ob T2D	SAT	cg24835948	TRIO	Body	62.18	5.7	57.15	8.14	-5.03
Nilsson, E et al., 2014	Ow Non-T2D vd Ob T2D	SAT	cg26696162	ZBTB2	5'UTR	73.44	5.78	68.41	7.43	-5.03
Nilsson, E et al., 2014	Ow Non-T2D vd Ob T2D	SAT	cg05767404	C1orf150	Body	70.96	5.4	65.94	8.71	-5.02
Nilsson, E et al., 2014	Ow Non-T2D vd Ob T2D	SAT	cg14503291	FAM117A	Body	74.1	5.71	69.08	7.71	-5.02
Nilsson, E et al., 2014	Ow Non-T2D vd Ob T2D	SAT	cg21836903	FOXP1	Body	32.16	5.64	27.14	5.32	-5.02
Nilsson, E et al., 2014	Ow Non-T2D vd Ob T2D	SAT	cg12004276	LMO2;LMO2	1stExon;5'UTR	58.99	5.1	53.97	7.21	-5.02
Nilsson, E et al., 2014	Ow Non-T2D vd Ob T2D	SAT	cg25165932	SELPLG	5'UTR	54.72	5.33	49.7	7.68	-5.02
Nilsson, E et al., 2014	Ow Non-T2D vd Ob T2D	SAT	cg06389019	SLC9A3R1	Body	69.52	5.26	64.5	8.1	-5.02
Nilsson, E et al., 2014	Ow Non-T2D vd Ob T2D	SAT	cg07493562	WWOX;WWOX	Body;Body	58.38	4.29	53.36	5.94	-5.02
Nilsson, E et al., 2014	Ow Non-T2D vd Ob T2D	SAT	cg11814087	ZFR	Body	69.33	5.33	64.31	6.21	-5.02
Nilsson, E et al., 2014	Ow Non-T2D vd Ob T2D	SAT	cg18758622	BAIAP2;BAIAP2;BAIAP2;BAIAP2	Body;Body;Body;Body	62.69	4.02	57.67	5.68	-5.01
Nilsson, E et al., 2014	Ow Non-T2D vd Ob T2D	SAT	cg09143713	PLCB4;PLCB4	5'UTR;5'UTR	47.61	5.79	42.6	7.48	-5.01
Nilsson, E et al., 2014	Ow Non-T2D vd Ob T2D	SAT	cg09804858	TRERF1	5'UTR	67.95	5.63	62.94	7.14	-5.01
Nilsson, E et al., 2014	Ow Non-T2D vd Ob T2D	SAT	cg20394620	WAS	TSS1500	66.24	5.65	61.23	8.29	-5.01
Barajas-Olmos, F et al., 2018	Ob Non-T2D vs Ob T2D	VAT	cg19903229	C14orf105		62		57		-5
Barajas-Olmos, F et al., 2018	Ob Non-T2D vs Ob T2D	VAT	cg25509184	CFTR		62		57		-5
Barajas-Olmos, F et al., 2018	Ob Non-T2D vs Ob T2D	VAT	cg09893305	HAPLN1		55		50		-5
Barajas-Olmos, F et al., 2018	Ob Non-T2D vs Ob T2D	SAT	cg01031251	RPS6KA1		62		57		-5
Barajas-Olmos, F et al., 2018	Ob Non-T2D vs Ob T2D	SAT	cg13980719	TNP1		55		50		-5
Crujeiras, A.B. et al., 2016	Ob IS vs Ob IR	VAT	cg01714284	ACSL1	Body	55	3	50	2	-5
Crujeiras, A.B. et al., 2016	Ob IS vs Ob IR	VAT	cg11786283	BIN3	Body	55	2	50	5	-5
Crujeiras, A.B. et al., 2016	Ob IS vs Ob IR	VAT	cg16044810	CRYGN	TSS1500	62	4	57	4	-5
Crujeiras, A.B. et al., 2016	Ob IS vs Ob IR	VAT	cg01870834	PLEC1;PLEC1;PLEC1;PLEC1;PLEC1;PLEC1;PLEC1;PLEC1	Body;Body;Body;Body;Body;Body;Body;Body	56	2	51	4	-5
Crujeiras, A.B. et al., 2016	Ob IS vs Ob IR	VAT	cg11983124	PRDM8;PRDM8	3'UTR;3'UTR	56	3	51	1	-5
Barajas-Olmos, F et al., 2018	Ob Non-T2D vs Ob T2D	VAT	cg11885098	EFNA2		28		23		-5
Barajas-Olmos, F et al., 2018	Ob Non-T2D vs Ob T2D	VAT	cg10742801	PRAP1		34		29		-5
Barajas-Olmos, F et al., 2018	Ob Non-T2D vs Ob T2D	VAT	cg06150803	TNFRSF19		28		23		-5
Crujeiras, A.B. et al., 2016	Ob IS vs Ob IR	VAT	cg00260937	KCP	Body	34	4	29	3	-5
Crujeiras, A.B. et al., 2016	Ob IS vs Ob IR	VAT	cg24847621	TRIM10;TRIM10	Body;Body	34	5	29	4	-5
Barajas-Olmos, F et al., 2018	Ob Non-T2D vs Ob T2D	VAT	cg01457653	FBXL8		14		9		-5
Barajas-Olmos, F et al., 2018	Ob Non-T2D vs Ob T2D	VAT	cg09209002	SAS10		14		9		-5
Crujeiras, A.B. et al., 2016	Ob IS vs Ob IR	VAT	cg16852767	PCF11	Body	14	3	9	4	-5
Barajas-Olmos, F et al., 2018	Ob Non-T2D vs Ob T2D	SAT	cg03573747	ADIPOQ		78		73		-5
Barajas-Olmos, F et al., 2018	Ob Non-T2D vs Ob T2D	VAT	cg16601861	ALDH1A1		39		34		-5
Barajas-Olmos, F et al., 2018	Ob Non-T2D vs Ob T2D	VAT	cg16168311	APOA1BP		15		10		-5
Barajas-Olmos, F et al., 2018	Ob Non-T2D vs Ob T2D	VAT	cg14892768	AXL		21		16		-5
Barajas-Olmos, F et al., 2018	Ob Non-T2D vs Ob T2D	VAT	cg16608652	B3GALT2		86		81		-5
Barajas-Olmos, F et al., 2018	Ob Non-T2D vs Ob T2D	VAT	cg02214188	BDH2		52		47		-5
Barajas-Olmos, F et al., 2018	Ob Non-T2D vs Ob T2D	VAT	cg16195804	C12orf65		21		16		-5
Barajas-Olmos, F et al., 2018	Ob Non-T2D vs Ob T2D	VAT	cg20513206	C19orf47		70		65		-5
Barajas-Olmos, F et al., 2018	Ob Non-T2D vs Ob T2D	SAT	cg06112415	CGREF1		42		37		-5
Barajas-Olmos, F et al., 2018	Ob Non-T2D vs Ob T2D	SAT	cg21550483	CLEC10A		44		39		-5
Barajas-Olmos, F et al., 2018	Ob Non-T2D vs Ob T2D	SAT	cg21048669	CLEC3A		53		48		-5
Barajas-Olmos, F et al., 2018	Ob Non-T2D vs Ob T2D	VAT	cg25356886	CRYGD		47		42		-5
Barajas-Olmos, F et al., 2018	Ob Non-T2D vs Ob T2D	VAT	cg10731149	CYBRD1		64		59		-5
Barajas-Olmos, F et al., 2018	Ob Non-T2D vs Ob T2D	SAT	cg03190825	CYP4F11		48		43		-5
Barajas-Olmos, F et al., 2018	Ob Non-T2D vs Ob T2D	SAT	cg16504670	DEF8		82		77		-5
Barajas-Olmos, F et al., 2018	Ob Non-T2D vs Ob T2D	VAT	cg08207256	DNM2		22		17		-5
Barajas-Olmos, F et al., 2018	Ob Non-T2D vs Ob T2D	SAT	cg04452713	DST		31		26		-5
Barajas-Olmos, F et al., 2018	Ob Non-T2D vs Ob T2D	VAT	cg07880854	FBLN7		22		17		-5
Barajas-Olmos, F et al., 2018	Ob Non-T2D vs Ob T2D	VAT	cg08445039	FKBP9		18		13		-5
Barajas-Olmos, F et al., 2018	Ob Non-T2D vs Ob T2D	VAT	cg22430790	FRMD6		25		20		-5
Barajas-Olmos, F et al., 2018	Ob Non-T2D vs Ob T2D	VAT	cg15343119	GALR1		24		19		-5
Barajas-Olmos, F et al., 2018	Ob Non-T2D vs Ob T2D	SAT	cg00626466	GNS		59		54		-5
Barajas-Olmos, F et al., 2018	Ob Non-T2D vs Ob T2D	VAT	cg15674997	GRM6		40		35		-5
Barajas-Olmos, F et al., 2018	Ob Non-T2D vs Ob T2D	VAT	cg00296685	GTF2H4		49		44		-5
Barajas-Olmos, F et al., 2018	Ob Non-T2D vs Ob T2D	VAT	cg14166009	HKR1		23		18		-5
Barajas-Olmos, F et al., 2018	Ob Non-T2D vs Ob T2D	VAT	cg10929387	ITIH4		87		82		-5
Barajas-Olmos, F et al., 2018	Ob Non-T2D vs Ob T2D	VAT	cg08223748	MEF2C		30		25		-5
Barajas-Olmos, F et al., 2018	Ob Non-T2D vs Ob T2D	VAT	cg24083641	MGC46496		45		40		-5
Barajas-Olmos, F et al., 2018	Ob Non-T2D vs Ob T2D	VAT	cg16046951	MKKS		26		21		-5
Barajas-Olmos, F et al., 2018	Ob Non-T2D vs Ob T2D	VAT	cg00968931	MRPL54		74		69		-5
Barajas-Olmos, F et al., 2018	Ob Non-T2D vs Ob T2D	VAT	cg25482967	MRPS10		36		31		-5
Barajas-Olmos, F et al., 2018	Ob Non-T2D vs Ob T2D	SAT	cg14290291	MZT2B		48		43		-5
Barajas-Olmos, F et al., 2018	Ob Non-T2D vs Ob T2D	VAT	cg22193702	PADI1		87		82		-5
Barajas-Olmos, F et al., 2018	Ob Non-T2D vs Ob T2D	VAT	cg07536847	PAX7		21		16		-5
Barajas-Olmos, F et al., 2018	Ob Non-T2D vs Ob T2D	VAT	cg09604428	PB1		93		88		-5
Barajas-Olmos, F et al., 2018	Ob Non-T2D vs Ob T2D	VAT	cg09788239	PCQAP		17		12		-5
Barajas-Olmos, F et al., 2018	Ob Non-T2D vs Ob T2D	VAT	cg02318535	PPM1E		83		78		-5
Barajas-Olmos, F et al., 2018	Ob Non-T2D vs Ob T2D	VAT	cg03743584	PRAP1		23		18		-5
Barajas-Olmos, F et al., 2018	Ob Non-T2D vs Ob T2D	VAT	cg08054038	PVRL2		51		46		-5
Barajas-Olmos, F et al., 2018	Ob Non-T2D vs Ob T2D	VAT	cg17692403	R3HDML		18		13		-5
Barajas-Olmos, F et al., 2018	Ob Non-T2D vs Ob T2D	VAT	cg24958765	RAB4B		20		15		-5
Barajas-Olmos, F et al., 2018	Ob Non-T2D vs Ob T2D	VAT	cg02727285	RELB		43		38		-5
Barajas-Olmos, F et al., 2018	Ob Non-T2D vs Ob T2D	SAT	cg21011830	RPL18A		11		6		-5
Barajas-Olmos, F et al., 2018	Ob Non-T2D vs Ob T2D	VAT	cg18411898	RPRM		43		38		-5
Barajas-Olmos, F et al., 2018	Ob Non-T2D vs Ob T2D	SAT	cg07039113	S100A9		78		73		-5
Barajas-Olmos, F et al., 2018	Ob Non-T2D vs Ob T2D	SAT	cg03811411	SGCD		70		65		-5
Barajas-Olmos, F et al., 2018	Ob Non-T2D vs Ob T2D	SAT	cg06563300	SLC17A8		26		21		-5
Barajas-Olmos, F et al., 2018	Ob Non-T2D vs Ob T2D	VAT	cg03464655	SLC38A11		27		22		-5
Barajas-Olmos, F et al., 2018	Ob Non-T2D vs Ob T2D	SAT	cg05654163	SLC39A2		67		62		-5
Barajas-Olmos, F et al., 2018	Ob Non-T2D vs Ob T2D	VAT	cg25938646	SLITRK1		47		42		-5
Barajas-Olmos, F et al., 2018	Ob Non-T2D vs Ob T2D	VAT	cg00666746	SYDE1		16		11		-5
Barajas-Olmos, F et al., 2018	Ob Non-T2D vs Ob T2D	VAT	cg10316764	TAOK2		40		35		-5
Barajas-Olmos, F et al., 2018	Ob Non-T2D vs Ob T2D	VAT	cg12958778	TBC1D14		52		47		-5
Barajas-Olmos, F et al., 2018	Ob Non-T2D vs Ob T2D	VAT	cg10537269	TIMM9		25		20		-5
Barajas-Olmos, F et al., 2018	Ob Non-T2D vs Ob T2D	VAT	cg27465566	TRIO		35		30		-5
Crujeiras, A.B. et al., 2016	Ob IS vs Ob IR	VAT	cg10072526	A2BP1;A2BP1	5'UTR;5'UTR	77	2	72	3	-5
Crujeiras, A.B. et al., 2016	Ob IS vs Ob IR	VAT	cg24947212	ADAM12;ADAM12	Body;Body	87	3	82	3	-5
Crujeiras, A.B. et al., 2016	Ob IS vs Ob IR	VAT	cg12157614	AGAP1;AGAP1	Body;Body	81	3	76	2	-5
Crujeiras, A.B. et al., 2016	Ob IS vs Ob IR	VAT	cg06277849	ANKRD37	TSS1500	30	1	25	5	-5
Crujeiras, A.B. et al., 2016	Ob IS vs Ob IR	VAT	cg04827223	ARAP1	Body	80	3	75	3	-5
Crujeiras, A.B. et al., 2016	Ob IS vs Ob IR	VAT	cg07691306	ARID3A	Body	42	3	37	3	-5
Crujeiras, A.B. et al., 2016	Ob IS vs Ob IR	VAT	cg19825589	CD79A;CD79A	TSS1500;TSS1500	44	2	39	4	-5
Crujeiras, A.B. et al., 2016	Ob IS vs Ob IR	VAT	cg02534744	CFD	Body	46	3	41	3	-5
Crujeiras, A.B. et al., 2016	Ob IS vs Ob IR	VAT	cg09159795	CRYGN	3'UTR	49	2	44	4	-5
Crujeiras, A.B. et al., 2016	Ob IS vs Ob IR	VAT	cg23000734	CTBP2	TSS1500	46	4	41	3	-5
Crujeiras, A.B. et al., 2016	Ob IS vs Ob IR	VAT	cg07900024	DEFB116	TSS200	73	4	68	2	-5
Crujeiras, A.B. et al., 2016	Ob IS vs Ob IR	VAT	cg09126203	DHRS3	Body	30	5	25	2	-5
Crujeiras, A.B. et al., 2016	Ob IS vs Ob IR	VAT	cg07745373	DTX4	Body	26	2	21	3	-5
Crujeiras, A.B. et al., 2016	Ob IS vs Ob IR	VAT	cg07263853	FLT4;FLT4	Body;Body	81	3	76	3	-5
Crujeiras, A.B. et al., 2016	Ob IS vs Ob IR	VAT	cg05517541	FYN	5'UTR	74	3	69	5	-5
Crujeiras, A.B. et al., 2016	Ob IS vs Ob IR	VAT	cg13360002	GABRB1	Body	38	3	33	3	-5
Crujeiras, A.B. et al., 2016	Ob IS vs Ob IR	VAT	cg00168191	GNA11	Body	64	5	59	4	-5
Crujeiras, A.B. et al., 2016	Ob IS vs Ob IR	VAT	cg06757399	HAGH;FAHD1;FAHD1;FAHD1;HAGH;FAHD1	TSS1500;Body;Body;1stExon;TSS1500;3'UTR	16	2	11	4	-5
Crujeiras, A.B. et al., 2016	Ob IS vs Ob IR	VAT	cg22349487	KIAA1712;KIAA1712	Body;Body	59	3	54	4	-5
Crujeiras, A.B. et al., 2016	Ob IS vs Ob IR	VAT	cg01971160	LHX8	TSS1500	31	3	26	4	-5
Crujeiras, A.B. et al., 2016	Ob IS vs Ob IR	VAT	cg05365532	LILRB1	TSS1500	49	4	44	2	-5
Crujeiras, A.B. et al., 2016	Ob IS vs Ob IR	VAT	cg05227989	LOC440040	Body	67	3	62	3	-5
Crujeiras, A.B. et al., 2016	Ob IS vs Ob IR	VAT	cg17502614	MACROD2	Body	87	1	82	4	-5
Crujeiras, A.B. et al., 2016	Ob IS vs Ob IR	VAT	cg00706441	MAST1	Body	39	2	34	4	-5
Crujeiras, A.B. et al., 2016	Ob IS vs Ob IR	VAT	cg06376520	MYF5;MYF5	1stExon;5'UTR	43	3	38	4	-5
Crujeiras, A.B. et al., 2016	Ob IS vs Ob IR	VAT	cg00693004	NMT1	Body	84	1	79	4	-5
Crujeiras, A.B. et al., 2016	Ob IS vs Ob IR	VAT	cg13309828	PCDHA6;PCDHA2;PCDHA1;PCDHA7;PCDHA1;PCDHA8;PCDHA6;PCDHA5;PCDHA8;PCDHA3;PCDHA4	Body;Body;Body;Body;Body;1stExon;Body;Body;1stExon;Body;Body	51	4	46	3	-5
Crujeiras, A.B. et al., 2016	Ob IS vs Ob IR	VAT	cg11655243	PCDHGA4;PCDHGB5;PCDHGA6;PCDHGA1;PCDHGA8;PCDHGA5;PCDHGB1;PCDHGB5;PCDHGB4;PCDHGA3;PCDHGA2;PCDHGA7;PCDHGB2;PCDHGB3	Body;1stExon;Body;Body;Body;Body;Body;1stExon;Body;Body;Body;Body;Body;Body	26	4	21	5	-5
Crujeiras, A.B. et al., 2016	Ob IS vs Ob IR	VAT	cg16490176	PLAU;C10orf55;PLAU	TSS200;3'UTR;TSS200	30	2	25	3	-5
Crujeiras, A.B. et al., 2016	Ob IS vs Ob IR	VAT	cg14795253	PLSCR1	5'UTR	8	5	3	2	-5
Crujeiras, A.B. et al., 2016	Ob IS vs Ob IR	VAT	cg16601444	PRKD2;PRKD2;PRKD2;PRKD2	Body;Body;Body;Body	85	3	80	3	-5
Crujeiras, A.B. et al., 2016	Ob IS vs Ob IR	VAT	cg07099186	PTPRG	Body	87	3	82	3	-5
Crujeiras, A.B. et al., 2016	Ob IS vs Ob IR	VAT	cg27194152	PTPRN2;PTPRN2;PTPRN2	Body;Body;Body	91	2	86	4	-5
Crujeiras, A.B. et al., 2016	Ob IS vs Ob IR	VAT	cg04365102	RAMP1	Body	76	2	71	3	-5
Crujeiras, A.B. et al., 2016	Ob IS vs Ob IR	VAT	cg08817983	RGS12;RGS12;RGS12	Body;Body;Body	75	3	70	4	-5
Crujeiras, A.B. et al., 2016	Ob IS vs Ob IR	VAT	cg10117171	RHD;RHD	Body;Body	82	4	77	2	-5
Crujeiras, A.B. et al., 2016	Ob IS vs Ob IR	VAT	cg27592126	RPL23;SNORA21	TSS1500;TSS1500	75	1	70	4	-5
Crujeiras, A.B. et al., 2016	Ob IS vs Ob IR	VAT	cg16373998	RPL5	TSS1500	73	4	68	2	-5
Crujeiras, A.B. et al., 2016	Ob IS vs Ob IR	VAT	cg24060660	SH3PXD2A	Body	71	4	66	3	-5
Crujeiras, A.B. et al., 2016	Ob IS vs Ob IR	VAT	cg04642741	SLC6A5	TSS200	30	2	25	4	-5
Crujeiras, A.B. et al., 2016	Ob IS vs Ob IR	VAT	cg19808643	SNX2	TSS1500	38	3	33	3	-5
Crujeiras, A.B. et al., 2016	Ob IS vs Ob IR	VAT	cg09160038	SPATA17	3'UTR	80	2	75	3	-5
Crujeiras, A.B. et al., 2016	Ob IS vs Ob IR	VAT	cg16414852	SULT1B1	5'UTR	72	4	67	4	-5
Crujeiras, A.B. et al., 2016	Ob IS vs Ob IR	VAT	cg10281002	TBX5;TBX5	TSS200;TSS200	23	4	18	4	-5
Crujeiras, A.B. et al., 2016	Ob IS vs Ob IR	VAT	cg23827572	TBX5;TBX5	TSS200;TSS200	16	6	11	2	-5
Crujeiras, A.B. et al., 2016	Ob IS vs Ob IR	VAT	cg05989423	TCEB3B;KATNAL2	1stExon;5'UTR	88	1	83	4	-5
Crujeiras, A.B. et al., 2016	Ob IS vs Ob IR	VAT	cg00057240	TMEM194B	Body	53	4	48	4	-5
Crujeiras, A.B. et al., 2016	Ob IS vs Ob IR	VAT	cg24354818	TNFRSF6B;TNFRSF6B;TNFRSF6B	5'UTR;5'UTR;1stExon	50	5	45	3	-5
Crujeiras, A.B. et al., 2016	Ob IS vs Ob IR	VAT	cg23071186	TNFSF14;TNFSF14	Body;Body	69	2	64	5	-5
Crujeiras, A.B. et al., 2016	Ob IS vs Ob IR	VAT	cg06795722	TSNARE1	Body	83	3	78	2	-5
Crujeiras, A.B. et al., 2016	Ob IS vs Ob IR	VAT	cg00215922	UBE2Q2;UBE2Q2	Body;Body	76	1	71	5	-5
Crujeiras, A.B. et al., 2016	Ob IS vs Ob IR	VAT	cg22088420	ZNF541	3'UTR	69	4	64	4	-5
Nilsson, E et al., 2014	Ow Non-T2D vd Ob T2D	SAT	cg02405193	BTBD12	Body	63.62	5.32	58.62	6.81	-5
Barajas-Olmos, F et al., 2018	Ob Non-T2D vs Ob T2D	VAT	cg08261177	ALDH16A1		12		7		-5
Barajas-Olmos, F et al., 2018	Ob Non-T2D vs Ob T2D	VAT	cg17166812	NDUFS2		29		24		-5
Barajas-Olmos, F et al., 2018	Ob Non-T2D vs Ob T2D	VAT	cg06637774	P2RY6		29		24		-5
Crujeiras, A.B. et al., 2016	Ob IS vs Ob IR	VAT	cg08098950	ADCY9	Body	33	2	28	2	-5
Barajas-Olmos, F et al., 2018	Ob Non-T2D vs Ob T2D	VAT	cg05856931	MSI2		57		52		-5
Barajas-Olmos, F et al., 2018	Ob Non-T2D vs Ob T2D	VAT	cg02401978	ZNF746		58		53		-5
Nilsson, E et al., 2014	Ow Non-T2D vd Ob T2D	SAT	cg23304605	CCDC88C	Body	66.68	6.69	61.69	8.17	-4.99
Nilsson, E et al., 2014	Ow Non-T2D vd Ob T2D	SAT	cg26394055	FCER1G	TSS200	69.35	5.78	64.36	7.29	-4.99
Nilsson, E et al., 2014	Ow Non-T2D vd Ob T2D	SAT	cg00278547	HOXD3	3'UTR	65.49	6.33	60.5	7.25	-4.99
Nilsson, E et al., 2014	Ow Non-T2D vd Ob T2D	SAT	cg26590744	HOXD4	Body	49.23	4.33	44.24	5.77	-4.99
Nilsson, E et al., 2014	Ow Non-T2D vd Ob T2D	SAT	cg06088745	IRX3	3'UTR	51.73	5.84	46.74	6.49	-4.99
Nilsson, E et al., 2014	Ow Non-T2D vd Ob T2D	SAT	cg18568335	PACS2;PACS2	Body;Body	79.82	4.18	74.83	6.51	-4.99
Nilsson, E et al., 2014	Ow Non-T2D vd Ob T2D	SAT	cg18401778	TMEM108;TMEM108	5'UTR;5'UTR	85.37	3.72	80.37	5.52	-4.99
Nilsson, E et al., 2014	Ow Non-T2D vd Ob T2D	SAT	cg11642324	GOLGA3	3'UTR	59.37	4.22	54.38	6.13	-4.98
Nilsson, E et al., 2014	Ow Non-T2D vd Ob T2D	SAT	cg14710984	MGC29506	TSS200	55.7	4.79	50.72	6.08	-4.98
Nilsson, E et al., 2014	Ow Non-T2D vd Ob T2D	SAT	cg25408950	NEK7	3'UTR	76.88	5.96	71.9	8.25	-4.98
Nilsson, E et al., 2014	Ow Non-T2D vd Ob T2D	SAT	cg18553223	RAP1GAP2;RAP1GAP2	TSS1500;TSS1500	46.11	5.76	41.13	8.1	-4.98
Nilsson, E et al., 2014	Ow Non-T2D vd Ob T2D	SAT	cg02793451	TOX3;TOX3	TSS1500;TSS1500	62.2	4.39	57.22	7.16	-4.98
Nilsson, E et al., 2014	Ow Non-T2D vd Ob T2D	SAT	cg05671385	CASP1;CASP1;CASP1;CARD16;CASP1;CASP1;CARD16	Body;Body;Body;Body;Body;Body;Body	44.46	6.24	39.49	7.78	-4.97
Nilsson, E et al., 2014	Ow Non-T2D vd Ob T2D	SAT	cg15372603	HOXA7	TSS1500	67.15	5.85	62.19	8.13	-4.97
Nilsson, E et al., 2014	Ow Non-T2D vd Ob T2D	SAT	cg18876826	INPP5B	Body	67.69	5.75	62.72	7.98	-4.97
Nilsson, E et al., 2014	Ow Non-T2D vd Ob T2D	SAT	cg02138358	MPO	TSS200	68.6	5.29	63.63	6.68	-4.97
Nilsson, E et al., 2014	Ow Non-T2D vd Ob T2D	SAT	cg22111043	MYO1G	TSS1500	59.79	5.5	54.82	8.03	-4.97
Nilsson, E et al., 2014	Ow Non-T2D vd Ob T2D	SAT	cg02386311	RUNDC2A	Body	71	4.98	66.03	7.9	-4.97
Nilsson, E et al., 2014	Ow Non-T2D vd Ob T2D	SAT	cg01479396	SHBG;SAT2	Body;3'UTR	66.41	5.04	61.44	7.69	-4.97
Nilsson, E et al., 2014	Ow Non-T2D vd Ob T2D	SAT	cg26783127	AATK	Body	77.25	5.54	72.29	7.97	-4.96
Nilsson, E et al., 2014	Ow Non-T2D vd Ob T2D	SAT	cg11906781	BRE;BRE;BRE;BRE;BRE	Body;Body;Body;Body;Body	35.54	7.31	30.59	6.75	-4.96
Nilsson, E et al., 2014	Ow Non-T2D vd Ob T2D	SAT	cg26488183	C15orf17	Body	69.36	4.83	64.4	7.16	-4.96
Nilsson, E et al., 2014	Ow Non-T2D vd Ob T2D	SAT	cg25724895	C20orf197	TSS1500	57.84	4.63	52.87	6.61	-4.96
Nilsson, E et al., 2014	Ow Non-T2D vd Ob T2D	SAT	cg05810129	FAM107B	Body	68.46	5.38	63.5	8.52	-4.96
Nilsson, E et al., 2014	Ow Non-T2D vd Ob T2D	SAT	cg03008387	KCNQ2;KCNQ2;KCNQ2;KCNQ2;KCNQ2	Body;Body;Body;Body;Body	54.27	5.31	49.31	8.5	-4.96
Nilsson, E et al., 2014	Ow Non-T2D vd Ob T2D	SAT	cg18496212	MITF	Body	73.63	5.26	68.67	8.59	-4.96
Nilsson, E et al., 2014	Ow Non-T2D vd Ob T2D	SAT	cg07787632	MYLK4	Body	66.89	5.4	61.93	8.54	-4.96
Nilsson, E et al., 2014	Ow Non-T2D vd Ob T2D	SAT	cg16927606	TMEM149;TMEM149	1stExon;5'UTR	59.1	5.24	54.13	7.94	-4.96
Nilsson, E et al., 2014	Ow Non-T2D vd Ob T2D	SAT	cg26588061	UPF2;UPF2	TSS1500;TSS1500	75.34	4.43	70.39	6.89	-4.96
Nilsson, E et al., 2014	Ow Non-T2D vd Ob T2D	SAT	cg17889831	DSTYK;DSTYK	TSS1500;TSS1500	67.41	6.15	62.46	7.65	-4.95
Nilsson, E et al., 2014	Ow Non-T2D vd Ob T2D	SAT	cg13412834	FNBP1	3'UTR	65.86	5.05	60.91	7.34	-4.95
Nilsson, E et al., 2014	Ow Non-T2D vd Ob T2D	SAT	cg15773312	HPCAL1;HPCAL1	5'UTR;5'UTR	57.23	5.1	52.28	8.31	-4.95
Nilsson, E et al., 2014	Ow Non-T2D vd Ob T2D	SAT	cg14324675	LST1;LST1;LST1;LST1;LST1;LST1;LST1;LST1	Body;TSS200;5'UTR;5'UTR;TSS200;TSS200;Body;5'UTR	65.13	4.95	60.18	6.78	-4.95
Nilsson, E et al., 2014	Ow Non-T2D vd Ob T2D	SAT	cg04754652	MED12L;GPR171	Body;TSS200	80.49	5.91	75.54	8.91	-4.95
Nilsson, E et al., 2014	Ow Non-T2D vd Ob T2D	SAT	cg27459529	WDFY4	TSS1500	66.07	4.87	61.12	7.53	-4.95
Nilsson, E et al., 2014	Ow Non-T2D vd Ob T2D	SAT	cg23879118	ACY3	Body	58.88	6.33	53.94	6.64	-4.94
Nilsson, E et al., 2014	Ow Non-T2D vd Ob T2D	SAT	cg13393433	C10orf107	3'UTR	70.99	6.14	66.05	7.8	-4.94
Nilsson, E et al., 2014	Ow Non-T2D vd Ob T2D	SAT	cg22145559	CTSZ	TSS1500	64.97	4.55	60.03	6.86	-4.94
Nilsson, E et al., 2014	Ow Non-T2D vd Ob T2D	SAT	cg23296792	FBXO38;FBXO38	Body;Body	81.41	5.62	76.47	8.61	-4.94
Nilsson, E et al., 2014	Ow Non-T2D vd Ob T2D	SAT	cg15536230	HSF2BP	Body	74.87	4.51	69.93	6.41	-4.94
Nilsson, E et al., 2014	Ow Non-T2D vd Ob T2D	SAT	cg11155924	SHANK2;SHANK2	Body;Body	66.79	4.67	61.85	8.23	-4.94
Nilsson, E et al., 2014	Ow Non-T2D vd Ob T2D	SAT	cg09836251	VHL;VHL	Body;Body	70.43	4.86	65.49	8.31	-4.94
Nilsson, E et al., 2014	Ow Non-T2D vd Ob T2D	SAT	cg24192660	ANO8	Body	61.37	6.12	56.44	6.33	-4.93
Nilsson, E et al., 2014	Ow Non-T2D vd Ob T2D	SAT	cg01110765	BCOR;BCOR	5'UTR;5'UTR	70.13	15.59	65.2	17.08	-4.93
Nilsson, E et al., 2014	Ow Non-T2D vd Ob T2D	SAT	cg15482893	BSDC1;BSDC1;BSDC1;BSDC1	Body;Body;Body;Body	60.42	4.21	55.49	6.1	-4.93
Nilsson, E et al., 2014	Ow Non-T2D vd Ob T2D	SAT	cg05202804	C19orf39	TSS1500	52.43	4.66	47.51	7.49	-4.93
Nilsson, E et al., 2014	Ow Non-T2D vd Ob T2D	SAT	cg26594335	F2R	TSS1500	42.52	4.46	37.59	6.36	-4.93
Nilsson, E et al., 2014	Ow Non-T2D vd Ob T2D	SAT	cg25789916	ISLR2;ISLR2;ISLR2;ISLR2	Body;Body;Body;Body	57.58	5.39	52.65	7.38	-4.93
Nilsson, E et al., 2014	Ow Non-T2D vd Ob T2D	SAT	cg22662844	MAD1L1;MAD1L1;MAD1L1	Body;Body;Body	85.23	7	80.29	7.8	-4.93
Nilsson, E et al., 2014	Ow Non-T2D vd Ob T2D	SAT	cg03683087	TCF7L2;TCF7L2;TCF7L2;TCF7L2;TCF7L2;TCF7L2	Body;Body;Body;Body;Body;Body	49.73	6.46	44.8	7.82	-4.93
Nilsson, E et al., 2014	Ow Non-T2D vd Ob T2D	SAT	cg02769705	TMEM183B;TMEM183A	TSS1500;TSS1500	70.99	5.19	66.06	6.48	-4.93
Nilsson, E et al., 2014	Ow Non-T2D vd Ob T2D	SAT	cg24443250	TNFSF8	TSS1500	52.36	5	47.43	6.49	-4.93
Nilsson, E et al., 2014	Ow Non-T2D vd Ob T2D	SAT	cg09093656	TRPV2	Body	62.22	5.12	57.3	6.56	-4.93
Nilsson, E et al., 2014	Ow Non-T2D vd Ob T2D	SAT	cg05895618	CSRP3;CSRP3	5'UTR;5'UTR	57.43	4.52	52.51	7.3	-4.92
Nilsson, E et al., 2014	Ow Non-T2D vd Ob T2D	SAT	cg17022232	HLA-DMB	Body	73.14	4.14	68.22	7.68	-4.92
Nilsson, E et al., 2014	Ow Non-T2D vd Ob T2D	SAT	cg02661372	IER5	TSS1500	55.69	4.08	50.77	6.83	-4.92
Nilsson, E et al., 2014	Ow Non-T2D vd Ob T2D	SAT	cg26534425	IL18	TSS200	54.27	6.11	49.34	7.55	-4.92
Nilsson, E et al., 2014	Ow Non-T2D vd Ob T2D	SAT	cg04437762	IL6R;IL6R	Body;Body	62.18	4.55	57.26	6.8	-4.92
Nilsson, E et al., 2014	Ow Non-T2D vd Ob T2D	SAT	cg13229867	MED12L;P2RY12;P2RY12	Body;TSS200;5'UTR	72.48	4.97	67.56	7.91	-4.92
Nilsson, E et al., 2014	Ow Non-T2D vd Ob T2D	SAT	cg16543027	PLCB2	Body	53.86	5.19	48.94	7.04	-4.92
Nilsson, E et al., 2014	Ow Non-T2D vd Ob T2D	SAT	cg08400494	CARS2	Body	78.31	6	73.4	6.85	-4.91
Nilsson, E et al., 2014	Ow Non-T2D vd Ob T2D	SAT	cg21440776	IFFO1;IFFO1;IFFO1	Body;TSS200;Body	56.03	6.42	51.12	7.15	-4.91
Nilsson, E et al., 2014	Ow Non-T2D vd Ob T2D	SAT	cg00820311	LMF1	Body	77.5	6.38	72.59	7.06	-4.91
Nilsson, E et al., 2014	Ow Non-T2D vd Ob T2D	SAT	cg12937159	POLR1B;POLR1B	TSS1500;TSS1500	69.58	5.31	64.67	7.07	-4.91
Nilsson, E et al., 2014	Ow Non-T2D vd Ob T2D	SAT	cg11093142	RCBTB2	Body	57.48	4.3	52.57	7.37	-4.91
Nilsson, E et al., 2014	Ow Non-T2D vd Ob T2D	SAT	cg16324409	RGS12;RGS12;RGS12	Body;Body;Body	71.56	4.33	66.66	6.55	-4.91
Nilsson, E et al., 2014	Ow Non-T2D vd Ob T2D	SAT	cg03388409	TP53BP2;TP53BP2	Body;5'UTR	75.17	4.8	70.26	7.77	-4.91
Nilsson, E et al., 2014	Ow Non-T2D vd Ob T2D	SAT	cg22595391	C17orf62;C17orf62;C17orf62	Body;Body;Body	57.3	5.48	52.39	8	-4.9
Nilsson, E et al., 2014	Ow Non-T2D vd Ob T2D	SAT	cg04411201	C3orf26;FILIP1L;MIR548G;FILIP1L	Body;Body;Body;Body	76.27	4.92	71.37	8.32	-4.9
Nilsson, E et al., 2014	Ow Non-T2D vd Ob T2D	SAT	cg20127859	C8orf73	TSS1500	61.8	4.94	56.89	7.3	-4.9
Nilsson, E et al., 2014	Ow Non-T2D vd Ob T2D	SAT	cg04234016	PTPN6;PTPN6;PTPN6	Body;Body;Body	60.46	4.54	55.56	7.47	-4.9
Nilsson, E et al., 2014	Ow Non-T2D vd Ob T2D	SAT	cg05506480	RAB6B	TSS1500	56.35	4.5	51.44	6.3	-4.9
Nilsson, E et al., 2014	Ow Non-T2D vd Ob T2D	SAT	cg11184109	RFT1	TSS1500	53.92	4.58	49.01	7.69	-4.9
Nilsson, E et al., 2014	Ow Non-T2D vd Ob T2D	SAT	cg08549335	ZNRF2	Body	58.78	5.43	53.88	6.98	-4.9
Nilsson, E et al., 2014	Ow Non-T2D vd Ob T2D	SAT	cg22517705	CD52;UBXN11	Body;TSS1500	53.97	6.06	49.08	7.37	-4.89
Nilsson, E et al., 2014	Ow Non-T2D vd Ob T2D	SAT	cg25025545	CD83;CD83	3'UTR;3'UTR	80.86	5.7	75.97	7.98	-4.89
Nilsson, E et al., 2014	Ow Non-T2D vd Ob T2D	SAT	cg14145632	E2F5;E2F5;E2F5	5'UTR;Body;Body	63.51	4.66	58.62	7.87	-4.89
Nilsson, E et al., 2014	Ow Non-T2D vd Ob T2D	SAT	cg11853830	FLJ42709;FLJ42709	Body;Body	75.48	4.94	70.6	7.57	-4.89
Nilsson, E et al., 2014	Ow Non-T2D vd Ob T2D	SAT	cg27176729	IER5	TSS1500	75.14	5.46	70.25	7.73	-4.89
Nilsson, E et al., 2014	Ow Non-T2D vd Ob T2D	SAT	cg13914531	IRF5;IRF5;IRF5;IRF5;IRF5;IRF5;IRF5	5'UTR;TSS1500;5'UTR;5'UTR;5'UTR;5'UTR;5'UTR	58.94	5.09	54.05	6.88	-4.89
Nilsson, E et al., 2014	Ow Non-T2D vd Ob T2D	SAT	cg07516196	RNF39;RNF39	TSS1500;TSS1500	64.59	3.76	59.7	5.74	-4.89
Nilsson, E et al., 2014	Ow Non-T2D vd Ob T2D	SAT	cg04361126	SLC40A1	TSS1500	58.94	5.24	54.05	7.41	-4.89
Nilsson, E et al., 2014	Ow Non-T2D vd Ob T2D	SAT	cg01925950	CDC16;CDC16	Body;Body	74.52	5.04	69.65	8.29	-4.88
Nilsson, E et al., 2014	Ow Non-T2D vd Ob T2D	SAT	cg23378365	CYFIP2;CYFIP2;CYFIP2	TSS200;5'UTR;5'UTR	53.79	5.74	48.9	7.85	-4.88
Nilsson, E et al., 2014	Ow Non-T2D vd Ob T2D	SAT	cg02639359	FCHO1;FCHO1;FCHO1;FCHO1	5'UTR;TSS1500;5'UTR;TSS1500	72.05	5.31	67.17	6.34	-4.88
Nilsson, E et al., 2014	Ow Non-T2D vd Ob T2D	SAT	cg10271192	OTX1	5'UTR	65.66	5.6	60.79	7.11	-4.88
Nilsson, E et al., 2014	Ow Non-T2D vd Ob T2D	SAT	cg10572465	PTPN22;PTPN22	Body;Body	72.48	5.1	67.6	9	-4.88
Nilsson, E et al., 2014	Ow Non-T2D vd Ob T2D	SAT	cg07244095	RASA3	Body	46.78	5.85	41.89	7.87	-4.88
Nilsson, E et al., 2014	Ow Non-T2D vd Ob T2D	SAT	cg08273740	C11orf21;TSPAN32;C11orf21	Body;TSS1500;Body	55.11	5.19	50.24	7.23	-4.87
Nilsson, E et al., 2014	Ow Non-T2D vd Ob T2D	SAT	cg19689330	FARS2	Body	76	5.86	71.12	7.15	-4.87
Nilsson, E et al., 2014	Ow Non-T2D vd Ob T2D	SAT	cg09774932	WNT5B	TSS1500	62.85	6.02	57.98	8.85	-4.87
Nilsson, E et al., 2014	Ow Non-T2D vd Ob T2D	SAT	cg02460419	ATP6V0A2	Body	64.26	5.39	59.4	8.13	-4.86
Nilsson, E et al., 2014	Ow Non-T2D vd Ob T2D	SAT	cg16445596	DBNDD1;DBNDD1	Body;Body	74.13	4.85	69.27	6.52	-4.86
Nilsson, E et al., 2014	Ow Non-T2D vd Ob T2D	SAT	cg09258240	DEGS2	Body	42.93	8.14	38.07	7.61	-4.86
Nilsson, E et al., 2014	Ow Non-T2D vd Ob T2D	SAT	cg22872033	HNRNPC;HNRNPC;HNRNPC;HNRNPC	5'UTR;5'UTR;5'UTR;5'UTR	55.6	6.9	50.74	7.9	-4.86
Nilsson, E et al., 2014	Ow Non-T2D vd Ob T2D	SAT	cg03106245	SPI1;SPI1;SPI1;SPI1	5'UTR;5'UTR;1stExon;1stExon	73.86	4.37	69	7.63	-4.86
Nilsson, E et al., 2014	Ow Non-T2D vd Ob T2D	SAT	cg10267724	TMEM90B	Body	48.97	4.49	44.11	6.22	-4.86
Nilsson, E et al., 2014	Ow Non-T2D vd Ob T2D	SAT	cg05486094	VAMP8	TSS200	58.46	4.93	53.6	7.57	-4.86
Nilsson, E et al., 2014	Ow Non-T2D vd Ob T2D	SAT	cg14913777	ZNF487	Body	51.36	5	46.5	7.43	-4.86
Nilsson, E et al., 2014	Ow Non-T2D vd Ob T2D	SAT	cg08242636	CBFB;CBFB	TSS1500;TSS1500	54.69	5.73	49.84	7.66	-4.85
Nilsson, E et al., 2014	Ow Non-T2D vd Ob T2D	SAT	cg23950714	DOK3;DOK3;DOK3	Body;Body;Body	65.4	5.43	60.55	5.11	-4.85
Nilsson, E et al., 2014	Ow Non-T2D vd Ob T2D	SAT	cg13353999	KLHL14;KLHL14	5'UTR;1stExon	43.74	4.3	38.9	6.24	-4.85
Nilsson, E et al., 2014	Ow Non-T2D vd Ob T2D	SAT	cg26165146	ARNTL2	TSS1500	74.79	3.54	69.95	6.63	-4.84
Nilsson, E et al., 2014	Ow Non-T2D vd Ob T2D	SAT	cg11360416	C10orf93	Body	56.14	4.3	51.3	6.66	-4.84
Nilsson, E et al., 2014	Ow Non-T2D vd Ob T2D	SAT	cg19627006	CAPG;CAPG	5'UTR;1stExon	54.31	4.88	49.47	7.01	-4.84
Nilsson, E et al., 2014	Ow Non-T2D vd Ob T2D	SAT	cg05524740	CNR2	5'UTR	66.3	5.14	61.46	8.8	-4.84
Nilsson, E et al., 2014	Ow Non-T2D vd Ob T2D	SAT	cg18599996	GYG1	TSS1500	46.27	4.55	41.43	5.2	-4.84
Nilsson, E et al., 2014	Ow Non-T2D vd Ob T2D	SAT	cg03821121	MICAL2	5'UTR	66.55	6.31	61.71	7.84	-4.84
Nilsson, E et al., 2014	Ow Non-T2D vd Ob T2D	SAT	cg24020157	RASGEF1A	Body	71.08	3.71	66.25	7.97	-4.84
Nilsson, E et al., 2014	Ow Non-T2D vd Ob T2D	SAT	cg16139316	S100A9	5'UTR	71.72	4.87	66.88	7.54	-4.84
Nilsson, E et al., 2014	Ow Non-T2D vd Ob T2D	SAT	cg24497819	SELPLG	TSS200	56.6	4.78	51.76	7.41	-4.84
Nilsson, E et al., 2014	Ow Non-T2D vd Ob T2D	SAT	cg05862438	TAS2R40	1stExon	64.82	4.27	59.99	7.78	-4.84
Nilsson, E et al., 2014	Ow Non-T2D vd Ob T2D	SAT	cg17209188	IGF2BP3	Body	52.02	5.8	47.19	6.73	-4.83
Nilsson, E et al., 2014	Ow Non-T2D vd Ob T2D	SAT	cg12623364	LEF1;LEF1;LEF1;LEF1	Body;Body;Body;Body	55.22	4.25	50.39	7.36	-4.83
Nilsson, E et al., 2014	Ow Non-T2D vd Ob T2D	SAT	cg15858970	LOC100287718	TSS1500	62.24	4.67	57.42	7.05	-4.83
Nilsson, E et al., 2014	Ow Non-T2D vd Ob T2D	SAT	cg07083272	LRRC20;LRRC20;LRRC20	Body;Body;Body	67.97	5.1	63.14	6.92	-4.83
Nilsson, E et al., 2014	Ow Non-T2D vd Ob T2D	SAT	cg20996351	MAP3K6	Body	59.41	6.65	54.58	7.23	-4.83
Nilsson, E et al., 2014	Ow Non-T2D vd Ob T2D	SAT	cg21058822	MBOAT4	TSS200	70.5	3.94	65.67	7.85	-4.83
Nilsson, E et al., 2014	Ow Non-T2D vd Ob T2D	SAT	cg02243522	MIR1207;PVT1	TSS1500;Body	71.68	3.79	66.85	9.55	-4.83
Nilsson, E et al., 2014	Ow Non-T2D vd Ob T2D	SAT	cg21805940	PCCA;PCCA	Body;Body	78.09	4.62	73.26	5.41	-4.83
Nilsson, E et al., 2014	Ow Non-T2D vd Ob T2D	SAT	cg03048029	SYNJ1;SYNJ1;SYNJ1;SYNJ1	TSS1500;TSS1500;TSS1500;TSS1500	71.54	6	66.71	7.26	-4.83
Nilsson, E et al., 2014	Ow Non-T2D vd Ob T2D	SAT	cg25869889	APBB1;APBB1	5'UTR;5'UTR	63.68	3.85	58.87	6.14	-4.82
Nilsson, E et al., 2014	Ow Non-T2D vd Ob T2D	SAT	cg14491535	JAZF1	Body	59.13	4.73	54.31	7.83	-4.82
Nilsson, E et al., 2014	Ow Non-T2D vd Ob T2D	SAT	cg08806632	LYL1	TSS1500	53.66	4.43	48.83	7.1	-4.82
Nilsson, E et al., 2014	Ow Non-T2D vd Ob T2D	SAT	cg18442362	OGDH;OGDH;OGDH	Body;Body;Body	46.79	4.97	41.97	7.74	-4.82
Nilsson, E et al., 2014	Ow Non-T2D vd Ob T2D	SAT	cg15352829	PLD4	TSS200	71.69	4.06	66.88	7.17	-4.82
Nilsson, E et al., 2014	Ow Non-T2D vd Ob T2D	SAT	cg10019467	RBM47	TSS1500	73.39	5.04	68.57	8.46	-4.82
Nilsson, E et al., 2014	Ow Non-T2D vd Ob T2D	SAT	cg23198793	CAPN3;CAPN3;CAPN3;CAPN3;CAPN3;CAPN3;CAPN3	Body;Body;TSS200;Body;Body;Body;Body	73.37	5.5	68.56	7.55	-4.81
Nilsson, E et al., 2014	Ow Non-T2D vd Ob T2D	SAT	cg23907260	CD40LG	TSS200	77.19	6.32	72.38	8.06	-4.81
Nilsson, E et al., 2014	Ow Non-T2D vd Ob T2D	SAT	cg02520804	FOXP1;FOXP1	5'UTR;5'UTR	79.75	4.63	74.94	6.58	-4.81
Nilsson, E et al., 2014	Ow Non-T2D vd Ob T2D	SAT	cg13333800	GRAMD3	TSS1500	66.34	6.07	61.54	8.35	-4.81
Nilsson, E et al., 2014	Ow Non-T2D vd Ob T2D	SAT	cg24541426	HOXD3	5'UTR	63.62	5.21	58.8	7.21	-4.81
Nilsson, E et al., 2014	Ow Non-T2D vd Ob T2D	SAT	cg23842870	LRMP	TSS1500	69.05	5.82	64.24	7.62	-4.81
Nilsson, E et al., 2014	Ow Non-T2D vd Ob T2D	SAT	cg03339537	NR4A2	Body	73.13	5.99	68.32	7.95	-4.81
Nilsson, E et al., 2014	Ow Non-T2D vd Ob T2D	SAT	cg18467189	RASAL3	TSS1500	48.07	4.75	43.25	6.74	-4.81
Nilsson, E et al., 2014	Ow Non-T2D vd Ob T2D	SAT	cg18398753	STX6	Body	74.52	4.4	69.71	7.31	-4.81
Nilsson, E et al., 2014	Ow Non-T2D vd Ob T2D	SAT	cg09076077	C20orf197	TSS1500	59.79	4.18	54.98	7	-4.8
Nilsson, E et al., 2014	Ow Non-T2D vd Ob T2D	SAT	cg26433975	CCM2;CCM2;CCM2;CCM2;CCM2	Body;TSS1500;Body;Body;Body	59.71	5.7	54.91	7.25	-4.8
Nilsson, E et al., 2014	Ow Non-T2D vd Ob T2D	SAT	cg19464524	CPEB3	Body	59.03	5.62	54.23	7.52	-4.8
Nilsson, E et al., 2014	Ow Non-T2D vd Ob T2D	SAT	cg05570258	FLJ23834	Body	53.63	4.59	48.83	7.79	-4.8
Nilsson, E et al., 2014	Ow Non-T2D vd Ob T2D	SAT	cg27343684	GSTA3	TSS1500	66.45	4.42	61.65	6.62	-4.8
Nilsson, E et al., 2014	Ow Non-T2D vd Ob T2D	SAT	cg14666564	HOXD3	5'UTR	50.11	6.02	45.31	6.76	-4.8
Nilsson, E et al., 2014	Ow Non-T2D vd Ob T2D	SAT	cg09531959	LST1;LST1;LST1;LST1;LST1;LST1;LST1;LST1;LST1	Body;TSS1500;TSS1500;5'UTR;TSS1500;5'UTR;Body;5'UTR;1stExon	49.94	5	45.14	6.85	-4.8
Nilsson, E et al., 2014	Ow Non-T2D vd Ob T2D	SAT	cg17894435	PCNXL2	Body	71.73	4.61	66.93	5.22	-4.8
Nilsson, E et al., 2014	Ow Non-T2D vd Ob T2D	SAT	cg15292446	RPH3AL	5'UTR	70.64	4.87	65.84	7.97	-4.8
Nilsson, E et al., 2014	Ow Non-T2D vd Ob T2D	SAT	cg01305913	C6orf138	TSS200	28.34	4.57	23.55	5.12	-4.79
Nilsson, E et al., 2014	Ow Non-T2D vd Ob T2D	SAT	cg18797132	FAM162A	3'UTR	67.44	4.52	62.65	7.46	-4.79
Nilsson, E et al., 2014	Ow Non-T2D vd Ob T2D	SAT	cg05374956	FUT6;FUT6;FUT6;FUT6	1stExon;5'UTR;1stExon;5'UTR	68.37	4.99	63.58	6.61	-4.79
Nilsson, E et al., 2014	Ow Non-T2D vd Ob T2D	SAT	cg25972578	HTR7;HTR7;HTR7	Body;Body;Body	69.55	5.1	64.77	7.13	-4.79
Nilsson, E et al., 2014	Ow Non-T2D vd Ob T2D	SAT	cg03116466	MAD1L1;MAD1L1;MAD1L1	Body;Body;Body	56.06	4.14	51.27	5.91	-4.79
Nilsson, E et al., 2014	Ow Non-T2D vd Ob T2D	SAT	cg05076730	MIR1207;PVT1	TSS1500;Body	59.4	4.14	54.61	6.91	-4.79
Nilsson, E et al., 2014	Ow Non-T2D vd Ob T2D	SAT	cg25258033	RNASET2	Body	69	5.21	64.21	6.86	-4.79
Nilsson, E et al., 2014	Ow Non-T2D vd Ob T2D	SAT	cg06836849	SLC17A8;SLC17A8;SLC17A8;SLC17A8	1stExon;5'UTR;1stExon;5'UTR	33.02	5.01	28.23	5.46	-4.79
Nilsson, E et al., 2014	Ow Non-T2D vd Ob T2D	SAT	cg08529529	ALOX5AP	1stExon	61.5	4.62	56.72	7.49	-4.78
Nilsson, E et al., 2014	Ow Non-T2D vd Ob T2D	SAT	cg24766229	C17orf99	Body	75.39	4.52	70.6	6.73	-4.78
Nilsson, E et al., 2014	Ow Non-T2D vd Ob T2D	SAT	cg25199536	CCDC21	Body	63.48	4.8	58.7	7.28	-4.78
Nilsson, E et al., 2014	Ow Non-T2D vd Ob T2D	SAT	cg11826008	CPNE1;CPNE1;CPNE1;CPNE1;CPNE1;RBM12;CPNE1;CPNE1;RBM12	5'UTR;5'UTR;5'UTR;5'UTR;5'UTR;5'UTR;5'UTR;5'UTR;5'UTR	76.76	5.32	71.99	7.66	-4.78
Nilsson, E et al., 2014	Ow Non-T2D vd Ob T2D	SAT	cg07253829	DPPA4	1stExon	66.7	6.25	61.93	6.97	-4.78
Nilsson, E et al., 2014	Ow Non-T2D vd Ob T2D	SAT	cg13597554	FGF7;C15orf33	Body;Body	68.46	5.59	63.69	7.55	-4.78
Nilsson, E et al., 2014	Ow Non-T2D vd Ob T2D	SAT	cg10231067	IFFO2	Body	62.15	5.85	57.37	8.13	-4.78
Nilsson, E et al., 2014	Ow Non-T2D vd Ob T2D	SAT	cg01433610	LOC728392;LOC728392	1stExon;3'UTR	46.18	6.03	41.39	8.45	-4.78
Nilsson, E et al., 2014	Ow Non-T2D vd Ob T2D	SAT	cg22489931	RGMA;RGMA;RGMA;RGMA;RGMA;RGMA	Body;Body;Body;Body;Body;Body	48.48	3.87	43.7	4.5	-4.78
Nilsson, E et al., 2014	Ow Non-T2D vd Ob T2D	SAT	cg11412288	DCBLD1	TSS1500	43.68	5.17	38.91	5.28	-4.77
Nilsson, E et al., 2014	Ow Non-T2D vd Ob T2D	SAT	cg25988204	HAVCR1;HAVCR1	Body;Body	71.49	4.74	66.72	7.53	-4.77
Nilsson, E et al., 2014	Ow Non-T2D vd Ob T2D	SAT	cg07805500	MTHFD1L	Body	63.37	6.09	58.6	7.78	-4.77
Nilsson, E et al., 2014	Ow Non-T2D vd Ob T2D	SAT	cg04921068	PPM1L	3'UTR	56.97	5.29	52.19	6.46	-4.77
Nilsson, E et al., 2014	Ow Non-T2D vd Ob T2D	SAT	cg00260201	PRR15L	3'UTR	55.73	4.58	50.97	6.79	-4.77
Nilsson, E et al., 2014	Ow Non-T2D vd Ob T2D	SAT	cg26433582	TPCN2	Body	66.71	5.54	61.95	7.47	-4.77
Nilsson, E et al., 2014	Ow Non-T2D vd Ob T2D	SAT	cg01905489	UBXN11;UBXN11;UBXN11	Body;Body;Body	70.1	5.92	65.33	7.6	-4.77
Nilsson, E et al., 2014	Ow Non-T2D vd Ob T2D	SAT	cg24304617	ATP1B1;ATP1B1	Body;Body	61.28	4.63	56.52	7.14	-4.76
Nilsson, E et al., 2014	Ow Non-T2D vd Ob T2D	SAT	cg07696006	CCDC33	TSS200	61.98	4.95	57.23	7.71	-4.76
Nilsson, E et al., 2014	Ow Non-T2D vd Ob T2D	SAT	cg18815120	EGLN1	Body	61.31	4.79	56.55	6.23	-4.76
Nilsson, E et al., 2014	Ow Non-T2D vd Ob T2D	SAT	cg17127769	LCP2	1stExon	45.37	5.78	40.6	7.28	-4.76
Nilsson, E et al., 2014	Ow Non-T2D vd Ob T2D	SAT	cg20147326	LMO2;LMO2	1stExon;5'UTR	63.8	5.09	59.04	7.82	-4.76
Nilsson, E et al., 2014	Ow Non-T2D vd Ob T2D	SAT	cg24886563	P2RX1	TSS200	61.07	4.74	56.31	6.36	-4.76
Nilsson, E et al., 2014	Ow Non-T2D vd Ob T2D	SAT	cg08947774	PALLD;PALLD;PALLD	Body;Body;Body	61.26	4.52	56.51	6.67	-4.76
Nilsson, E et al., 2014	Ow Non-T2D vd Ob T2D	SAT	cg21646032	RARB;RARB	Body;Body	72.39	4.45	67.63	5.57	-4.76
Nilsson, E et al., 2014	Ow Non-T2D vd Ob T2D	SAT	cg11883141	TG;SLA;SLA	Body;Body;5'UTR	75.73	4.17	70.98	6.27	-4.76
Nilsson, E et al., 2014	Ow Non-T2D vd Ob T2D	SAT	cg22978940	COL18A1;COL18A1;COL18A1	Body;Body;Body	51.05	5.57	46.3	7.39	-4.75
Nilsson, E et al., 2014	Ow Non-T2D vd Ob T2D	SAT	cg26426690	CPEB3	Body	69.46	3.41	64.72	7.38	-4.75
Nilsson, E et al., 2014	Ow Non-T2D vd Ob T2D	SAT	cg10773266	HNRNPF;HNRNPF;HNRNPF;HNRNPF	5'UTR;5'UTR;5'UTR;5'UTR	79.79	5.13	75.04	7.44	-4.75
Nilsson, E et al., 2014	Ow Non-T2D vd Ob T2D	SAT	cg26723524	LOC349114	Body	53.42	5.08	48.67	8.01	-4.75
Nilsson, E et al., 2014	Ow Non-T2D vd Ob T2D	SAT	cg15111469	LOX	TSS1500	70.17	5.8	65.42	6.26	-4.75
Nilsson, E et al., 2014	Ow Non-T2D vd Ob T2D	SAT	cg22027204	PNPLA1;PNPLA1	5'UTR;5'UTR	43.78	5.78	39.03	6.28	-4.75
Nilsson, E et al., 2014	Ow Non-T2D vd Ob T2D	SAT	cg27319536	PPP2R2B;PPP2R2B;PPP2R2B;PPP2R2B	5'UTR;Body;5'UTR;Body	68.89	5.18	64.14	7.1	-4.75
Nilsson, E et al., 2014	Ow Non-T2D vd Ob T2D	SAT	cg05989693	RASSF1;RASSF1;RASSF1;RASSF1	TSS1500;TSS1500;Body;Body	63.25	4.22	58.5	6.29	-4.75
Nilsson, E et al., 2014	Ow Non-T2D vd Ob T2D	SAT	cg03181524	RYR1;RYR1	Body;Body	59.69	5.4	54.94	7.5	-4.75
Nilsson, E et al., 2014	Ow Non-T2D vd Ob T2D	SAT	cg21435473	TOP1MT	Body	58.26	4.82	53.51	6.33	-4.75
Nilsson, E et al., 2014	Ow Non-T2D vd Ob T2D	SAT	cg04642300	ARMC2	Body	68.38	5.52	63.64	7.55	-4.74
Nilsson, E et al., 2014	Ow Non-T2D vd Ob T2D	SAT	cg06207778	FHAD1	Body	74.24	5.67	69.5	7.28	-4.74
Nilsson, E et al., 2014	Ow Non-T2D vd Ob T2D	SAT	cg27470087	RPS6KA4;RPS6KA4	Body;Body	62.43	5.88	57.68	8.09	-4.74
Nilsson, E et al., 2014	Ow Non-T2D vd Ob T2D	SAT	cg05583921	ZBTB47	Body	68.28	4.77	63.54	7.41	-4.74
Nilsson, E et al., 2014	Ow Non-T2D vd Ob T2D	SAT	cg04545636	CUGBP2;CUGBP2;CUGBP2;CUGBP2	Body;Body;Body;Body	44.65	6.06	39.92	6.85	-4.73
Nilsson, E et al., 2014	Ow Non-T2D vd Ob T2D	SAT	cg22226592	GPSM2	Body	69.04	5.35	64.31	6.41	-4.73
Nilsson, E et al., 2014	Ow Non-T2D vd Ob T2D	SAT	cg20764656	GPX2	TSS1500	71.78	4.99	67.06	7.88	-4.73
Nilsson, E et al., 2014	Ow Non-T2D vd Ob T2D	SAT	cg13376953	HCCA2	Body	53.08	6.01	48.35	9.28	-4.73
Nilsson, E et al., 2014	Ow Non-T2D vd Ob T2D	SAT	cg00454770	ABLIM1;ABLIM1;ABLIM1;ABLIM1	Body;Body;TSS1500;Body	37.8	4.5	33.08	6.48	-4.72
Nilsson, E et al., 2014	Ow Non-T2D vd Ob T2D	SAT	cg23528247	C3orf26;FILIP1L;FILIP1L;C3orf26	Body;5'UTR;5'UTR;TSS1500	73.53	4.82	68.81	7.44	-4.72
Nilsson, E et al., 2014	Ow Non-T2D vd Ob T2D	SAT	cg16707506	CCM2;CCM2;CCM2;CCM2;CCM2	Body;Body;Body;Body;TSS200	53.3	5.92	48.58	7.55	-4.72
Nilsson, E et al., 2014	Ow Non-T2D vd Ob T2D	SAT	cg12401842	CLEC4A;CLEC4A;CLEC4A;CLEC4A	TSS200;TSS200;TSS200;TSS200	80.95	3.89	76.24	6.84	-4.72
Nilsson, E et al., 2014	Ow Non-T2D vd Ob T2D	SAT	cg02793162	CORO2B	Body	76.43	4.32	71.71	6.47	-4.72
Nilsson, E et al., 2014	Ow Non-T2D vd Ob T2D	SAT	cg10220068	GFPT2	Body	73.89	4.25	69.17	6.53	-4.72
Nilsson, E et al., 2014	Ow Non-T2D vd Ob T2D	SAT	cg02508743	LYN;LYN	Body;Body	76.29	4.13	71.57	7.25	-4.72
Nilsson, E et al., 2014	Ow Non-T2D vd Ob T2D	SAT	cg04466840	RGS14	TSS200	41	7.21	36.27	7.1	-4.72
Nilsson, E et al., 2014	Ow Non-T2D vd Ob T2D	SAT	cg08700083	SLAIN2	Body	74.79	4.66	70.08	7.01	-4.72
Nilsson, E et al., 2014	Ow Non-T2D vd Ob T2D	SAT	cg14054283	TACR1;TACR1	Body;Body	46.43	4.39	41.7	4.78	-4.72
Nilsson, E et al., 2014	Ow Non-T2D vd Ob T2D	SAT	cg24955196	ZBTB7B	5'UTR	77.42	5.7	72.7	5.91	-4.72
Nilsson, E et al., 2014	Ow Non-T2D vd Ob T2D	SAT	cg12758082	ATP11A;ATP11A	Body;Body	68.17	4.64	63.46	6.08	-4.71
Nilsson, E et al., 2014	Ow Non-T2D vd Ob T2D	SAT	cg25085729	CUBN	Body	49.01	4.4	44.3	6.96	-4.71
Nilsson, E et al., 2014	Ow Non-T2D vd Ob T2D	SAT	cg05875421	GPR68	5'UTR	49.54	5.92	44.83	6.55	-4.71
Nilsson, E et al., 2014	Ow Non-T2D vd Ob T2D	SAT	cg03543319	PROKR1	Body	48.49	4.49	43.78	5.3	-4.71
Nilsson, E et al., 2014	Ow Non-T2D vd Ob T2D	SAT	cg11381564	PSMB8;PSMB8	3'UTR;3'UTR	78.6	5.38	73.89	6.9	-4.71
Nilsson, E et al., 2014	Ow Non-T2D vd Ob T2D	SAT	cg02434059	ADAP2	TSS200	45.84	4.25	41.14	5.49	-4.7
Nilsson, E et al., 2014	Ow Non-T2D vd Ob T2D	SAT	cg04301614	C4orf19;C4orf19;C4orf19	5'UTR;1stExon;5'UTR	68.88	5.21	64.18	7.77	-4.7
Nilsson, E et al., 2014	Ow Non-T2D vd Ob T2D	SAT	cg01167556	DGKA	TSS1500	67.71	4.08	63.01	6.52	-4.7
Nilsson, E et al., 2014	Ow Non-T2D vd Ob T2D	SAT	cg16567676	HPGDS	TSS200	74.59	5.06	69.89	7.51	-4.7
Nilsson, E et al., 2014	Ow Non-T2D vd Ob T2D	SAT	cg15555463	IPO9	3'UTR	68.94	5.57	64.24	6.9	-4.7
Nilsson, E et al., 2014	Ow Non-T2D vd Ob T2D	SAT	cg17546721	TGFBR2;TGFBR2	TSS1500;TSS1500	54.94	5.86	50.24	6.34	-4.7
Nilsson, E et al., 2014	Ow Non-T2D vd Ob T2D	SAT	cg13186130	C11orf21;TSPAN32;C11orf21	Body;TSS1500;Body	63.58	5.11	58.89	7.75	-4.69
Nilsson, E et al., 2014	Ow Non-T2D vd Ob T2D	SAT	cg19008720	HMHA1	Body	52.7	5.16	48.01	6.97	-4.69
Nilsson, E et al., 2014	Ow Non-T2D vd Ob T2D	SAT	cg08297686	RAD51L1;RAD51L1;RAD51L1	Body;Body;Body	50.7	3.72	46.01	5.67	-4.69
Nilsson, E et al., 2014	Ow Non-T2D vd Ob T2D	SAT	cg17956563	TOLLIP	TSS1500	59.49	5.28	54.79	6.33	-4.69
Nilsson, E et al., 2014	Ow Non-T2D vd Ob T2D	SAT	cg03160526	B3GNTL1	Body	82.9	10.63	78.22	8	-4.68
Nilsson, E et al., 2014	Ow Non-T2D vd Ob T2D	SAT	cg14510967	C11orf21;TSPAN32;C11orf21	Body;TSS1500;Body	60.01	5.47	55.33	7.89	-4.68
Nilsson, E et al., 2014	Ow Non-T2D vd Ob T2D	SAT	cg00842595	C17orf97	Body	77.76	5	73.07	7.32	-4.68
Nilsson, E et al., 2014	Ow Non-T2D vd Ob T2D	SAT	cg07589991	CLSTN1;CLSTN1	Body;Body	78.02	4.02	73.34	8.09	-4.68
Nilsson, E et al., 2014	Ow Non-T2D vd Ob T2D	SAT	cg21331324	CTSZ	TSS1500	62.48	3.39	57.8	7	-4.68
Nilsson, E et al., 2014	Ow Non-T2D vd Ob T2D	SAT	cg03636488	EP400	Body	70.67	5.63	65.99	8.71	-4.68
Nilsson, E et al., 2014	Ow Non-T2D vd Ob T2D	SAT	cg03466198	GRB10;GRB10;GRB10;GRB10	Body;Body;Body;Body	65.76	4.95	61.08	7.46	-4.68
Nilsson, E et al., 2014	Ow Non-T2D vd Ob T2D	SAT	cg10980495	HCCA2;CTSD	Body;3'UTR	88.12	2.99	83.44	4.6	-4.68
Nilsson, E et al., 2014	Ow Non-T2D vd Ob T2D	SAT	cg20111980	LOC93622	Body	38.55	6.95	33.87	6.39	-4.68
Nilsson, E et al., 2014	Ow Non-T2D vd Ob T2D	SAT	cg12434312	PTPRE;PTPRE	Body;TSS1500	59	4.67	54.32	7.27	-4.68
Nilsson, E et al., 2014	Ow Non-T2D vd Ob T2D	SAT	cg14333338	S100B	TSS1500	52.86	5.46	48.17	7.04	-4.68
Nilsson, E et al., 2014	Ow Non-T2D vd Ob T2D	SAT	cg25550753	TTC7A	Body	57.7	3.94	53.02	5.83	-4.68
Nilsson, E et al., 2014	Ow Non-T2D vd Ob T2D	SAT	cg13014558	CD6	TSS200	53.04	4.8	48.37	6.76	-4.67
Nilsson, E et al., 2014	Ow Non-T2D vd Ob T2D	SAT	cg21629821	DKFZp434J0226	TSS200	71.08	4.75	66.41	8.18	-4.67
Nilsson, E et al., 2014	Ow Non-T2D vd Ob T2D	SAT	cg09387749	HOXD3	TSS200	77.96	6.12	73.3	7.95	-4.67
Nilsson, E et al., 2014	Ow Non-T2D vd Ob T2D	SAT	cg01356829	IL12RB2	TSS200	53.49	4.89	48.82	7.06	-4.67
Nilsson, E et al., 2014	Ow Non-T2D vd Ob T2D	SAT	cg05427639	NT5C3;NT5C3;NT5C3;NT5C3;NT5C3;NT5C3	1stExon;1stExon;5'UTR;Body;5'UTR;Body	41.36	4.83	36.7	6.33	-4.67
Nilsson, E et al., 2014	Ow Non-T2D vd Ob T2D	SAT	cg21439763	TNFSF4;TNFSF4	5'UTR;1stExon	39.29	4.89	34.62	6.07	-4.67
Nilsson, E et al., 2014	Ow Non-T2D vd Ob T2D	SAT	cg09196959	TRIM40	TSS200	60.26	4.52	55.59	6.89	-4.67
Nilsson, E et al., 2014	Ow Non-T2D vd Ob T2D	SAT	cg01719995	USP38	TSS1500	65.09	6.09	60.42	7.35	-4.67
Nilsson, E et al., 2014	Ow Non-T2D vd Ob T2D	SAT	cg14023350	FOXN3;FOXN3	Body;Body	60.36	4.37	55.7	6.86	-4.66
Nilsson, E et al., 2014	Ow Non-T2D vd Ob T2D	SAT	cg11527913	GALNT2	Body	68.24	6.43	63.59	8.66	-4.66
Nilsson, E et al., 2014	Ow Non-T2D vd Ob T2D	SAT	cg19179572	HEXDC;C17orf101;C17orf101	Body;TSS1500;TSS1500	78.18	4.91	73.52	6.83	-4.66
Nilsson, E et al., 2014	Ow Non-T2D vd Ob T2D	SAT	cg01504447	HMGB1	TSS1500	55.5	5.61	50.84	8.45	-4.66
Nilsson, E et al., 2014	Ow Non-T2D vd Ob T2D	SAT	cg27278729	RAB3IL1	Body	62.74	5.33	58.08	6.8	-4.66
Nilsson, E et al., 2014	Ow Non-T2D vd Ob T2D	SAT	cg08905080	SPG7;SPG7	Body;Body	46.09	5.44	41.43	5.29	-4.66
Nilsson, E et al., 2014	Ow Non-T2D vd Ob T2D	SAT	cg15939920	ACACA;ACACA;ACACA;ACACA;ACACA	Body;Body;Body;Body;Body	72.08	4.66	67.43	7.32	-4.65
Nilsson, E et al., 2014	Ow Non-T2D vd Ob T2D	SAT	cg27365426	ARHGAP15	TSS1500	58.06	4.99	53.41	7.7	-4.65
Nilsson, E et al., 2014	Ow Non-T2D vd Ob T2D	SAT	cg03355213	CHMP4B	TSS1500	54.85	5	50.2	7.94	-4.65
Nilsson, E et al., 2014	Ow Non-T2D vd Ob T2D	SAT	cg26680608	MAP3K5	Body	77.23	4.49	72.57	7.14	-4.65
Nilsson, E et al., 2014	Ow Non-T2D vd Ob T2D	SAT	cg07637516	MXI1;MXI1	Body;5'UTR	50.73	4.4	46.07	6.97	-4.65
Nilsson, E et al., 2014	Ow Non-T2D vd Ob T2D	SAT	cg03892308	PCDHGA4;PCDHGA9;PCDHGA1;PCDHGA11;PCDHGB1;PCDHGB6;PCDHGA11;PCDHGB3;PCDHGB7;PCDHGA6;PCDHGA8;PCDHGA11;PCDHGA10;PCDHGA5;PCDHGB4;PCDHGA3;PCDHGA2;PCDHGA7;PCDHGB2;PCDHGB5	Body;Body;Body;TSS200;Body;Body;TSS200;Body;Body;Body;Body;TSS200;Body;Body;Body;Body;Body;Body;Body;Body	61.04	5.26	56.39	6.98	-4.65
Nilsson, E et al., 2014	Ow Non-T2D vd Ob T2D	SAT	cg05834805	PHF19	Body	17.61	5.18	12.96	3.6	-4.65
Nilsson, E et al., 2014	Ow Non-T2D vd Ob T2D	SAT	cg06876053	SBF2	Body	48.23	5.39	43.58	5.79	-4.65
Nilsson, E et al., 2014	Ow Non-T2D vd Ob T2D	SAT	cg23708624	CCDC146;FGL2	Body;TSS1500	68.01	4.1	63.37	7.06	-4.64
Nilsson, E et al., 2014	Ow Non-T2D vd Ob T2D	SAT	cg14082886	CD44;CD44;CD44;CD44;CD44	Body;Body;Body;Body;Body	43.47	6.82	38.84	6.14	-4.64
Nilsson, E et al., 2014	Ow Non-T2D vd Ob T2D	SAT	cg08545136	CYTH1;CYTH1	Body;Body	58.84	4.79	54.2	7.4	-4.64
Nilsson, E et al., 2014	Ow Non-T2D vd Ob T2D	SAT	cg05642546	ELMO1	Body	67.32	5.55	62.69	7.13	-4.64
Nilsson, E et al., 2014	Ow Non-T2D vd Ob T2D	SAT	cg07109046	FOXO1	Body	77.67	5.54	73.03	7.78	-4.64
Nilsson, E et al., 2014	Ow Non-T2D vd Ob T2D	SAT	cg22185977	LPCAT1	Body	81.07	4.5	76.44	7.21	-4.64
Nilsson, E et al., 2014	Ow Non-T2D vd Ob T2D	SAT	cg25853622	LPP;LPP;LPP	Body;Body;Body	73.03	6.02	68.39	8.05	-4.64
Nilsson, E et al., 2014	Ow Non-T2D vd Ob T2D	SAT	cg13531667	MCC	TSS1500	39.25	5.11	34.61	7.09	-4.64
Nilsson, E et al., 2014	Ow Non-T2D vd Ob T2D	SAT	cg25677261	PCSK6;PCSK6;PCSK6;PCSK6;PCSK6;PCSK6;PCSK6;PCSK6	Body;Body;Body;Body;Body;Body;Body;Body	88.33	3.4	83.69	4.8	-4.64
Nilsson, E et al., 2014	Ow Non-T2D vd Ob T2D	SAT	cg05457903	PLEC1;PARP10	TSS1500;Body	55.8	6.21	51.17	7.66	-4.64
Nilsson, E et al., 2014	Ow Non-T2D vd Ob T2D	SAT	cg03008405	ARHGAP4;ARHGAP4	Body;Body	49.22	6.36	44.58	8.14	-4.63
Nilsson, E et al., 2014	Ow Non-T2D vd Ob T2D	SAT	cg05130485	CASP8;CASP8;CASP8;CASP8;CASP8;CASP8;CASP8;CASP8	5'UTR;5'UTR;1stExon;1stExon;1stExon;5'UTR;5'UTR;1stExon	54.33	5.14	49.7	7.92	-4.63
Nilsson, E et al., 2014	Ow Non-T2D vd Ob T2D	SAT	cg05765647	IQCE;IQCE	Body;Body	81.39	4.83	76.76	5.91	-4.63
Nilsson, E et al., 2014	Ow Non-T2D vd Ob T2D	SAT	cg26821540	PRDM11	TSS200	78.97	5.13	74.34	7.58	-4.63
Nilsson, E et al., 2014	Ow Non-T2D vd Ob T2D	SAT	cg15189015	RAB37;CD300LF	Body;Body	61.93	6.72	57.3	8.64	-4.63
Nilsson, E et al., 2014	Ow Non-T2D vd Ob T2D	SAT	cg07329251	AMPD3;AMPD3;AMPD3	TSS200;TSS1500;Body	48.77	5.74	44.14	5.42	-4.62
Nilsson, E et al., 2014	Ow Non-T2D vd Ob T2D	SAT	cg17013990	DEDD;DEDD;DEDD	3'UTR;3'UTR;3'UTR	71.29	5.54	66.67	7.59	-4.62
Nilsson, E et al., 2014	Ow Non-T2D vd Ob T2D	SAT	cg09761247	IDS;IDS;IDS	Body;Body;5'UTR	45.57	7.1	40.95	9.3	-4.62
Nilsson, E et al., 2014	Ow Non-T2D vd Ob T2D	SAT	cg22801561	MSI2;MSI2	Body;Body	55.82	6.55	51.2	7.66	-4.62
Nilsson, E et al., 2014	Ow Non-T2D vd Ob T2D	SAT	cg01028364	RAB27A;RAB27A;RAB27A;RAB27A	5'UTR;5'UTR;5'UTR;5'UTR	54.28	5.18	49.67	7.74	-4.62
Nilsson, E et al., 2014	Ow Non-T2D vd Ob T2D	SAT	cg07825347	RET;RET	Body;Body	21.12	4.66	16.5	5.12	-4.62
Nilsson, E et al., 2014	Ow Non-T2D vd Ob T2D	SAT	cg06039074	ANKRD11	5'UTR	58.17	5.22	53.56	7.57	-4.61
Nilsson, E et al., 2014	Ow Non-T2D vd Ob T2D	SAT	cg08580187	NECAB2	Body	60.72	5.04	56.11	7.26	-4.61
Nilsson, E et al., 2014	Ow Non-T2D vd Ob T2D	SAT	cg07480762	PLCH1	TSS200	77.69	5.65	73.08	6.67	-4.61
Nilsson, E et al., 2014	Ow Non-T2D vd Ob T2D	SAT	cg11833768	PPP2R5E	Body	70.12	5.14	65.51	6.52	-4.61
Nilsson, E et al., 2014	Ow Non-T2D vd Ob T2D	SAT	cg26818820	SMAD5;SMAD5;SMAD5OS;SMAD5	TSS1500;TSS1500;Body;TSS1500	43.14	4.28	38.53	6.55	-4.61
Nilsson, E et al., 2014	Ow Non-T2D vd Ob T2D	SAT	cg06936803	SORBS2;SORBS2;SORBS2;SORBS2;SORBS2;SORBS2;SORBS2;SORBS2	Body;Body;Body;Body;Body;Body;Body;Body	48.92	5.21	44.31	6.04	-4.61
Nilsson, E et al., 2014	Ow Non-T2D vd Ob T2D	SAT	cg03017653	TTC13;TTC13;ARV1	TSS1500;TSS1500;Body	41.84	4.55	37.23	7.19	-4.61
Nilsson, E et al., 2014	Ow Non-T2D vd Ob T2D	SAT	cg10104480	ZFHX3;ZFHX3	Body;Body	68.24	5.45	63.63	7.29	-4.61
Nilsson, E et al., 2014	Ow Non-T2D vd Ob T2D	SAT	cg06173520	BANP;BANP	Body;Body	80.94	5.34	76.34	6.64	-4.6
Nilsson, E et al., 2014	Ow Non-T2D vd Ob T2D	SAT	cg19533977	CLTC	Body	55.35	5.9	50.76	8.69	-4.6
Nilsson, E et al., 2014	Ow Non-T2D vd Ob T2D	SAT	cg15503081	DNASE2	TSS1500	58.47	4.4	53.87	7.63	-4.6
Nilsson, E et al., 2014	Ow Non-T2D vd Ob T2D	SAT	cg04843813	FNDC3B	TSS1500	74.04	5.41	69.45	7.72	-4.6
Nilsson, E et al., 2014	Ow Non-T2D vd Ob T2D	SAT	cg16024891	RAP1GAP2;RAP1GAP2	Body;Body	76.84	5.14	72.24	6.74	-4.6
Nilsson, E et al., 2014	Ow Non-T2D vd Ob T2D	SAT	cg11441693	SAMD14	Body	37.55	3.45	32.96	6.41	-4.6
Nilsson, E et al., 2014	Ow Non-T2D vd Ob T2D	SAT	cg13823492	ZNF365;ZNF365	5'UTR;Body	53.56	4.35	48.96	6.9	-4.6
Nilsson, E et al., 2014	Ow Non-T2D vd Ob T2D	SAT	cg14792180	ANKRD33B	Body	72.32	3.78	67.73	6.02	-4.59
Nilsson, E et al., 2014	Ow Non-T2D vd Ob T2D	SAT	cg18652683	AOAH;AOAH	1stExon;5'UTR	57.36	5.88	52.77	8.16	-4.59
Nilsson, E et al., 2014	Ow Non-T2D vd Ob T2D	SAT	cg23252784	EFHC2	TSS1500	27.85	4.69	23.26	4.6	-4.59
Nilsson, E et al., 2014	Ow Non-T2D vd Ob T2D	SAT	cg11220502	EFNB2	Body	55.67	5.43	51.08	7.37	-4.59
Nilsson, E et al., 2014	Ow Non-T2D vd Ob T2D	SAT	cg21468929	EMX2OS	Body	54.1	6.01	49.5	7.22	-4.59
Nilsson, E et al., 2014	Ow Non-T2D vd Ob T2D	SAT	cg03548857	FFAR2	TSS1500	46.12	5.53	41.53	7.83	-4.59
Nilsson, E et al., 2014	Ow Non-T2D vd Ob T2D	SAT	cg21190228	HDAC4	Body	78.35	5.62	73.76	7.65	-4.59
Nilsson, E et al., 2014	Ow Non-T2D vd Ob T2D	SAT	cg05991220	ITIH1;ITIH1;ITIH1;ITIH1	TSS200;TSS200;Body;Body	71.49	3.89	66.9	5.87	-4.59
Nilsson, E et al., 2014	Ow Non-T2D vd Ob T2D	SAT	cg25866075	NLRP12	TSS200	65.03	6.19	60.44	7.93	-4.59
Nilsson, E et al., 2014	Ow Non-T2D vd Ob T2D	SAT	cg18546006	TRIM13;TRIM13;TRIM13;TRIM13;DLEU2	TSS1500;TSS1500;TSS1500;TSS1500;Body	60.27	6.26	55.68	7.4	-4.59
Nilsson, E et al., 2014	Ow Non-T2D vd Ob T2D	SAT	cg13219007	UCP2	5'UTR	68.23	5.05	63.64	8.27	-4.59
Nilsson, E et al., 2014	Ow Non-T2D vd Ob T2D	SAT	cg02035698	ZNF185	Body	66.56	7.18	61.98	7.84	-4.59
Nilsson, E et al., 2014	Ow Non-T2D vd Ob T2D	SAT	cg08726900	ANKRD11	5'UTR	77.55	5.77	72.97	8.04	-4.58
Nilsson, E et al., 2014	Ow Non-T2D vd Ob T2D	SAT	cg00588297	DQX1	TSS1500	64.22	4.03	59.64	6.41	-4.58
Nilsson, E et al., 2014	Ow Non-T2D vd Ob T2D	SAT	cg27285720	GBP4	TSS200	45.44	5.4	40.86	8.84	-4.58
Nilsson, E et al., 2014	Ow Non-T2D vd Ob T2D	SAT	cg27432242	GGCX;GGCX	Body;Body	66.6	3.81	62.02	5.92	-4.58
Nilsson, E et al., 2014	Ow Non-T2D vd Ob T2D	SAT	cg19168192	GPX5;GPX5	TSS200;TSS200	38.97	5.77	34.39	6.34	-4.58
Nilsson, E et al., 2014	Ow Non-T2D vd Ob T2D	SAT	cg18960620	ORAI1	Body	50.67	5.18	46.09	7.1	-4.58
Nilsson, E et al., 2014	Ow Non-T2D vd Ob T2D	SAT	cg02098619	RERE;RERE	Body;Body	55.56	4.7	50.98	6.98	-4.58
Nilsson, E et al., 2014	Ow Non-T2D vd Ob T2D	SAT	cg22436753	TRAF3IP3;TRAF3IP3	1stExon;5'UTR	60.04	5.38	55.46	7.79	-4.58
Nilsson, E et al., 2014	Ow Non-T2D vd Ob T2D	SAT	cg23074992	GSC	TSS1500	67.49	4.45	62.92	6.95	-4.57
Nilsson, E et al., 2014	Ow Non-T2D vd Ob T2D	SAT	cg09173768	HOXD9	3'UTR	80.54	5.24	75.97	6.69	-4.57
Nilsson, E et al., 2014	Ow Non-T2D vd Ob T2D	SAT	cg04940329	KRT23	5'UTR	77.38	5.34	72.81	7.02	-4.57
Nilsson, E et al., 2014	Ow Non-T2D vd Ob T2D	SAT	cg19756358	LPCAT1	Body	38.38	4.07	33.81	5.6	-4.57
Nilsson, E et al., 2014	Ow Non-T2D vd Ob T2D	SAT	cg04172533	NOD2	Body	63.82	5.65	59.25	7.72	-4.57
Nilsson, E et al., 2014	Ow Non-T2D vd Ob T2D	SAT	cg08949974	RBM47	TSS1500	71.76	5.67	67.18	7.33	-4.57
Nilsson, E et al., 2014	Ow Non-T2D vd Ob T2D	SAT	cg07086918	RGS14	TSS200	38.82	4.16	34.25	6.26	-4.57
Nilsson, E et al., 2014	Ow Non-T2D vd Ob T2D	SAT	cg09006487	RYBP	3'UTR	74.75	6.24	70.19	8.64	-4.57
Nilsson, E et al., 2014	Ow Non-T2D vd Ob T2D	SAT	cg01251835	SCARF2;SCARF2	Body;Body	55.54	4.75	50.97	7.25	-4.57
Nilsson, E et al., 2014	Ow Non-T2D vd Ob T2D	SAT	cg09566995	TOLLIP	Body	44.31	4.87	39.73	5.5	-4.57
Nilsson, E et al., 2014	Ow Non-T2D vd Ob T2D	SAT	cg01765174	TRIM14;TRIM14;TRIM14;TRIM14	Body;Body;Body;Body	74.45	4.42	69.88	7.45	-4.57
Nilsson, E et al., 2014	Ow Non-T2D vd Ob T2D	SAT	cg22387323	CCDC149	5'UTR	69.95	4.2	65.4	5.71	-4.56
Nilsson, E et al., 2014	Ow Non-T2D vd Ob T2D	SAT	cg13654573	DDHD1;DDHD1;DDHD1	Body;Body;Body	83.37	3.61	78.81	5.25	-4.56
Nilsson, E et al., 2014	Ow Non-T2D vd Ob T2D	SAT	cg24498885	KCTD4;GTF2F2	5'UTR;Body	74.48	4.26	69.91	5.66	-4.56
Nilsson, E et al., 2014	Ow Non-T2D vd Ob T2D	SAT	cg04548204	KLRG1	3'UTR	81.8	4.31	77.25	5.91	-4.56
Nilsson, E et al., 2014	Ow Non-T2D vd Ob T2D	SAT	cg06739107	LPP;LPP;LPP	Body;Body;Body	78.73	3.94	74.17	6.33	-4.56
Nilsson, E et al., 2014	Ow Non-T2D vd Ob T2D	SAT	cg10200202	RGS10;RGS10	Body;Body	55.07	4.43	50.51	7.59	-4.56
Nilsson, E et al., 2014	Ow Non-T2D vd Ob T2D	SAT	cg23916896	AHRR	Body	62.43	5.03	57.87	7.21	-4.55
Nilsson, E et al., 2014	Ow Non-T2D vd Ob T2D	SAT	cg12097989	CAMTA1	Body	66.61	3.72	62.06	5.46	-4.55
Nilsson, E et al., 2014	Ow Non-T2D vd Ob T2D	SAT	cg01738524	CDH3	Body	65.51	4.61	60.95	7.75	-4.55
Nilsson, E et al., 2014	Ow Non-T2D vd Ob T2D	SAT	cg09395195	EVI2A;EVI2A;NF1;NF1	Body;Body;Body;Body	73.37	5.11	68.82	7.27	-4.55
Nilsson, E et al., 2014	Ow Non-T2D vd Ob T2D	SAT	cg02543462	IL1RN;IL1RN;IL1RN;IL1RN	TSS200;5'UTR;Body;Body	64.99	4.97	60.44	8.35	-4.55
Nilsson, E et al., 2014	Ow Non-T2D vd Ob T2D	SAT	cg17301248	NAA25	3'UTR	81.09	4.66	76.54	7.66	-4.55
Nilsson, E et al., 2014	Ow Non-T2D vd Ob T2D	SAT	cg00257893	NHSL1;NHSL1	TSS1500;Body	49.31	4.36	44.76	7.42	-4.55
Nilsson, E et al., 2014	Ow Non-T2D vd Ob T2D	SAT	cg18634479	PTPN6;PTPN6;PTPN6	TSS200;Body;TSS200	46.26	5.56	41.72	7.88	-4.55
Nilsson, E et al., 2014	Ow Non-T2D vd Ob T2D	SAT	cg20071624	WIPI2;WIPI2;WIPI2;WIPI2;WIPI2	Body;Body;Body;Body;Body	79.05	6.8	74.5	7.78	-4.55
Nilsson, E et al., 2014	Ow Non-T2D vd Ob T2D	SAT	cg07815287	ASAP2;ASAP2	TSS1500;TSS1500	47.16	5.14	42.61	5.4	-4.54
Nilsson, E et al., 2014	Ow Non-T2D vd Ob T2D	SAT	cg10527525	AUTS2;AUTS2	Body;Body	55.43	3.9	50.89	6.16	-4.54
Nilsson, E et al., 2014	Ow Non-T2D vd Ob T2D	SAT	cg06380123	BIN2	TSS200	60.86	4.65	56.31	6.59	-4.54
Nilsson, E et al., 2014	Ow Non-T2D vd Ob T2D	SAT	cg05826175	CLOCK	Body	55.6	5.7	51.06	6.93	-4.54
Nilsson, E et al., 2014	Ow Non-T2D vd Ob T2D	SAT	cg16941568	HCCA2;DUSP8	Body;3'UTR	66.86	3.63	62.32	6.8	-4.54
Nilsson, E et al., 2014	Ow Non-T2D vd Ob T2D	SAT	cg13134916	IFLTD1;IFLTD1;IFLTD1;IFLTD1;IFLTD1	TSS1500;TSS1500;TSS1500;TSS1500;Body	75.41	5.29	70.86	7.5	-4.54
Nilsson, E et al., 2014	Ow Non-T2D vd Ob T2D	SAT	cg06745704	SYTL1	TSS200	53.46	4.46	48.92	7.42	-4.54
Nilsson, E et al., 2014	Ow Non-T2D vd Ob T2D	SAT	cg26534847	BPI	TSS200	49.1	5.41	44.57	7.47	-4.53
Nilsson, E et al., 2014	Ow Non-T2D vd Ob T2D	SAT	cg06945697	CCDC85C	Body	55.99	5.35	51.46	7.1	-4.53
Nilsson, E et al., 2014	Ow Non-T2D vd Ob T2D	SAT	cg02861504	FCAMR;FCAMR;FCAMR;FCAMR	TSS1500;TSS1500;TSS1500;TSS1500	79.38	3.7	74.85	5.34	-4.53
Nilsson, E et al., 2014	Ow Non-T2D vd Ob T2D	SAT	cg12554857	HPGDS;HPGDS	5'UTR;1stExon	65.61	4.43	61.08	7.71	-4.53
Nilsson, E et al., 2014	Ow Non-T2D vd Ob T2D	SAT	cg18985994	IQCE;IQCE	Body;Body	46.84	5.46	42.31	6.32	-4.53
Nilsson, E et al., 2014	Ow Non-T2D vd Ob T2D	SAT	cg20194973	MLC1;MLC1	TSS1500;TSS1500	72.32	5.46	67.8	6.6	-4.53
Nilsson, E et al., 2014	Ow Non-T2D vd Ob T2D	SAT	cg01334831	RASA3	Body	46.05	5.18	41.53	6.74	-4.53
Nilsson, E et al., 2014	Ow Non-T2D vd Ob T2D	SAT	cg09335715	STYXL1	Body	76.29	5.38	71.76	6.76	-4.53
Nilsson, E et al., 2014	Ow Non-T2D vd Ob T2D	SAT	cg13500720	AKAP12;AKAP12	3'UTR;3'UTR	75.94	5.54	71.42	7.81	-4.52
Nilsson, E et al., 2014	Ow Non-T2D vd Ob T2D	SAT	cg16951074	BCL11A;BCL11A;BCL11A	Body;Body;Body	69.85	5.39	65.33	7.53	-4.52
Nilsson, E et al., 2014	Ow Non-T2D vd Ob T2D	SAT	cg27423177	C3AR1	TSS1500	65.55	4.89	61.03	8.3	-4.52
Nilsson, E et al., 2014	Ow Non-T2D vd Ob T2D	SAT	cg06373940	ERCC3	TSS1500	81.8	4.33	77.28	7.42	-4.52
Nilsson, E et al., 2014	Ow Non-T2D vd Ob T2D	SAT	cg14654075	GPR143	TSS200	37.18	4.63	32.66	5.71	-4.52
Nilsson, E et al., 2014	Ow Non-T2D vd Ob T2D	SAT	cg22894329	LPCAT1	Body	61.5	4.36	56.98	6.64	-4.52
Nilsson, E et al., 2014	Ow Non-T2D vd Ob T2D	SAT	cg26158194	LSP1;LSP1	5'UTR;1stExon	64.07	5.55	59.54	7.9	-4.52
Nilsson, E et al., 2014	Ow Non-T2D vd Ob T2D	SAT	cg21027517	C11orf21;TSPAN32;C11orf21	Body;TSS1500;Body	57.06	4.7	52.55	7.74	-4.51
Nilsson, E et al., 2014	Ow Non-T2D vd Ob T2D	SAT	cg01833890	CACNA1C;CACNA1C;CACNA1C;CACNA1C;CACNA1C;CACNA1C;CACNA1C;CACNA1C;CACNA1C;CACNA1C;CACNA1C;CACNA1C;CACNA1C;CACNA1C;CACNA1C;CACNA1C;CACNA1C;CACNA1C;CACNA1C;CACNA1C;CACNA1C;CACNA1C;CACNA1C	Body;Body;Body;Body;Body;Body;Body;Body;Body;Body;Body;Body;Body;Body;Body;Body;Body;Body;Body;Body;Body;Body;Body	59.59	4.71	55.08	6.18	-4.51
Nilsson, E et al., 2014	Ow Non-T2D vd Ob T2D	SAT	cg26361533	CACNA1C;CACNA1C;CACNA1C;CACNA1C;CACNA1C;CACNA1C;CACNA1C;CACNA1C;CACNA1C;CACNA1C;CACNA1C;CACNA1C;CACNA1C;CACNA1C;CACNA1C;CACNA1C;CACNA1C;CACNA1C;CACNA1C;CACNA1C;CACNA1C;CACNA1C;CACNA1C	Body;Body;Body;Body;Body;Body;Body;Body;Body;Body;Body;Body;Body;Body;Body;Body;Body;Body;Body;Body;Body;Body;Body	31.93	6.29	27.42	5.94	-4.51
Nilsson, E et al., 2014	Ow Non-T2D vd Ob T2D	SAT	cg22647738	CCL16	3'UTR	75.45	4.28	70.94	7.22	-4.51
Nilsson, E et al., 2014	Ow Non-T2D vd Ob T2D	SAT	cg26269677	CRHBP	Body	80.66	5.1	76.15	6.11	-4.51
Nilsson, E et al., 2014	Ow Non-T2D vd Ob T2D	SAT	cg02182476	LOC100128573	Body	76.07	3.59	71.57	4.97	-4.51
Nilsson, E et al., 2014	Ow Non-T2D vd Ob T2D	SAT	cg00045902	PWWP2B;PWWP2B	3'UTR;Body	55.22	4.87	50.71	6.61	-4.51
Nilsson, E et al., 2014	Ow Non-T2D vd Ob T2D	SAT	cg02482603	RABGAP1L;RABGAP1L	TSS1500;Body	53.2	4.49	48.7	5.48	-4.51
Nilsson, E et al., 2014	Ow Non-T2D vd Ob T2D	SAT	cg05702218	RABGAP1L;RABGAP1L	TSS1500;Body	51.89	4.67	47.38	6.55	-4.51
Nilsson, E et al., 2014	Ow Non-T2D vd Ob T2D	SAT	cg05399244	RPH3AL	5'UTR	74.43	5.08	69.92	7.87	-4.51
Nilsson, E et al., 2014	Ow Non-T2D vd Ob T2D	SAT	cg16536918	AVP	TSS200	66.86	5.63	62.37	6.34	-4.5
Nilsson, E et al., 2014	Ow Non-T2D vd Ob T2D	SAT	cg00457913	C6orf138	TSS200	26.48	4.11	21.98	3.71	-4.5
Nilsson, E et al., 2014	Ow Non-T2D vd Ob T2D	SAT	cg03752935	DOCK1	TSS1500	50.66	4.53	46.16	6.6	-4.5
Nilsson, E et al., 2014	Ow Non-T2D vd Ob T2D	SAT	cg13549277	IFFO1;IFFO1;IFFO1	Body;TSS1500;Body	67.33	5.39	62.83	6.06	-4.5
Nilsson, E et al., 2014	Ow Non-T2D vd Ob T2D	SAT	cg07837085	SLAMF7	TSS200	64.15	4.17	59.65	6.2	-4.5
Nilsson, E et al., 2014	Ow Non-T2D vd Ob T2D	SAT	cg02343275	TMEM206	TSS1500	62.32	4.77	57.81	6.95	-4.5
Nilsson, E et al., 2014	Ow Non-T2D vd Ob T2D	SAT	cg14608903	ABLIM1;ABLIM1;ABLIM1;ABLIM1	Body;Body;TSS1500;Body	46.41	4.74	41.93	4.61	-4.49
Nilsson, E et al., 2014	Ow Non-T2D vd Ob T2D	SAT	cg24546446	LNX1	TSS1500	48.11	4.2	43.62	6.81	-4.49
Nilsson, E et al., 2014	Ow Non-T2D vd Ob T2D	SAT	cg14852355	LOXL1	Body	66.43	4.81	61.94	7.18	-4.49
Nilsson, E et al., 2014	Ow Non-T2D vd Ob T2D	SAT	cg03746834	PNOC	Body	64.28	5.55	59.79	7.22	-4.49
Nilsson, E et al., 2014	Ow Non-T2D vd Ob T2D	SAT	cg23625388	RIN3	Body	67.49	5.7	63	6.14	-4.49
Nilsson, E et al., 2014	Ow Non-T2D vd Ob T2D	SAT	cg25473438	TREML2	TSS200	50.16	5.78	45.67	5.86	-4.49
Nilsson, E et al., 2014	Ow Non-T2D vd Ob T2D	SAT	cg25141611	ATP11A;ATP11A	Body;Body	66.68	4.85	62.2	6.38	-4.48
Nilsson, E et al., 2014	Ow Non-T2D vd Ob T2D	SAT	cg02959759	CACNA1C;CACNA1C;CACNA1C;CACNA1C;CACNA1C;CACNA1C;CACNA1C;CACNA1C;CACNA1C;CACNA1C;CACNA1C;CACNA1C;CACNA1C;CACNA1C;CACNA1C;CACNA1C;CACNA1C;CACNA1C;CACNA1C;CACNA1C;CACNA1C;CACNA1C;CACNA1C	3'UTR;3'UTR;3'UTR;3'UTR;3'UTR;3'UTR;3'UTR;3'UTR;3'UTR;3'UTR;3'UTR;3'UTR;3'UTR;3'UTR;3'UTR;3'UTR;3'UTR;3'UTR;3'UTR;3'UTR;3'UTR;3'UTR;3'UTR	57.38	4.75	52.9	6.86	-4.48
Nilsson, E et al., 2014	Ow Non-T2D vd Ob T2D	SAT	cg13894535	CAPSL;CAPSL	Body;Body	49.34	4.19	44.86	6.73	-4.48
Nilsson, E et al., 2014	Ow Non-T2D vd Ob T2D	SAT	cg14855841	CXCL10;ART3	TSS1500;5'UTR	59.54	3.91	55.06	6.56	-4.48
Nilsson, E et al., 2014	Ow Non-T2D vd Ob T2D	SAT	cg00445405	OTX1	Body	39.53	3.94	35.04	4.15	-4.48
Nilsson, E et al., 2014	Ow Non-T2D vd Ob T2D	SAT	cg07897701	ABP1	TSS1500	55.57	3.51	51.1	5.93	-4.47
Nilsson, E et al., 2014	Ow Non-T2D vd Ob T2D	SAT	cg26645082	SHANK2	Body	63.66	5.54	59.18	7.4	-4.47
Nilsson, E et al., 2014	Ow Non-T2D vd Ob T2D	SAT	cg01812894	ALDH1A1	TSS1500	75.47	4.98	71.02	6.16	-4.46
Nilsson, E et al., 2014	Ow Non-T2D vd Ob T2D	SAT	cg22164298	ANK2;ANK2;ANK2	Body;Body;Body	46.71	4.86	42.25	7.1	-4.46
Nilsson, E et al., 2014	Ow Non-T2D vd Ob T2D	SAT	cg21337881	C17orf87	TSS1500	68.63	4.62	64.16	7.13	-4.46
Nilsson, E et al., 2014	Ow Non-T2D vd Ob T2D	SAT	cg17067993	CCR7;CCR7	5'UTR;1stExon	61.01	4.13	56.55	7.62	-4.46
Nilsson, E et al., 2014	Ow Non-T2D vd Ob T2D	SAT	cg03208198	COL18A1;COL18A1;COL18A1	Body;Body;Body	44.7	3.57	40.24	6.77	-4.46
Nilsson, E et al., 2014	Ow Non-T2D vd Ob T2D	SAT	cg09238199	COL4A2	Body	69.44	5.44	64.98	7.32	-4.46
Nilsson, E et al., 2014	Ow Non-T2D vd Ob T2D	SAT	cg20730966	GLB1;GLB1;GLB1	Body;Body;Body	55.44	3.11	50.98	6.17	-4.46
Nilsson, E et al., 2014	Ow Non-T2D vd Ob T2D	SAT	cg15694422	MGLL;MGLL	Body;Body	69.54	5.11	65.08	6.48	-4.46
Nilsson, E et al., 2014	Ow Non-T2D vd Ob T2D	SAT	cg24221919	PTPRN2;PTPRN2;PTPRN2	Body;Body;Body	45.31	5.17	40.85	6.43	-4.46
Nilsson, E et al., 2014	Ow Non-T2D vd Ob T2D	SAT	cg03055520	SORL1	Body	56.89	4.69	52.44	6.95	-4.46
Nilsson, E et al., 2014	Ow Non-T2D vd Ob T2D	SAT	cg15164194	WDFY4	TSS1500	65.81	4.91	61.35	7.09	-4.46
Nilsson, E et al., 2014	Ow Non-T2D vd Ob T2D	SAT	cg15902038	CAPN3;CAPN3;CAPN3;CAPN3;CAPN3;CAPN3;CAPN3	Body;TSS1500;Body;Body;Body;Body;Body	60.46	4.28	56.02	6.27	-4.45
Nilsson, E et al., 2014	Ow Non-T2D vd Ob T2D	SAT	cg16651552	SLC9A3	Body	63.33	5.18	58.88	6.75	-4.45
Nilsson, E et al., 2014	Ow Non-T2D vd Ob T2D	SAT	cg19343707	TNFSF8	TSS200	56.23	4.84	51.79	8.45	-4.45
Nilsson, E et al., 2014	Ow Non-T2D vd Ob T2D	SAT	cg20609803	FCER1G	TSS1500	69.3	4.96	64.87	6.43	-4.44
Nilsson, E et al., 2014	Ow Non-T2D vd Ob T2D	SAT	cg23205648	LCP1	5'UTR	47.78	4.68	43.34	7.15	-4.44
Nilsson, E et al., 2014	Ow Non-T2D vd Ob T2D	SAT	cg04608356	SYTL1	TSS200	57.2	3.92	52.76	7.16	-4.44
Nilsson, E et al., 2014	Ow Non-T2D vd Ob T2D	SAT	cg19132462	AMPD3;AMPD3;AMPD3	TSS200;TSS1500;Body	56.7	5.8	52.27	6.03	-4.43
Nilsson, E et al., 2014	Ow Non-T2D vd Ob T2D	SAT	cg27642528	GLUD1	Body	54.22	4.74	49.79	6.77	-4.43
Nilsson, E et al., 2014	Ow Non-T2D vd Ob T2D	SAT	cg20994801	PIK3CD	TSS1500	55.22	4.14	50.79	6.57	-4.43
Nilsson, E et al., 2014	Ow Non-T2D vd Ob T2D	SAT	cg19351604	ARHGEF10	Body	78.22	3.96	73.8	6.54	-4.42
Nilsson, E et al., 2014	Ow Non-T2D vd Ob T2D	SAT	cg14741228	FAM60A;FAM60A;FLJ13224;FAM60A	5'UTR;5'UTR;TSS1500;5'UTR	55.05	5	50.63	6.83	-4.42
Nilsson, E et al., 2014	Ow Non-T2D vd Ob T2D	SAT	cg23130731	MIR609;C10orf79	TSS200;Body	78.35	4.39	73.93	6.92	-4.42
Nilsson, E et al., 2014	Ow Non-T2D vd Ob T2D	SAT	cg12929983	BMF;BMF;BMF;BMF	TSS1500;TSS1500;TSS1500;5'UTR	50.87	4.3	46.45	5.47	-4.41
Nilsson, E et al., 2014	Ow Non-T2D vd Ob T2D	SAT	cg27051318	CHRNA6	TSS200	54.89	3.93	50.48	7.96	-4.41
Nilsson, E et al., 2014	Ow Non-T2D vd Ob T2D	SAT	cg01648999	KBTBD11	5'UTR	57.25	4.46	52.84	6.96	-4.41
Nilsson, E et al., 2014	Ow Non-T2D vd Ob T2D	SAT	cg21991396	NLRP3;NLRP3;NLRP3;NLRP3;NLRP3;NLRP3;NLRP3;NLRP3	5'UTR;5'UTR;1stExon;5'UTR;5'UTR;1stExon;5'UTR;1stExon	77.08	4.34	72.67	6.24	-4.41
Nilsson, E et al., 2014	Ow Non-T2D vd Ob T2D	SAT	cg06380691	RASA3	Body	58.53	5.04	54.12	6.11	-4.41
Nilsson, E et al., 2014	Ow Non-T2D vd Ob T2D	SAT	cg20504007	WDFY4	TSS1500	68.32	5.26	63.91	7.68	-4.41
Nilsson, E et al., 2014	Ow Non-T2D vd Ob T2D	SAT	cg09142829	CLEC4A;CLEC4A;CLEC4A;CLEC4A	1stExon;1stExon;1stExon;1stExon	56.76	5.25	52.36	7.27	-4.4
Nilsson, E et al., 2014	Ow Non-T2D vd Ob T2D	SAT	cg02700491	MCTP2;MCTP2	TSS1500;TSS1500	75.33	5.57	70.94	6.96	-4.4
Nilsson, E et al., 2014	Ow Non-T2D vd Ob T2D	SAT	cg23322122	NFATC1;NFATC1;NFATC1;NFATC1	Body;Body;Body;Body	65.89	4.4	61.49	6.28	-4.4
Nilsson, E et al., 2014	Ow Non-T2D vd Ob T2D	SAT	cg15134583	TP53BP2;TP53BP2	Body;5'UTR	59.47	4.13	55.07	6.05	-4.4
Nilsson, E et al., 2014	Ow Non-T2D vd Ob T2D	SAT	cg26660312	WIPI2;WIPI2;WIPI2;WIPI2;WIPI2	3'UTR;3'UTR;3'UTR;3'UTR;3'UTR	81.15	4.25	76.75	6.08	-4.4
Nilsson, E et al., 2014	Ow Non-T2D vd Ob T2D	SAT	cg02278841	C15orf53	1stExon	59.24	4.69	54.85	7.11	-4.39
Nilsson, E et al., 2014	Ow Non-T2D vd Ob T2D	SAT	cg18623216	PLCH1;PLCH1	5'UTR;1stExon	59.72	5.2	55.33	7.04	-4.39
Nilsson, E et al., 2014	Ow Non-T2D vd Ob T2D	SAT	cg00686823	TPRA1	TSS1500	58.28	5.49	53.89	7.69	-4.39
Nilsson, E et al., 2014	Ow Non-T2D vd Ob T2D	SAT	cg19321684	GPSM3	Body	76.85	5.32	72.47	8.14	-4.38
Nilsson, E et al., 2014	Ow Non-T2D vd Ob T2D	SAT	cg10887366	WDFY4	TSS1500	66.66	4.61	62.27	6.49	-4.38
Nilsson, E et al., 2014	Ow Non-T2D vd Ob T2D	SAT	cg09262197	C1orf174	Body	75.24	2.99	70.88	5.75	-4.37
Nilsson, E et al., 2014	Ow Non-T2D vd Ob T2D	SAT	cg08402433	CARD11	5'UTR	62.46	4.42	58.09	6.5	-4.37
Nilsson, E et al., 2014	Ow Non-T2D vd Ob T2D	SAT	cg06373240	PLEKHF1	5'UTR	53.86	4.24	49.49	7.93	-4.37
Nilsson, E et al., 2014	Ow Non-T2D vd Ob T2D	SAT	cg23013968	RGMA;RGMA;RGMA;RGMA;RGMA;RGMA	1stExon;Body;TSS200;TSS200;TSS1500;5'UTR	28	3.07	23.63	3.99	-4.37
Nilsson, E et al., 2014	Ow Non-T2D vd Ob T2D	SAT	cg17896927	RGMA;RGMA;RGMA;RGMA;RGMA;RGMA;RGMA	1stExon;Body;5'UTR;TSS200;TSS200;TSS1500;5'UTR	30.05	3.31	25.68	5.53	-4.37
Nilsson, E et al., 2014	Ow Non-T2D vd Ob T2D	SAT	cg00025591	S100B	TSS1500	48.75	5.42	44.39	7.15	-4.37
Nilsson, E et al., 2014	Ow Non-T2D vd Ob T2D	SAT	cg03662494	BCOR;BCOR	5'UTR;5'UTR	45.42	10.94	41.06	13.35	-4.36
Nilsson, E et al., 2014	Ow Non-T2D vd Ob T2D	SAT	cg13491490	ERC2	3'UTR	82.45	2.69	78.09	4.46	-4.36
Nilsson, E et al., 2014	Ow Non-T2D vd Ob T2D	SAT	cg12441066	MSI2;MSI2	Body;Body	72.38	5.71	68.02	7.64	-4.36
Nilsson, E et al., 2014	Ow Non-T2D vd Ob T2D	SAT	cg12048225	PSMB8;PSMB8	3'UTR;3'UTR	65.59	3.91	61.23	6.36	-4.36
Nilsson, E et al., 2014	Ow Non-T2D vd Ob T2D	SAT	cg12784175	KCNIP2;KCNIP2;KCNIP2;KCNIP2;KCNIP2;KCNIP2;KCNIP2	Body;Body;Body;Body;Body;Body;Body	44.13	4.58	39.79	5.64	-4.35
Nilsson, E et al., 2014	Ow Non-T2D vd Ob T2D	SAT	cg17748769	PTPRN2;PTPRN2;PTPRN2	Body;Body;Body	77	3.51	72.64	6.4	-4.35
Nilsson, E et al., 2014	Ow Non-T2D vd Ob T2D	SAT	cg00859858	ZC3H12A	Body	75.51	3.46	71.16	6.78	-4.35
Nilsson, E et al., 2014	Ow Non-T2D vd Ob T2D	SAT	cg18025430	MS4A4A	TSS200	68.8	6.13	64.46	8.09	-4.34
Nilsson, E et al., 2014	Ow Non-T2D vd Ob T2D	SAT	cg14385738	PTPN22;PTPN22;PTPN22;PTPN22	5'UTR;1stExon;5'UTR;1stExon	51.91	4.35	47.57	7.19	-4.34
Nilsson, E et al., 2014	Ow Non-T2D vd Ob T2D	SAT	cg20434666	WDFY4	TSS200	56.25	4.66	51.91	6.87	-4.34
Nilsson, E et al., 2014	Ow Non-T2D vd Ob T2D	SAT	cg02978297	BCAR3	Body	53.31	6.4	48.98	7.1	-4.33
Nilsson, E et al., 2014	Ow Non-T2D vd Ob T2D	SAT	cg20506347	FOXP1;FOXP1	5'UTR;5'UTR	46.04	4.82	41.71	5.91	-4.33
Nilsson, E et al., 2014	Ow Non-T2D vd Ob T2D	SAT	cg24392577	LTBP3;LTBP3;LTBP3	Body;Body;Body	71.65	4.72	67.32	7.56	-4.33
Nilsson, E et al., 2014	Ow Non-T2D vd Ob T2D	SAT	cg19661705	TRPM1	Body	63.93	3.61	59.59	5.69	-4.33
Nilsson, E et al., 2014	Ow Non-T2D vd Ob T2D	SAT	cg08940410	CBFA2T3;CBFA2T3	5'UTR;Body	60.49	5.25	56.17	5.94	-4.32
Nilsson, E et al., 2014	Ow Non-T2D vd Ob T2D	SAT	cg16410115	CNR2	TSS200	50.57	3.94	46.25	5.9	-4.32
Nilsson, E et al., 2014	Ow Non-T2D vd Ob T2D	SAT	cg22023664	GNG7	5'UTR	70.41	3.15	66.09	6.07	-4.32
Nilsson, E et al., 2014	Ow Non-T2D vd Ob T2D	SAT	cg06787669	MYO1G	TSS200	66.69	5.14	62.37	6.65	-4.31
Nilsson, E et al., 2014	Ow Non-T2D vd Ob T2D	SAT	cg24998110	C17orf101;C17orf101;HEXDC	TSS1500;TSS1500;5'UTR	78.01	3.94	73.71	5.75	-4.3
Nilsson, E et al., 2014	Ow Non-T2D vd Ob T2D	SAT	cg25827710	LCP1	5'UTR	35.23	4.26	30.93	6.49	-4.3
Nilsson, E et al., 2014	Ow Non-T2D vd Ob T2D	SAT	cg00404025	WDFY4	TSS1500	64.83	4.85	60.53	7.16	-4.3
Nilsson, E et al., 2014	Ow Non-T2D vd Ob T2D	SAT	cg16837973	C17orf87	TSS1500	54.82	4.34	50.52	6.19	-4.29
Nilsson, E et al., 2014	Ow Non-T2D vd Ob T2D	SAT	cg24687529	PTGFRN	3'UTR	76.1	5.79	71.81	8.05	-4.29
Nilsson, E et al., 2014	Ow Non-T2D vd Ob T2D	SAT	cg20476019	SYN3;SYN3;SYN3	Body;Body;Body	49.2	5.81	44.91	5.97	-4.29
Nilsson, E et al., 2014	Ow Non-T2D vd Ob T2D	SAT	cg14666404	MCF2L2	Body	62.7	3.89	58.42	6.2	-4.28
Nilsson, E et al., 2014	Ow Non-T2D vd Ob T2D	SAT	cg27571769	ACSL1	Body	48.52	4.2	44.25	5.39	-4.27
Nilsson, E et al., 2014	Ow Non-T2D vd Ob T2D	SAT	cg02097152	SLC46A3;SLC46A3	Body;Body	67.49	5.52	63.23	7.73	-4.27
Nilsson, E et al., 2014	Ow Non-T2D vd Ob T2D	SAT	cg17588003	C17orf87	TSS1500	64.43	3.22	60.17	5.84	-4.26
Nilsson, E et al., 2014	Ow Non-T2D vd Ob T2D	SAT	cg24539599	MCC	TSS1500	51.71	3.78	47.45	4.68	-4.26
Nilsson, E et al., 2014	Ow Non-T2D vd Ob T2D	SAT	cg00176888	MIR142	TSS200	66.12	4.95	61.86	7.33	-4.26
Nilsson, E et al., 2014	Ow Non-T2D vd Ob T2D	SAT	cg03649293	PTPN7;PTPN7	TSS1500;TSS200	51.68	5.65	47.41	7.77	-4.26
Nilsson, E et al., 2014	Ow Non-T2D vd Ob T2D	SAT	cg15612947	TRIO	Body	75.47	5.3	71.2	7.36	-4.26
Nilsson, E et al., 2014	Ow Non-T2D vd Ob T2D	SAT	cg07699546	NAV1;NAV1	3'UTR;3'UTR	63.56	4.19	59.31	6.66	-4.25
Nilsson, E et al., 2014	Ow Non-T2D vd Ob T2D	SAT	cg16337430	NCOR2;NCOR2	Body;Body	50.4	5.67	46.15	7.26	-4.25
Nilsson, E et al., 2014	Ow Non-T2D vd Ob T2D	SAT	cg23545458	POLE	Body	68.1	4.74	63.85	6.17	-4.25
Nilsson, E et al., 2014	Ow Non-T2D vd Ob T2D	SAT	cg07383757	TRPC2	TSS200	49.31	4.56	45.06	6.01	-4.25
Nilsson, E et al., 2014	Ow Non-T2D vd Ob T2D	SAT	cg27057650	IGDCC4	Body	46.41	5.11	42.17	6.44	-4.24
Nilsson, E et al., 2014	Ow Non-T2D vd Ob T2D	SAT	cg04822621	LCP2;LCP2	1stExon;5'UTR	42.94	5.69	38.7	6.71	-4.24
Nilsson, E et al., 2014	Ow Non-T2D vd Ob T2D	SAT	cg05365532	LILRB1	TSS1500	50	3.4	45.77	4.86	-4.24
Nilsson, E et al., 2014	Ow Non-T2D vd Ob T2D	SAT	cg13311440	CD48	Body	58.59	4.69	54.35	7.22	-4.23
Nilsson, E et al., 2014	Ow Non-T2D vd Ob T2D	SAT	cg10522125	ITGAL;ITGAL;ITGAL;ITGAL	5'UTR;1stExon;1stExon;5'UTR	40.34	4.69	36.11	6.16	-4.23
Nilsson, E et al., 2014	Ow Non-T2D vd Ob T2D	SAT	cg00608661	CHST11	Body	66.82	5.89	62.6	6.66	-4.22
Nilsson, E et al., 2014	Ow Non-T2D vd Ob T2D	SAT	cg07551060	GRK5	Body	62	4.04	57.78	5.84	-4.22
Nilsson, E et al., 2014	Ow Non-T2D vd Ob T2D	SAT	cg16320788	KCNB2	Body	63.22	7.38	59	7.13	-4.22
Nilsson, E et al., 2014	Ow Non-T2D vd Ob T2D	SAT	cg17582782	LOC283663	TSS200	80.54	5.19	76.32	7.15	-4.22
Nilsson, E et al., 2014	Ow Non-T2D vd Ob T2D	SAT	cg19271190	LST1;LST1;LST1;LST1;LST1;LST1;LST1;LST1	Body;TSS200;5'UTR;5'UTR;TSS200;TSS200;Body;5'UTR	48.58	4.3	44.36	6.7	-4.22
Nilsson, E et al., 2014	Ow Non-T2D vd Ob T2D	SAT	cg06206957	NT5C3;NT5C3;NT5C3;NT5C3	TSS200;Body;TSS200;Body	38.04	5.22	33.82	6.07	-4.22
Nilsson, E et al., 2014	Ow Non-T2D vd Ob T2D	SAT	cg09842118	RNASE3	5'UTR	61.44	5.7	57.22	6.91	-4.21
Nilsson, E et al., 2014	Ow Non-T2D vd Ob T2D	SAT	cg01681367	SPN;SPN	Body;Body	70.56	5.16	66.35	5.88	-4.21
Nilsson, E et al., 2014	Ow Non-T2D vd Ob T2D	SAT	cg03922423	TOP1MT	Body	59.84	4.43	55.63	5.92	-4.21
Nilsson, E et al., 2014	Ow Non-T2D vd Ob T2D	SAT	cg09816507	C6orf138	TSS200	25.33	4.47	21.13	4.67	-4.2
Nilsson, E et al., 2014	Ow Non-T2D vd Ob T2D	SAT	cg08022717	CYP27C1	Body	80.93	3.93	76.73	6.22	-4.2
Nilsson, E et al., 2014	Ow Non-T2D vd Ob T2D	SAT	cg20414749	DSTYK;DSTYK	TSS1500;TSS1500	46.65	4.3	42.45	6.05	-4.2
Nilsson, E et al., 2014	Ow Non-T2D vd Ob T2D	SAT	cg08248516	HOXA7	Body	49.43	4.83	45.23	6.9	-4.2
Nilsson, E et al., 2014	Ow Non-T2D vd Ob T2D	SAT	cg02695343	LAG3	TSS200	47.55	3.86	43.35	5.99	-4.2
Nilsson, E et al., 2014	Ow Non-T2D vd Ob T2D	SAT	cg00278517	RPS6KA2	Body	50.69	4.95	46.49	6.67	-4.2
Nilsson, E et al., 2014	Ow Non-T2D vd Ob T2D	SAT	cg01010188	STC2	Body	36.23	4.59	32.03	5.73	-4.2
Nilsson, E et al., 2014	Ow Non-T2D vd Ob T2D	SAT	cg01133215	RUNX2;RUNX2;RUNX2	Body;Body;Body	73.94	5.4	69.75	7.79	-4.19
Nilsson, E et al., 2014	Ow Non-T2D vd Ob T2D	SAT	cg00231528	C1orf200;PIK3CD	Body;5'UTR	45.41	5.42	41.22	7.58	-4.18
Nilsson, E et al., 2014	Ow Non-T2D vd Ob T2D	SAT	cg12354014	FAM26D;BET3L	5'UTR;Body	38.99	5	34.82	4.85	-4.18
Nilsson, E et al., 2014	Ow Non-T2D vd Ob T2D	SAT	cg05280206	HCCA2;DUSP8	Body;3'UTR	50.08	4.42	45.9	5.75	-4.18
Nilsson, E et al., 2014	Ow Non-T2D vd Ob T2D	SAT	cg21806273	NLRP3;NLRP3	TSS1500;TSS1500	61.99	3.77	57.8	6.57	-4.18
Nilsson, E et al., 2014	Ow Non-T2D vd Ob T2D	SAT	cg10504066	ALDH1A3	TSS1500	61.66	3.24	57.48	5.42	-4.17
Nilsson, E et al., 2014	Ow Non-T2D vd Ob T2D	SAT	cg01435401	C17orf97	Body	44.54	4.77	40.37	7.25	-4.17
Nilsson, E et al., 2014	Ow Non-T2D vd Ob T2D	SAT	cg06477663	LCP1	TSS1500	80.18	3.51	76.01	7.29	-4.17
Nilsson, E et al., 2014	Ow Non-T2D vd Ob T2D	SAT	cg26306289	NT5C3;NT5C3;NT5C3;NT5C3	TSS200;Body;TSS200;Body	59.02	5.9	54.85	7.42	-4.17
Nilsson, E et al., 2014	Ow Non-T2D vd Ob T2D	SAT	cg24999973	CAMTA1	Body	81.94	4.04	77.77	5.4	-4.16
Nilsson, E et al., 2014	Ow Non-T2D vd Ob T2D	SAT	cg22859727	FLRT2	3'UTR	69.1	4.38	64.94	7.22	-4.16
Nilsson, E et al., 2014	Ow Non-T2D vd Ob T2D	SAT	cg26002008	LPCAT1	Body	57.33	4	53.18	5.85	-4.16
Nilsson, E et al., 2014	Ow Non-T2D vd Ob T2D	SAT	cg20309061	CAPN3;CAPN3;CAPN3;CAPN3;CAPN3;CAPN3;CAPN3	Body;TSS1500;Body;Body;Body;Body;Body	61.95	4.55	57.8	6.79	-4.15
Nilsson, E et al., 2014	Ow Non-T2D vd Ob T2D	SAT	cg18067134	FOXP1	Body	80.25	4.33	76.1	6.83	-4.15
Nilsson, E et al., 2014	Ow Non-T2D vd Ob T2D	SAT	cg00832329	PACS2;PACS2	Body;Body	71.19	4.08	67.04	6.62	-4.15
Nilsson, E et al., 2014	Ow Non-T2D vd Ob T2D	SAT	cg11932158	PLCH1	TSS200	65.12	4.72	60.97	6.82	-4.15
Nilsson, E et al., 2014	Ow Non-T2D vd Ob T2D	SAT	cg10975863	RAD51L1;RAD51L1;RAD51L1	Body;Body;Body	67.16	4.12	63.01	5.95	-4.15
Nilsson, E et al., 2014	Ow Non-T2D vd Ob T2D	SAT	cg01289343	RASA3	Body	53.65	5.15	49.5	6	-4.15
Nilsson, E et al., 2014	Ow Non-T2D vd Ob T2D	SAT	cg14737484	TNXB	Body	50.24	4.85	46.08	6.88	-4.15
Nilsson, E et al., 2014	Ow Non-T2D vd Ob T2D	SAT	cg14729148	CUGBP2;CUGBP2;CUGBP2;CUGBP2	Body;Body;Body;Body	38.63	3.99	34.49	5.52	-4.14
Nilsson, E et al., 2014	Ow Non-T2D vd Ob T2D	SAT	cg26495303	EMX2OS	Body	48.13	4.12	43.98	6.43	-4.14
Nilsson, E et al., 2014	Ow Non-T2D vd Ob T2D	SAT	cg08126118	ENOX1;ENOX1	Body;Body	82.79	4.67	78.65	6.27	-4.14
Nilsson, E et al., 2014	Ow Non-T2D vd Ob T2D	SAT	cg12507869	INPP5A	Body	56.99	4.98	52.85	6.68	-4.14
Nilsson, E et al., 2014	Ow Non-T2D vd Ob T2D	SAT	cg10500147	LAG3	TSS200	41.79	6.98	37.65	8.78	-4.14
Nilsson, E et al., 2014	Ow Non-T2D vd Ob T2D	SAT	cg14201699	AMBRA1	Body	70.95	4.39	66.82	5.58	-4.13
Nilsson, E et al., 2014	Ow Non-T2D vd Ob T2D	SAT	cg26696870	BAIAP2;BAIAP2;BAIAP2;BAIAP2	Body;Body;Body;Body	69.9	5.62	65.78	6.67	-4.13
Nilsson, E et al., 2014	Ow Non-T2D vd Ob T2D	SAT	cg08237401	BCAR3	Body	61.62	4.58	57.49	6.1	-4.13
Nilsson, E et al., 2014	Ow Non-T2D vd Ob T2D	SAT	cg00487142	DPPA4	1stExon	80.4	6.09	76.26	5.43	-4.13
Nilsson, E et al., 2014	Ow Non-T2D vd Ob T2D	SAT	cg24159697	DSTYK;DSTYK	TSS1500;TSS1500	34.62	4.93	30.48	6.3	-4.13
Nilsson, E et al., 2014	Ow Non-T2D vd Ob T2D	SAT	cg11325578	GPR143	Body	39.74	5.58	35.61	6.36	-4.13
Nilsson, E et al., 2014	Ow Non-T2D vd Ob T2D	SAT	cg16558432	LOC728392;LOC728392	1stExon;3'UTR	32.6	5.03	28.48	5.88	-4.13
Nilsson, E et al., 2014	Ow Non-T2D vd Ob T2D	SAT	cg04058799	PRKAG2	Body	72.9	3.63	68.78	5.29	-4.13
Nilsson, E et al., 2014	Ow Non-T2D vd Ob T2D	SAT	cg24687805	RAB27A;RAB27A;RAB27A;RAB27A	Body;Body;Body;Body	38.24	3.63	34.1	5.12	-4.13
Nilsson, E et al., 2014	Ow Non-T2D vd Ob T2D	SAT	cg17291826	SELPLG	TSS1500	54.63	4.04	50.5	5.75	-4.13
Nilsson, E et al., 2014	Ow Non-T2D vd Ob T2D	SAT	cg03190891	SORBS1;SORBS1;SORBS1;SORBS1;SORBS1;SORBS1;SORBS1	5'UTR;TSS1500;TSS1500;TSS1500;TSS1500;5'UTR;TSS1500	75.63	4.07	71.5	6.45	-4.13
Nilsson, E et al., 2014	Ow Non-T2D vd Ob T2D	SAT	cg27004182	LYN;LYN	5'UTR;5'UTR	64.11	4.1	60	5.61	-4.12
Nilsson, E et al., 2014	Ow Non-T2D vd Ob T2D	SAT	cg22361413	PBX1	Body	62.97	4.66	58.85	6.52	-4.12
Nilsson, E et al., 2014	Ow Non-T2D vd Ob T2D	SAT	cg10435245	SPI1;SPI1;SPI1;SPI1	5'UTR;5'UTR;1stExon;1stExon	66.47	3.91	62.35	6	-4.12
Nilsson, E et al., 2014	Ow Non-T2D vd Ob T2D	SAT	cg21926626	TSNARE1	Body	76.86	5.08	72.73	6.72	-4.12
Nilsson, E et al., 2014	Ow Non-T2D vd Ob T2D	SAT	cg20749059	ARHGEF3;SPATA12	5'UTR;TSS200	33.34	4.2	29.23	4.91	-4.11
Nilsson, E et al., 2014	Ow Non-T2D vd Ob T2D	SAT	cg24038105	FHAD1	Body	56.2	4.2	52.09	6.2	-4.11
Nilsson, E et al., 2014	Ow Non-T2D vd Ob T2D	SAT	cg05818394	HMGB1	TSS1500	43.65	3.58	39.54	5.84	-4.11
Nilsson, E et al., 2014	Ow Non-T2D vd Ob T2D	SAT	cg27022531	LRRC1	Body	65.3	4.82	61.18	6.7	-4.11
Nilsson, E et al., 2014	Ow Non-T2D vd Ob T2D	SAT	cg15026634	OTX1	5'UTR	62.12	5.22	58	7.45	-4.11
Nilsson, E et al., 2014	Ow Non-T2D vd Ob T2D	SAT	cg10625365	SFT2D2	Body	34.88	3.97	30.77	5.83	-4.11
Nilsson, E et al., 2014	Ow Non-T2D vd Ob T2D	SAT	cg11944101	CD40LG	1stExon	85.9	3.73	81.8	5.21	-4.1
Nilsson, E et al., 2014	Ow Non-T2D vd Ob T2D	SAT	cg25506915	EIF3G	Body	62.66	4.02	58.56	5.55	-4.1
Nilsson, E et al., 2014	Ow Non-T2D vd Ob T2D	SAT	cg05533539	MAPT;MAPT;MAPT;MAPT;MAPT;MAPT	3'UTR;3'UTR;3'UTR;3'UTR;3'UTR;3'UTR	63.92	4.3	59.82	5.91	-4.1
Nilsson, E et al., 2014	Ow Non-T2D vd Ob T2D	SAT	cg25938806	HOXD3	TSS1500	53.73	4.92	49.64	6.75	-4.09
Nilsson, E et al., 2014	Ow Non-T2D vd Ob T2D	SAT	cg19745415	IL12RB2	TSS200	49.15	4.77	45.06	6.03	-4.09
Nilsson, E et al., 2014	Ow Non-T2D vd Ob T2D	SAT	cg20864568	MAP3K14	5'UTR	52.46	4.33	48.37	6.53	-4.09
Nilsson, E et al., 2014	Ow Non-T2D vd Ob T2D	SAT	cg16146033	SLC22A8	Body	50.04	3.46	45.96	6.63	-4.09
Nilsson, E et al., 2014	Ow Non-T2D vd Ob T2D	SAT	cg03006477	CD109;CD109;CD109	Body;Body;Body	55.62	5.38	51.54	6.28	-4.08
Nilsson, E et al., 2014	Ow Non-T2D vd Ob T2D	SAT	cg03732056	DOK2	1stExon	33.9	4.16	29.82	5.58	-4.08
Nilsson, E et al., 2014	Ow Non-T2D vd Ob T2D	SAT	cg23696949	LAMC2;LAMC2	Body;Body	66.55	4.15	62.47	6.36	-4.08
Nilsson, E et al., 2014	Ow Non-T2D vd Ob T2D	SAT	cg01618660	TRIM14;TRIM14;TRIM14;TRIM14	TSS1500;TSS1500;TSS1500;TSS1500	81.01	5.17	76.94	5.67	-4.08
Nilsson, E et al., 2014	Ow Non-T2D vd Ob T2D	SAT	cg21531300	BATF;BATF	5'UTR;1stExon	59.29	4.14	55.22	6.53	-4.07
Nilsson, E et al., 2014	Ow Non-T2D vd Ob T2D	SAT	cg25259697	MAD1L1;MAD1L1;MAD1L1	Body;Body;Body	80.25	3.25	76.18	4.36	-4.07
Nilsson, E et al., 2014	Ow Non-T2D vd Ob T2D	SAT	cg22585954	MCC	Body	58.6	4.76	54.53	5.64	-4.07
Nilsson, E et al., 2014	Ow Non-T2D vd Ob T2D	SAT	cg12831034	CTSZ	TSS1500	44.39	3.67	40.33	6.32	-4.06
Nilsson, E et al., 2014	Ow Non-T2D vd Ob T2D	SAT	cg16629523	CTTN;CTTN	Body;Body	68.75	5.55	64.69	5.99	-4.06
Nilsson, E et al., 2014	Ow Non-T2D vd Ob T2D	SAT	cg11910375	HOXA7	Body	33.23	3.45	29.16	4.51	-4.06
Nilsson, E et al., 2014	Ow Non-T2D vd Ob T2D	SAT	cg18994606	ADD3;ADD3;ADD3	5'UTR;5'UTR;5'UTR	41.69	4.15	37.63	5.37	-4.05
Nilsson, E et al., 2014	Ow Non-T2D vd Ob T2D	SAT	cg07350262	AKAP13;AKAP13	Body;Body	71.29	6.14	67.24	7.22	-4.05
Nilsson, E et al., 2014	Ow Non-T2D vd Ob T2D	SAT	cg05020685	APBB2;APBB2;APBB2;APBB2;APBB2;APBB2;APBB2	Body;5'UTR;5'UTR;5'UTR;Body;5'UTR;Body	54.5	4.91	50.45	7.34	-4.05
Nilsson, E et al., 2014	Ow Non-T2D vd Ob T2D	SAT	cg16618104	CHST11	Body	57.91	6.48	53.86	6.65	-4.05
Nilsson, E et al., 2014	Ow Non-T2D vd Ob T2D	SAT	cg08036172	MGLL;MGLL	Body;Body	67.04	4.22	62.98	5.53	-4.05
Nilsson, E et al., 2014	Ow Non-T2D vd Ob T2D	SAT	cg20561938	RNF39;RNF39	Body;Body	56.56	3.42	52.52	6.19	-4.04
Nilsson, E et al., 2014	Ow Non-T2D vd Ob T2D	SAT	cg19950606	TMC6;TMC6	Body;Body	74.42	4.84	70.38	5.97	-4.04
Nilsson, E et al., 2014	Ow Non-T2D vd Ob T2D	SAT	cg05840541	TTLL8	Body	51.75	4.04	47.7	5.24	-4.04
Nilsson, E et al., 2014	Ow Non-T2D vd Ob T2D	SAT	cg05229965	ADAM12;ADAM12	Body;Body	41.83	4.32	37.81	6.99	-4.03
Nilsson, E et al., 2014	Ow Non-T2D vd Ob T2D	SAT	cg23753351	APBB2;APBB2;APBB2;APBB2;APBB2;APBB2;APBB2	Body;TSS1500;TSS1500;Body;Body;TSS1500;TSS1500	60.15	4.69	56.12	7.29	-4.03
Nilsson, E et al., 2014	Ow Non-T2D vd Ob T2D	SAT	cg18555117	DDHD1;DDHD1;DDHD1	TSS1500;TSS1500;TSS1500	29.62	3.75	25.59	5.04	-4.03
Nilsson, E et al., 2014	Ow Non-T2D vd Ob T2D	SAT	cg19601328	MAP3K14	5'UTR	48.23	5.03	44.19	7.69	-4.03
Nilsson, E et al., 2014	Ow Non-T2D vd Ob T2D	SAT	cg04256466	PALLD;PALLD;PALLD;PALLD	Body;Body;Body;TSS1500	39.58	4.28	35.55	5.42	-4.03
Nilsson, E et al., 2014	Ow Non-T2D vd Ob T2D	SAT	cg09981407	RAP1GAP2;RAP1GAP2	TSS1500;TSS1500	34.01	4.17	29.98	5.69	-4.03
Nilsson, E et al., 2014	Ow Non-T2D vd Ob T2D	SAT	cg08129331	RPTOR;RPTOR	Body;Body	62.82	4.12	58.8	6.78	-4.03
Nilsson, E et al., 2014	Ow Non-T2D vd Ob T2D	SAT	cg10307548	SOD3	TSS1500	57.27	3.61	53.23	5.9	-4.03
Nilsson, E et al., 2014	Ow Non-T2D vd Ob T2D	SAT	cg25471443	SYTL1	TSS1500	49.52	4.54	45.49	6.27	-4.03
Nilsson, E et al., 2014	Ow Non-T2D vd Ob T2D	SAT	cg25961099	C11orf21;TSPAN32;C11orf21	Body;TSS1500;Body	51.49	4.16	47.47	6.58	-4.02
Nilsson, E et al., 2014	Ow Non-T2D vd Ob T2D	SAT	cg16696002	DNM3;DNM3	Body;Body	73.63	4.81	69.6	7.13	-4.02
Nilsson, E et al., 2014	Ow Non-T2D vd Ob T2D	SAT	cg19509393	HOXD4	1stExon	61.99	5.41	57.97	5.86	-4.02
Nilsson, E et al., 2014	Ow Non-T2D vd Ob T2D	SAT	cg21326139	MAEA;MAEA	Body;Body	54.46	3.86	50.44	5.7	-4.02
Nilsson, E et al., 2014	Ow Non-T2D vd Ob T2D	SAT	cg02029841	MYO10	Body	46.28	5.01	42.27	6.59	-4.01
Nilsson, E et al., 2014	Ow Non-T2D vd Ob T2D	SAT	cg20218614	FAM83A;FAM83A;FAM83A;FAM83A	1stExon;1stExon;5'UTR;5'UTR	64.8	4.57	60.8	7.27	-4
Ribel-Madsen, R. et al, 2012	Ob Non-T2D vd Ob T2D	SAT	cg12840719	CDKN2A	Body	12.66	1.9	16.66	2.1	-4
Nilsson, E et al., 2014	Ow Non-T2D vd Ob T2D	SAT	cg23707400	ARHGAP24	TSS1500	30.04	3.38	26.06	4.2	-3.99
Nilsson, E et al., 2014	Ow Non-T2D vd Ob T2D	SAT	cg02584267	EBF3	Body	56.49	4.42	52.5	6.67	-3.99
Nilsson, E et al., 2014	Ow Non-T2D vd Ob T2D	SAT	cg19872463	LAG3	TSS200	57.97	5.41	53.97	7.17	-3.99
Nilsson, E et al., 2014	Ow Non-T2D vd Ob T2D	SAT	cg05959508	TRAF3IP3	TSS200	50.97	4.15	46.99	5.47	-3.99
Nilsson, E et al., 2014	Ow Non-T2D vd Ob T2D	SAT	cg20256153	EFNB2	Body	55.52	4.08	51.54	5.6	-3.98
Nilsson, E et al., 2014	Ow Non-T2D vd Ob T2D	SAT	cg18569623	FOXN3;FOXN3	Body;Body	56.61	4.14	52.63	6.18	-3.98
Nilsson, E et al., 2014	Ow Non-T2D vd Ob T2D	SAT	cg20392842	HLA-DMB	TSS200	32.79	4.63	28.81	7.08	-3.98
Nilsson, E et al., 2014	Ow Non-T2D vd Ob T2D	SAT	cg25346117	ATP1A1;ATP1A1	Body;Body	71.9	4.12	67.92	6.4	-3.97
Nilsson, E et al., 2014	Ow Non-T2D vd Ob T2D	SAT	cg26620176	CCL25	TSS1500	68.81	4.82	64.83	7.11	-3.97
Nilsson, E et al., 2014	Ow Non-T2D vd Ob T2D	SAT	cg00901138	CHN2	Body	82.05	3.65	78.09	6.06	-3.96
Nilsson, E et al., 2014	Ow Non-T2D vd Ob T2D	SAT	cg11796565	NFIX	3'UTR	49.89	4.48	45.93	6.53	-3.96
Nilsson, E et al., 2014	Ow Non-T2D vd Ob T2D	SAT	cg00450164	TRAF3IP3	5'UTR	47.26	4.84	43.3	6.68	-3.96
Nilsson, E et al., 2014	Ow Non-T2D vd Ob T2D	SAT	cg08854008	C1orf200;PIK3CD	Body;5'UTR	40.87	6.86	36.92	7.79	-3.95
Nilsson, E et al., 2014	Ow Non-T2D vd Ob T2D	SAT	cg11496559	TMEM108;TMEM108	5'UTR;5'UTR	43.24	4.65	39.29	6.73	-3.95
Nilsson, E et al., 2014	Ow Non-T2D vd Ob T2D	SAT	cg10341242	ADCY7	Body	60.95	4.14	57	6.42	-3.94
Nilsson, E et al., 2014	Ow Non-T2D vd Ob T2D	SAT	cg27616007	LST1;LST1;LST1;LST1;LST1;LST1;LST1;LST1	Body;TSS200;5'UTR;5'UTR;TSS200;TSS200;Body;5'UTR	55.31	4.32	51.37	6.37	-3.94
Nilsson, E et al., 2014	Ow Non-T2D vd Ob T2D	SAT	cg12894524	MAP1LC3B2	TSS200	48.52	4.68	44.58	5.78	-3.94
Nilsson, E et al., 2014	Ow Non-T2D vd Ob T2D	SAT	cg13062935	MRGPRX2	TSS1500	43.14	3.82	39.2	6.07	-3.94
Nilsson, E et al., 2014	Ow Non-T2D vd Ob T2D	SAT	cg12793123	ADORA2A;ADORA2A	1stExon;5'UTR	63.63	4.99	59.7	4.81	-3.93
Nilsson, E et al., 2014	Ow Non-T2D vd Ob T2D	SAT	cg05768005	C17orf59	TSS1500	47.5	3.27	43.56	5.23	-3.93
Nilsson, E et al., 2014	Ow Non-T2D vd Ob T2D	SAT	cg04071964	GPR128	1stExon	76.61	4.07	72.68	7.25	-3.93
Nilsson, E et al., 2014	Ow Non-T2D vd Ob T2D	SAT	cg21850722	ROR1;ROR1	Body;Body	60.79	4.44	56.86	6.32	-3.93
Nilsson, E et al., 2014	Ow Non-T2D vd Ob T2D	SAT	cg25960769	TREML2	TSS1500	46.01	4.51	42.07	4.96	-3.93
Nilsson, E et al., 2014	Ow Non-T2D vd Ob T2D	SAT	cg09976369	TSSC1	Body	49.19	4.41	45.26	6.24	-3.93
Nilsson, E et al., 2014	Ow Non-T2D vd Ob T2D	SAT	cg25551168	AVP;AVP	5'UTR;1stExon	57.84	5.15	53.92	5.58	-3.92
Nilsson, E et al., 2014	Ow Non-T2D vd Ob T2D	SAT	cg14306819	ERCC3	TSS1500	77.91	4.17	73.99	5.74	-3.92
Nilsson, E et al., 2014	Ow Non-T2D vd Ob T2D	SAT	cg15565057	FCAMR;FCAMR;FCAMR;FCAMR	Body;Body;Body;Body	47.51	4.89	43.59	7.03	-3.92
Nilsson, E et al., 2014	Ow Non-T2D vd Ob T2D	SAT	cg23547892	LGMN;LGMN	Body;Body	57.97	4.74	54.05	6.56	-3.92
Nilsson, E et al., 2014	Ow Non-T2D vd Ob T2D	SAT	cg09169455	MYO10	Body	60.01	5.35	56.09	5.72	-3.92
Nilsson, E et al., 2014	Ow Non-T2D vd Ob T2D	SAT	cg20678353	C15orf53	TSS1500	51.94	4.48	48.03	6.76	-3.91
Nilsson, E et al., 2014	Ow Non-T2D vd Ob T2D	SAT	cg11832281	CUGBP2;CUGBP2;CUGBP2;CUGBP2	Body;Body;Body;Body	42.58	4.17	38.66	6.1	-3.91
Nilsson, E et al., 2014	Ow Non-T2D vd Ob T2D	SAT	cg26435149	ERC2	3'UTR	59.06	4.56	55.15	6.48	-3.91
Nilsson, E et al., 2014	Ow Non-T2D vd Ob T2D	SAT	cg07832674	IL17RE;IL17RE;IL17RE	TSS1500;TSS1500;TSS1500	65.04	4.37	61.13	6.83	-3.91
Nilsson, E et al., 2014	Ow Non-T2D vd Ob T2D	SAT	cg16795830	LST1;LST1;LST1;LST1;LST1;LST1;LST1;LST1	Body;TSS1500;TSS1500;TSS1500;5'UTR;TSS1500;5'UTR;Body	46.05	5.19	42.13	7.56	-3.91
Nilsson, E et al., 2014	Ow Non-T2D vd Ob T2D	SAT	cg20511815	MIR589;FBXL18	TSS1500;Body	60.41	4.62	56.5	6.04	-3.91
Nilsson, E et al., 2014	Ow Non-T2D vd Ob T2D	SAT	cg10411272	SORBS2;SORBS2;SORBS2;SORBS2;SORBS2;SORBS2;SORBS2;SORBS2	Body;Body;Body;Body;Body;Body;Body;Body	42.56	5	38.65	6.75	-3.91
Nilsson, E et al., 2014	Ow Non-T2D vd Ob T2D	SAT	cg05509777	C11orf21;TSPAN32;C11orf21	Body;TSS1500;Body	47.04	5.08	43.14	6.59	-3.9
Nilsson, E et al., 2014	Ow Non-T2D vd Ob T2D	SAT	cg13391675	CTNNA2;CTNNA2	Body;Body	65.45	3.8	61.56	5.13	-3.9
Nilsson, E et al., 2014	Ow Non-T2D vd Ob T2D	SAT	cg16898425	ITIH1;ITIH1;ITIH1;ITIH1	TSS200;TSS200;Body;Body	47.66	3.81	43.77	6.48	-3.9
Nilsson, E et al., 2014	Ow Non-T2D vd Ob T2D	SAT	cg09048205	LOC728613	Body	68.12	5.9	64.22	7.39	-3.9
Nilsson, E et al., 2014	Ow Non-T2D vd Ob T2D	SAT	cg00431699	OTX1	5'UTR	32.58	3.95	28.67	4.62	-3.9
Nilsson, E et al., 2014	Ow Non-T2D vd Ob T2D	SAT	cg08329754	RPTOR;RPTOR	Body;Body	79.85	3.65	75.95	5.66	-3.9
Nilsson, E et al., 2014	Ow Non-T2D vd Ob T2D	SAT	cg02262923	ADAP2	3'UTR	59.78	4.11	55.89	5.59	-3.89
Nilsson, E et al., 2014	Ow Non-T2D vd Ob T2D	SAT	cg11848487	C6orf138	1stExon	38.27	3.65	34.38	4.32	-3.89
Nilsson, E et al., 2014	Ow Non-T2D vd Ob T2D	SAT	cg21902325	LHFPL2	5'UTR	74.95	3.34	71.06	5.91	-3.89
Nilsson, E et al., 2014	Ow Non-T2D vd Ob T2D	SAT	cg25994931	RGMA;RGMA;RGMA;RGMA;RGMA;RGMA;RGMA;RGMA	1stExon;Body;5'UTR;Body;1stExon;5'UTR;TSS1500;5'UTR	27.14	3	23.25	3.39	-3.89
Nilsson, E et al., 2014	Ow Non-T2D vd Ob T2D	SAT	cg04650899	SAMD14	Body	23.37	3.68	19.48	5.38	-3.89
Nilsson, E et al., 2014	Ow Non-T2D vd Ob T2D	SAT	cg16572224	SH3PXD2B	Body	75.64	4.56	71.74	6.48	-3.89
Nilsson, E et al., 2014	Ow Non-T2D vd Ob T2D	SAT	cg24257309	AVP	TSS200	59.15	4.55	55.27	5.97	-3.88
Nilsson, E et al., 2014	Ow Non-T2D vd Ob T2D	SAT	cg06831164	EFHC2	Body	25.2	4.46	21.32	3.85	-3.88
Nilsson, E et al., 2014	Ow Non-T2D vd Ob T2D	SAT	cg23838005	MGAT5B;MGAT5B	Body;TSS200	54.62	3.45	50.75	6.22	-3.88
Nilsson, E et al., 2014	Ow Non-T2D vd Ob T2D	SAT	cg01062937	ZFPM1	Body	69.76	4.4	65.88	4.78	-3.88
Nilsson, E et al., 2014	Ow Non-T2D vd Ob T2D	SAT	cg06703222	NFAT5;NFAT5;NFAT5;NFAT5;NFAT5	TSS1500;TSS1500;TSS1500;TSS1500;TSS1500	47.98	4.89	44.11	7.64	-3.87
Nilsson, E et al., 2014	Ow Non-T2D vd Ob T2D	SAT	cg01970904	TLK1;TLK1	Body;5'UTR	76.02	3.39	72.15	4.66	-3.87
Nilsson, E et al., 2014	Ow Non-T2D vd Ob T2D	SAT	cg10825839	ITGB2;ITGB2	5'UTR;5'UTR	35.87	3.86	32.01	5.55	-3.86
Nilsson, E et al., 2014	Ow Non-T2D vd Ob T2D	SAT	cg07733481	SEMA5B	5'UTR	22.46	4.1	18.6	4.47	-3.86
Nilsson, E et al., 2014	Ow Non-T2D vd Ob T2D	SAT	cg10861599	TNFSF4	TSS200	32.64	4.15	28.78	5.89	-3.86
Nilsson, E et al., 2014	Ow Non-T2D vd Ob T2D	SAT	cg18561589	EMX2OS	Body	45.71	3.95	41.86	5.71	-3.84
Nilsson, E et al., 2014	Ow Non-T2D vd Ob T2D	SAT	cg05248321	KLHL33	Body	58.1	4.08	54.26	6.24	-3.84
Nilsson, E et al., 2014	Ow Non-T2D vd Ob T2D	SAT	cg16352928	LAG3	TSS200	45.88	3.65	42.04	5.95	-3.84
Nilsson, E et al., 2014	Ow Non-T2D vd Ob T2D	SAT	cg24525952	MAD1L1;MAD1L1;MAD1L1	Body;Body;Body	77.59	4.48	73.75	4.83	-3.84
Nilsson, E et al., 2014	Ow Non-T2D vd Ob T2D	SAT	cg07404200	RPS6KA2;RPS6KA2	Body;Body	60.18	4.05	56.34	5.74	-3.84
Nilsson, E et al., 2014	Ow Non-T2D vd Ob T2D	SAT	cg17879856	C1orf174	Body	84.29	3.15	80.46	6.37	-3.83
Nilsson, E et al., 2014	Ow Non-T2D vd Ob T2D	SAT	cg17571559	HRH1;HRH1;HRH1	5'UTR;TSS200;5'UTR	45.49	4.15	41.66	5.1	-3.83
Nilsson, E et al., 2014	Ow Non-T2D vd Ob T2D	SAT	cg22463097	TRIM26	5'UTR	63.14	5.17	59.31	6.32	-3.83
Nilsson, E et al., 2014	Ow Non-T2D vd Ob T2D	SAT	cg09885622	LPCAT1	Body	56.18	5.07	52.36	6.56	-3.82
Nilsson, E et al., 2014	Ow Non-T2D vd Ob T2D	SAT	cg04836028	LST1;LST1;LST1;LST1;LST1;LST1;LST1;LST1	Body;TSS1500;TSS1500;TSS1500;5'UTR;TSS1500;5'UTR;Body	53.01	3.89	49.19	6.53	-3.82
Nilsson, E et al., 2014	Ow Non-T2D vd Ob T2D	SAT	cg07042144	NLRP12	1stExon	61.73	4.06	57.91	6.88	-3.82
Nilsson, E et al., 2014	Ow Non-T2D vd Ob T2D	SAT	cg05124021	PTPRN2;PTPRN2;PTPRN2	Body;Body;Body	29.61	4.67	25.79	4.61	-3.82
Nilsson, E et al., 2014	Ow Non-T2D vd Ob T2D	SAT	cg04579966	SPATA13;SPATA13	Body;Body	29.18	6.21	25.35	6.44	-3.82
Nilsson, E et al., 2014	Ow Non-T2D vd Ob T2D	SAT	cg11542394	ALDH1A3	TSS1500	70.61	3.54	66.8	5.04	-3.81
Nilsson, E et al., 2014	Ow Non-T2D vd Ob T2D	SAT	cg06280059	CCR2;CCR2	TSS1500;TSS1500	70.87	2.18	67.06	6.66	-3.81
Nilsson, E et al., 2014	Ow Non-T2D vd Ob T2D	SAT	cg21640432	FFAR2	TSS1500	53.03	3.82	49.22	6.05	-3.81
Nilsson, E et al., 2014	Ow Non-T2D vd Ob T2D	SAT	cg20134287	AUTS2;AUTS2	Body;Body	45.9	3.81	42.11	6.02	-3.8
Nilsson, E et al., 2014	Ow Non-T2D vd Ob T2D	SAT	cg15743985	CD22	TSS1500	63.13	3.84	59.33	6.09	-3.8
Nilsson, E et al., 2014	Ow Non-T2D vd Ob T2D	SAT	cg19408145	CD48	1stExon	35.33	4.04	31.53	5.58	-3.8
[truncated: 3,671 more rows]
