# Supplementary material for: Adipose Tissue Epigenetic Profile in Obesity-Related Dysglycemia - A Systematic Review
Source: Front Endocrinol (Lausanne). 2021 Jun 29;12:681649. doi: 10.3389/fendo.2021.681649 (PMC8288106; doi:10.3389/fendo.2021.681649)
Supplement: Supplementary file 4 [file Table_4.xlsx]

## Sheet: >5% Hyper_Hypo
Hypermethylated			Hypomethylated
Gene	Methylation difference (%)		Gene	Methylation difference (%)
SEPT8	6.74		AACS	-7
DEC1	6		AATK	-7.82
ABAT	5.34		ABCC4	-7
ABCA12	5.55		ABP1	-5.61
ABCA13	6		ABT1	-6
ABCC12	9		AC087500.1	-5.17
ABL1	6.68		ACAT2	-9
AC026407.1	5.07		ACPT	-18.15
ACACA	8		ACSF3	-6.46
ACOX3	26.6632		ACSL1	-5
ACSBG1	5.13		ADAM12	-5
ACTR2	13		ADAR	-5.91
ACVR2B	5.87		ADARB2	-5.11
ADA	9		ADCY9	-6
ADAD1	7		ADGRG7	-5.76
ADAL	7		ADH5	-10
ADAM19	5.22		ADIPOQ	-5
ADAMTS12	5.09		ADORA2A	-5.95
ADAMTS4	5.37		AFF3	-6.08
ADAMTSL3	5.9022		AGA	-8
ADAMTSL5	8		AGAP1	-5
ADAP1	5.76		AGO2	-5.07
ADAP2	5.77		AGPAT3	-6.48
ADCY6	5.77		AGPAT4	-6.11
ADCY7	5		AHRR	-8
ADD3	5.25		AIM1	-6.63
ADORA2A-AS1	5.38		AIM2	-5.17
AES	7		AKAP13	-5.37
AFF1	7		ALDH16A1	-5
AGAP1	5		ALDH1A1	-5
AGAP2	6.13		ALDH1A3	-6.49
AGMO	6.2		ALMS1P1	-5.41
AGPAT5	6.45		ALS2CR11	-10
AGXT	6.25		AMD1	-5.95
AHNAK	5.44		AMPD3	-5.23
AHRR	5.54		ANK1	-6
AIM2	5		ANKRD22	-5.16
AKAP12	12.6985		ANKRD27	-5.14
AKAP2	5.7		ANKRD33	-6
AKNAD1	6		ANKRD37	-5
AKR7L	8		ANKRD44	-6.48
ALDH18A1	8		ANO8	-5.66
ALDH3A1	7.33		ANXA2R	-5.65
ALOX12	7		AOAH	-6.38
ALOX5	5.47		AP1G2	-6
ALX4	8		AP2B1	-8
AMBP	5		APOL1	-14
AMBRA1	6.47		ARAP1	-5
AMMECR1L	5		ARAP2	-6.24
ANGPTL5	5.9		ARHGAP15	-5.92
ANK2	5.49		ARHGAP25	-6.9
ANKFY1	7		ARHGAP26	-6.72
ANKMY1	7		ARHGEF10	-6.94
ANKS1A	6.41		ARID3A	-5.59
ANPEP	5.56		ARMC1	-14
ANXA2	5		ARMC3	-35.5231
AP005131.4	5.41		ARPC2	-6
APBA1	7		ARRB2	-6.35
APBB1IP	5.19		ART3	-5.63
APBB2	5.56		ASAP2	-8
APOBEC1	5		ASPM	-6
AQP6	5.31		ASXL2	-5.29
ARHGAP12	6.85		ATG5	-6
ARHGAP23	6.14		ATOH8	-6.31
ARHGAP24	6		ATP11A	-5.97
ARHGAP26	6.6		ATP8B4	-5.89
ARHGDIG	6.53		ATXN2	-6
ARHGEF12	10		AUH	-6
ARHGEF17	6.88		AUTS2	-6.61
ARHGEF25	5.68		AVP	-5.6
ARHGEF28	6.18		AXL	-5
ARHGEF3	7		B2M	-5.33
ARHGEF7	5.65		B3GALT2	-5
ARID5B	5.06		B3GNTL1	-7
ARMS2	8.87		B4GALT4	-6.13
ASAP1	5.67		BACH2	-5.29
ASAP2	5.8		BAHCC1	-5.3
ASCL2	6.24		BAIAP2	-5.01
ASIC2	6		BANP	-6.15
ASPA	5.08		BATF	-5.71
ASZ1	5		BCL11B	-6
ATAD3C	5		BCL2	-5.65
ATG7	8		BCL2L14	-9.07
ATP10A	8		BCL9	-5.07
ATP11A	5.64		BCR	-5.39
ATP2A3	5.43		BDH2	-5
ATXN1	6		BIN2	-5.89
ATXN2	6.05		BIN3	-5
AUTS2	5.23		BMF	-5.31
AVIL	5.61		BMS1P4	-6
B4GALT1	32.5594		BOP1	-12
B9D1	5.15		BORCS6	-5.55
BACH2	5.14		BPI	-7.48
BAHCC1	11		BRD3OS	-7
BANP	7.33		BRD8	-5.34
BBS5	5.6		BRF1	-7
BBS9	5		BRIP1	-8
BCAT1	5.09		BTBD19	-6
BCL11A	5.27		BTLA	-5.24
BCL7A	5.49		BTNL2	-6
BDH1	5.9		BTNL9	-7
BEND7	5.42		C10orf55	-5
BHMT2	5.21		C11orf21	-6.44
BMPR1A	5.07		C11orf40	-5.29
BNIPL	7		C12orf65	-5
BORCS5	5.66		C14orf105	-5
BRCA1	5		C15orf53	-6.04
BRDT	9		C16orf74	-5.85
BTBD11	5.63		C16orf87	-6
BTBD3	5.28		C17orf64	-6
BTNL3	21		C19orf47	-5
C11orf52	5.66		C1orf174	-5.18
C11orf91	5.48		C1orf210	-7
C14orf119	6		C1orf52	-9.71
C16orf45	20.742		C21orf33	-6.19
C18orf21	7		C22orf34	-7
C19orf47	9		C4orf33	-7
C19orf60	7		C5orf47	-7
C1orf21	5.58		C7orf50	-5.95
C1orf61	6		CA4	-6
C1QTNF8	6.66		CA6	-6.09
C1QTNF9	6.75		CACNA1B	-5.17
C22orf23	5		CACNA1C	-6.72
C5orf58	5		CADM1	-5.17
C6orf10	42		CAHM	-18.9783
C6orf15	7		CALCOCO2	-7
C6orf25	5.28		CALM2	-5.15
C6orf48	5.14		CAMK1D	-5.22
C7orf50	6.24		CAMTA1	-30.8831
CACHD1	5.72		CAPSL	-7
CALD1	5.48		CAPZB	-5.27
CAMK1D	5		CARD11	-5.71
CAMTA1	5.29		CARS2	-5.39
CAPN13	6		CCDC105	-14.0654
CAPN8	42		CCDC185	-11
CARD14	7.98		CCDC86	-9
CATSPER4	5.11		CCDC88A	-5.36
CAV1	5.81		CCDC88C	-6
CAV2	6		CCL22	-5.06
CCDC129	5		CCL25	-5.28
CCDC30	8		CCM2	-6.27
CCL16	7		CCNT2	-6
CCL28	6		CCR1	-5.17
CD109	8		CCR2	-5.35
CD36	7.17		CCR3	-5.86
CD3E	7		CCR7	-5.93
CD44	7		CD101	-6.91
CD6	6.73		CD177	-13
CDC14A	5.37		CD22	-5.35
CDC42EP5	7		CD300LB	-6.58
CDH17	5.77		CD37	-6.53
CDH26	5		CD48	-5.39
CDH5	5.58		CD52	-5.43
CDH9	6.27		CD53	-5.75
CECR1	6.88		CD58	-6.63
CELF2	7.24		CD6	-8.61
CEP120	7		CD69	-8.64
CEP41	5.91		CD79A	-5
CFAP74	5.11		CD86	-7.1
CHD2	5.72		CDC42BPB	-6.87
CHFR	10		CDCP2	-7
CHL1	6.75		CDH15	-6
CHN2	21.2833		CDH3	-7
CHORDC1	10		CDHR5	-9
CHRNA4	5.5		CDK12	-9
CIC	34.0849		CDK5RAP3	-5.54
CIPC	5.45		CDO1	-36.7303
CKAP2L	18.9656		CEBPE	-5.19
CLASP1	5.48		CELA3B	-6
CLEC16A	5		CELF2	-6.11
CLEC4C	9		CENPH	-8
CLIP1	5.8		CENPJ	-6.04
CLSTN3	5.24		CEP350	-5.32
CMSS1	11		CEP44	-5
CNGA1	6		CERS6	-17
CNNM2	6		CES1	-5.11
CNRIP1	5.65		CFAP43	-5.07
CNST	5.09		CFAP44	-6
CNTN4	10		CFAP45	-7
CNTNAP2	7		CFAP46	-6
COG5	5.2		CFAP53	-6
COL11A2	15		CFD	-10
COL26A1	7		CFDP1	-6.33
COL4A1	5.55		CFTR	-5
COL4A2	5.38		CGN	-7
COL5A2	5.28		CGREF1	-5
COL9A1	6		CHCHD2	-5.91
CORT	37.8776		CHD7	-5.21
CPD	5.96		CHD8	-5.44
CPEB1	5.64		CHFR	-7
CPNE7	7.08		CHRNA6	-6.22
CPQ	5.53		CHST10	-6
CPT1B	7		CHST11	-5.99
CPT2	5.53		CHST12	-5.77
CRABP1	5.18		CHSY1	-6.52
CREBBP	6.18		CLCN7	-8.53
CRISP2	5.04		CLDN11	-6
CSRNP3	5.08		CLEC10A	-5
CTBP2	5.19		CLEC12B	-5.31
CTNND1	5.07		CLEC3A	-5
CUL4B	16.3785		CLIP4	-5.24
CUX1	6.94		CLUAP1	-5.95
CUX2	6		CMIP	-6.13
CX3CL1	6.64		CMSS1	-6
CXCL11	6		CNDP2	-28
CXCL12	5		CNNM4	-5.3
CXCL13	9		CNOT7	-6
CXCL9	6		CNOT8	-7
CXorf38	10.351		CNR2	-5.58
CYGB	5.95		CNST	-7
CYP21A2	5.46		CNTNAP2	-5.85
CYSLTR2	7		COL14A1	-6
CYSTM1	5.06		COL15A1	-5.1
DAB2IP	6.04		COL18A1	-5.31
DACT1	7		COL25A1	-5.88
DAPK2	5.06		COL6A3	-5.04
DCHS1	5.41		COX19	-7.65
DCLK1	6.9		CPA6	-6
DCLRE1B	5.42		CPOX	-5.35
DDAH1	5.91		CPQ	-7
DDB1	5		CREB3L2	-5.48
DEF6	6.07		CREM	-6
DEFA1	5		CRISP2	-16
DEFA6	8		CRISPLD1	-7
DEFB124	7		CRLF3	-5.67
DENND1A	5.96		CRTAM	-6.11
DENND1C	5.79		CRYGD	-5
DENND5A	6.05		CRYGN	-5
DENND5B	21		CSGALNACT1	-6.95
DGKD	6.18		CSGALNACT2	-5.53
DHRS4L2	6		CSNK1G1	-5.21
DIP2C	8.33		CST7	-6.81
DIP2C-AS1	8.33		CTBP2	-23
DISC1	6.3		CTNNA1	-8
DISP1	5.46		CTNNA2	-5.28
DKFZP434H168	5.02		CTRB1	-6
DLC1	5.54		CTSZ	-6.22
DLEU7	5.54		CTTN	-5.66
DLG2	5		CTTNBP2NL	-8
DLGAP1	5.61		CUL3	-6.04
DLGAP2	12		CUL4A	-5.24
DLL1	5		CXCL10	-7
DMGDH	5.21		CXCR1	-5.57
DNAH5	5		CYB561	-6
DNAI2	6.05		CYBRD1	-5
DNALI1	5.46		CYFIP2	-5.45
DNM3	5.57		CYP20A1	-10
DOCK2	5.2		CYP4F11	-5
DOCK9	5.05		CYSTM1	-5.73
DSCR3	7		CYTH1	-7.95
DSE	6		CYTIP	-7.43
DST	6.44		DAAM2	-9
EARS2	5.28		DAPP1	-6.45
EBF1	9		DAZAP2	-6.12
EBF3	6.3		DCAF11	-30.8205
EBF4	7		DCAF12	-5.19
EDNRB	6.42		DCC	-10
EEF1DP3	6		DCDC1	-5.17
EEPD1	5.53		DDAH2	-5.5
EFHB	6.26		DECR1	-5.06
EFNB1	19.2277		DEF8	-5
EFS	7.14		DEFB116	-5
EFTUD2	5.33		DEGS2	-5.72
EGFLAM	5.37		DGKA	-5.45
EHBP1L1	8		DHRS3	-5
EHD2	8.51		DHRS9	-5.39
EIF3G	5.75		DIP2C	-6.93
ELK3	6.63		DKFZp434J0226	-5.03
Ells1	6		DLX5	-9
ELOVL5	6.14		DMPK	-8
ENOX1	7		DMRT2	-5.18
EPHB6	5.08		DNASE1L2	-6
EPHX1	5.18		DNM2	-5
EPS15L1	7		DOCK1	-6.08
ERC2	5.65		DOCK4	-5.84
ERICH1	6		DOCK8	-5.68
ESYT2	6.49		DOK2	-5.99
ETFRF1	6.16		DOK7	-8
ETS1	6.67		DOPEY2	-6
EXOC6	5.23		DPF1	-5.21
EXOC6B	6.67		DPH1	-6
EXOSC10	6		DRC7	-5.26
EXPH5	6.89		DSG1	-7
EXT2	6		DST	-5.12
EXTL3	6.66		DTD1	-5.08
FABP4	5.77		DTX1	-6
FAIM2	5		DTX2	-6.06
FAM120C	32.9291		DTX4	-5
FAM124B	5		DUSP10	-6.69
FAM131A	5.78		E2F1	-8
FAM167A-AS1	6		EBF	-6
FAM196B	5.07		EBPL	-13
FAM19A2	8		EDEM1	-5.6
FAM207A	6.14		EDNRB	-10
FAM208A	6		EFCAB2	-5.59
FAM213B	35.1361		EFEMP2	-6
FAM218A	12		EFHC2	-7.8
FAM227B	5		EFNA2	-5
FAM238A	5		EFNB2	-5.46
FAM26D	6.33		EHD4	-5.07
FAM26E	6.04		EIF5A2	-7
FAM84A	6		ELANE	-7
FAP	5.61		ELF1	-7.26
FARP1	6.13		ELL2	-7
FASN	5.11		ELMO1	-6.19
FAT1	5.01		ELOVL1	-9
FBXL14	5.08		ELP2	-7
FBXL16	6		EML1	-6.49
FBXL17	5.03		EMP1	-6
FBXL18	5.64		EMX1	-7
FBXL7	6.13		ENC1	-5.08
FBXO9	5		ENPEP	-7
FCGBP	7		EPHB2	-7.49973
FGD6	6.93		EPHB3	-6.08
FGF1	5.17		EPX	-5.61
FGF14	5		ERC2	-11
FGF7	5		ERCC1	-8
FGGY	5.44		ERI3	-5.05
FILIP1	7		ERP29	-5.28
FILIP1L	11		ESPNL	-8
FLJ25758	5		EVI2A	-6.54
FLT4	5.34		EVI2B	-5.63
FMNL2	5.22		EVL	-6.25
FMO2	6.31		EXD3	-5.13
FMOD	9		FAM107A	-8
FN1	5.42		FAM107B	-6.4
FN3K	6		FAM117A	-5.02
FOXD2	34		FAM129A	-6.29
FOXD2-AS1	34		FAM157A	-6
FOXK1	5.82		FAM188B	-6.06
FRK	6.58		FAM196A	-5.41
FRMD4A	6.9		FAM49A	-5.23
FRMD6	28		FAM53A	-6
FUT8	5		FAM57B	-6
FYN	6.26		FAM83A	-6
GABRB3	7		FAM8A1	-15
GAD2	6		FANCG	-7
GALNS	5.33		FARP2	-6
GALNT6	37.8607		FAT3	-5.22
GALR3	5.57		FBLN7	-5
GAS7	5.24		FBXL16	-6
GATB	5.04		FBXL18	-6.81
GEMIN7	5.08		FBXL5	-6
GFI1	5.69		FBXL8	-5
GFOD1	5.45		FCAR	-5.37
GFPT2	5		FCGBP	-38
GGA3	33.4558		FEN1	-6
GINS4	6.28		FERMT3	-5.71
GLIS1	6		FGD4	-9
GLOD5	18.476		FGF14	-7
GLUD1	31.632		FGF7	-6
GMCL2	8		FGFR2	-7
GMDS	12		FGL2	-6
GMPR	22.9421		FGR	-5.81
GNA13	5.47		FKBP9	-5
GNAO1	5.02		FLOT1	-8
GNAQ	5.87		FLRT2	-6.4
GNAS	7		FLT4	-5
GNG7	6.8		FMNL1	-5.74
GNRH2	6.22		FNDC3B	-8
GPC6	5		FOXA2	-10
GPER1	5.34		FOXD2	-7
GPRC5A	5		FOXF2	-7
GPX3	5.04		FOXI1	-6.58
GPX5	6		FOXN3	-6.4
GRAMD4	5.98		FOXP1	-5.02
GRASP	6		FRMD4B	-5.18
GRIK1	6		FRMD6	-5
GRIK1-AS1	6		FUCA1	-7
GRK5	6		FYN	-5
GSG1L	9		GABRA1	-6
GTF2A1L	7		GABRB1	-5
HAUS7	14.0586		GALNT9	-7
HCAR1	5.11		GALNTL6	-6
HCG22	6		GALR1	-5
HCN2	5.36		GAMT	-5.38
HDAC2	32.9779		GAPT	-5.53
HDAC4	7.03		GAS8	-6.38
HEATR3	7		GATA4	-7
HEBP1	5.18		GATAD2A	-7
HHAT	5.04		GCC1	-9
HHIPL1	6		GCKR	-12
HLA-DPA1	9		GCSAML	-6.84
HLA-DPB1	9.84		GEMIN7	-6.65
HLA-DPB2	5.28		GFRA2	-5.53
HLA-DQA1	43		GJB3	-6
HLA-DQB2	5		GLB1	-6.24
HLA-DRB1	55		GLRX	-5.11
HLA-DRB6	77		GMEB2	-6
HMCN1	5.38		GNA11	-5
HMG20A	5.91		GNA12	-6
HMGB1	6		GNA15	-5.29
HOXA2	5.22		GNAS	-10
HOXA3	7.08		GNPDA2	-8
HOXA4	7		GNS	-5
HOXB3	5.25		GOLT1A	-6
HOXB6	6.29		GPATCH2L	-6
HOXC4	5		GPR26	-6
HRH1	5		GPR62	-5.68
HS6ST3	6		GPR65	-6.19
HSCB	7		GPR84	-5.34
HSF5	5		GPSM3	-6.33
HSP90AA1	7		GRB10	-6.54
HSPA7	7		GRID2	-8
HSPG2	5.33		GRK6	-5.51
HTR5A	8		GRM3	-6
IARS2	5.79		GRM6	-5
ICA1	6		GSDMD	-10
ICOS	5		GSR	-6.22
ICT1	6.66		GTF2H4	-5
IDO2	5		GZMA	-5.17
IFI27	5.34		H2AFJ	-9
IFIT2	6		HAGH	-5
IFITM5	6.05		HAPLN1	-5
IFRD1	5		HBD	-5.19
IGF1R	6.64		HCAP-G	-9
IGF2BP1	6.25		HECA	-6.7
IGF2R	6		HELZ2	-6.29
IGFBP2	5.06		HERC2	-6
IL13RA1	32.4495		HEXDC	-5.12
IL18BP	5.8		HGF	-9
IL1RL1	5.57		HIPK1	-6.46
INIP	39.7783		HIST1H1D	-17
INPP5A	6.3		HIST1H2AL	-7
INSL3	6		HIST1H4E	-9
IRS1	6.12		HIVEP2	-5.41
ISLR	6.92		HKR1	-5
ITGA6	5.4		HLA-DOB	-7
ITGB1BP1	5.02		HLA-DPA1	-9
ITGB5	5.85		HLA-DPB2	-5.34
ITIH4	5		HLA-DRA	-5.62
ITPR3	10.38		HLA-DRB1	-17
JAK1	5.6		HLA-DRB5	-17
JAKMIP3	5.93		HLA-E	-5.2
JAM2	5.19		HMP19	-6
JAZF1	6.22		HOXA13	-8
JDP2	5.9		HOXA7	-8.17
JMY	8		HOXB7	-10
KALRN	6.45		HOXD1	-5.33
KCNAB1	5.3		HOXD3	-7.58
KCNB2	5		HPCA	-6
KCNE1	5		HPGDS	-6.46
KCNJ13	5		HPS4	-5.03
KCNK2	8.47		HS2ST1	-11.9271
KCNQ1	11		HSPA6	-6
KCP	6.12		HTRA1	-5.88
KCTD15	5.34		HTT	-5.54
KCTD16	5.83		ICK	-5.55
KDM4B	29.81		IER3	-8
KIF25	6.63		IFIT1B	-5.47
KIF5B	5.88		IFT43	-6
KIRREL	5.55		IGDCC4	-7.39
KIRREL3	7		IGF1R	-5.98
KLF7	6.49		IGF2BP3	-7
KLHL15	13.5712		IGFLR1	-5.75
KLHL31	6.11		IKZF1	-5.56
KLK11	8		IL10	-5.29
KLKB1	5.64		IL12B	-6
KMT2C	7.35		IL17RA	-6.78
KNDC1	6.86		IL17RE	-5.58
KRAS	5.45		IL22RA2	-6.27
KTI12	6.33		IL2RA	-5.39
L3MBTL2	5		ILDR2	-6.12
LAMA4	8.1		INPP5A	-7.45
LAMB3	6		INPP5D	-5.99
LAMC1	6.44		INPP5J	-8
LAMC2	5.05		IPCEF1	-5.11
LASP1	5.28		IPO9	-5.62
LBR	5.12		IQCD	-5.22
LCMT2	7		IQCE	-5.82
LCN2	12		IQSEC1	-5.68
LDB3	5.18		IRAK2	-6.13
LDHD	5		IRF5	-5.4
LDLR	7.18		IRF8	-6.97
LDLRAD3	6.21		IRGM	-6.77
LEP	5		IRS4	-5.52
LEPR	5.24		ISPD	-8
LGI4	6		ITGA2B	-5.87
LILRB2	6		ITGA4	-6.76
LIMA1	5.98		ITGAL	-5.41
LIMS2	6.19		ITGB2	-6.11
LINC00028	6		ITIH1	-5.68
LINC00114	6		ITIH4	-5
LINC00293	6		ITPKB	-5.2
LINC00595	22.4241		ITPR1	-6.66
LINC00638	5.46		IYD	-6
LINC01587	11		JAML	-5.49
LINC-PINT	6		JARID2	-7.07
LMF1	6.18		JPH3	-19
LOC100128239	7		KATNAL2	-5
LOC100131801	5		KAZALD1	-6
LOC100271722	5.39		KCNC3	-36.8064
LOC100287216	8		KCNH8	-6
LOC121838	6		KCNIP2	-5.3
LOC148709	6		KCNMA1	-7.15
LOC220729	11		KCP	-5
LOC282997	6.62		KCTD19	-6
LOC284276	5		KCTD5	-5.82
LOC285696	5.38		KCTD7	-5.82
LOC339529	33.6544		KDM1A	-7
LOC389458	5.54		KDM4B	-6
LOC400931	5.84		KIAA0040	-7
LOC401127	5		KIF19	-6
LOC404266	6.29		KIT	-5.87
LOC643008	6.26		KLHL14	-5.2
LOC644172	7.61		KLHL35	-20
LOC646982	5.62		KMO	-7.72
LOC729991	15		KRT17	-5.38
LOXHD1	6		LAG3	-5.09
LPAR4	5.08		LAMB2	-8
LRBA	7.09		LCAT	-8
LRP4	6		LCP1	-6.33
LRRC37A11P	35.8429		LDLRAD3	-5.51
LRRC37A3	6		LFNG	-5.11
LRRN3	5.51		LGALS7	-6
LSMEM1	5.14		LGMN	-6.06
LSP1	6		LHFPL2	-5.73
LUZP1	5.37		LHX6	-5.08
MAD1L1	6.33		LHX8	-5
MAML2	6.25		LILRA1	-5.25
MAML3	6.89		LILRB1	-5
MAP2K2	5.22		LINC00589	-5.04
MAP3K21	5.03		LINC01097	-25.5801
MAP4K1	6.64		LINGO1	-8
MAP4K4	8.05		LIPN	-5.23
MATN2	5.23		LMF1	-7
MATR3	6.69		LMNB2	-5.74
MBP	5.87		LMO2	-6.1
MCC	7		LMOD1	-7
MCF2L	6.72		LMTK2	-5.42
MCPH1	5.27		LNX1	-6.13
MED12L	8		LOC100188949	-6.09
MED16	6		LOC100233209	-8.48
MED24	6.06		LOC154822	-9
MEF2B	15		LOC257358	-6.25
MEF2D	5.47		LOC283050	-6.91
MEGF8	6		LOC283663	-5.56
MEIOB	5		LOC285768	-5.43
MESDC1	5.94		LOC286238	-36.6979
MEST	6		LOC401431	-5.08
MESTIT1	6		LOC440040	-5
MFSD5	5.26		LOC643837	-5.06
MGAT3	5.09		LOC650226	-9
MGRN1	5.06		LOC727677	-5.91
MICA	5.29		LOC728264	-5.78
MICB	8.35		LOC728613	-5.4
MIEF2	29.8148		LOC728875	-6
MIR194-1	5.74		LOXL1	-7
MIR199A2	5.57		LPAR1	-5.55
MIR215	5.74		LPAR2	-14
MIR33B	5.02		LPCAT1	-8
MIR503	6.28		LPIN1	-5.11
MIR503HG	6.28		LPXN	-6.34
MIR548F3	7		LRRC25	-5.77
MIR548F5	6.9		LRRC27	-20
MIR548G	11		LRRC36	-6
MIR548I3	9		LSP1	-7.41
MIR589	5.64		LST1	-5.26
MIRLET7A1	6		LTA4H	-13
MKL2	5.08		LTBP1	-5.8
MMEL1	5.86		LTBP3	-6
MMP1	6		LYL1	-5.81
MMP16	6		LYN	-5.13
MMP9	6		LYPD3	-6
MOB2	5.79		MAB21L1	-7.59
MOG	7		MACROD2	-7.07
MORN3	33.9684		MAD1L1	-9.63
MPL	5.91		MAEA	-5.06
MRPL48	6		MAP1LC3B2	-7.45
MRPL57	10		MAP2K2	-5.26
MRVI1	7.45		MAP3K5	-6.13
MSI2	5.59		MAP3K7CL	-5.47
MST1	6		MAPT	-6
MTHFD2	15		MAS1L	-5.47
MTSS1	5.17		MAST1	-5
MTUS1	5.4		MBP	-7.72
MUC2	11		MCF2L	-9
MUC20	9		MCF2L2	-7
MXRA8	5		MCFD2	-6.46
MYADM	5.31		MCTP1	-5.86
MYADML2	6.99		MCTP2	-5.34
MYO10	6.02		MED12L	-5.67
MYO1B	5.35		MED15	-5
MYO1F	6.46		MED16	-8
MYO1G	5.53		MEF2C	-5
MYOG	5.12		MEF2D	-7
N4BP1	7		MET	-6
NBR1	6		METRNL	-5.82
NCALD	6.99		MFAP5	-7
NCOA4	6		MFSD8	-7
NCOR2	5.79		MGAT1	-5.75
NDST1	6.01		MGAT4A	-6.04
NDST4	5.49		MGAT4C	-7
NDUFS2	5.37		MGAT5B	-5.2
NES	5		MGC45800	-7
NEU1	5.06		MGLL	-5.77
NEURL1B	5		MIA2	-6
NF2	6		MICU2	-5.72
NFAT5	7		MINA	-6
NFATC1	5.93		MIR10B	-5.53
NFIA	6.8		MIR138-1	-7.63578
NFIB	7.76		MIR142	-5.1
NID1	5.8		MIR143	-5.78
NKRF	39.5758		MIR155	-5.99
NLN	5		MIR155HG	-5.99
NLRP11	5		MIR17	-5.99
NLRP4	5		MIR17HG	-5.99
NMNAT2	5		MIR18A	-5.99
NOTCH3	6.26		MIR19A	-5.99
NR2F1-AS1	5.57		MIR19B1	-5.99
NRBF2	13		MIR20A	-5.99
NRCAM	7		MIR29C	-5.66
NREP	5.93		MIR541	-6.54
NRXN2	5.04		MIR548F5	-7.59
NTN1	5.3		MIR548G	-6
NTNG1	5.57		MIR609	-5.07
NUAK1	5.51		MIR92A1G	-5.99
NUDT3	5.91		MKKS	-5
NUMA1	5.69		MLC1	-6.16
NUSAP1	6		MOB2	-5.94
NXN	7.82		MOB3A	-34.6708
OBP2A	8		MOV10	-7
ODAM	10		MPEG1	-5.26
OSBP	7		MPO	-5.09
OSBPL2	5.18		MRC2	-5.49
OSBPL5	5.54		MRGPRF	-6
P2RY14	8		MRGPRX2	-9
P3H2	6.05		MROH6	-6
PABPC3	6		MRPL41	-12
PACRG	7.52		MRPL54	-5
PALM2	5.7		MRPS10	-5
PAMR1	7		MRPS15	-6.83
PBX1	5.22		MRPS9	-7.02883
PCDH1	5.99		MS4A10	-7
PCDHB16	6		MS4A3	-5.26
PCDHB4	5		MS4A4A	-5.1
PCDHB5	8		MSC	-8
PCDHGA4	6		MSI2	-5.47
PCF11	33.424		MSRA	-5.69
PDCD4	6.62		MSX1	-7.82
PDE1C	5.53		MT2A	-6
PDIA2	6.53		MTAP	-9
PDIA4	5.08077		MTHFD1L	-5.08
PDLIM2	6.22		MUC4	-6
PDXK	9		MYB	-6.23
PEAR1	5.38		MYC	-8
PER3	5.78		MYF5	-7
PFKFB3	32.4248		MYLK4	-5.81
PFN2	6		MYO1D	-5.79
PGLYRP2	6.99		MYO1G	-6.36
PHACTR1	5.94		MZT2B	-5
PHACTR2	6.44		N4BP1	-7
PHC2	7.89		NACC2	-6.83
PHLDB1	6.93		NAPG	-5.19
PIAS1	7.35		NAV1	-6
PIGQ	6		NAXE	-5
PIK3CD	9		NBEA	-7.59
PITPNA	5.18		NCF2	-5.39
PKD1L2	6		NCK2	-5.34
PLA2G2A	5.1		NCKAP1L	-5.69
PLAGL1	5.35		NCLN	-6.39
PLCXD2	5.57		NCOR2	-6.34
PLEC	12		NCS1	-6
PLEKHH2	5.62		NDUFA3	-10
PLPP1	5.54		NDUFAF7	-7
PLPP3	5.44		NDUFB9	-9
PLSCR4	5.39		NDUFS2	-5
PLXNA2	5.13		NECTIN2	-5
PLXND1	6.12		NEDD9	-5.61
POLR2B	5.01		NEMP2	-5
POM121L1P	5.26		NEURL1B	-6
PPARG	6.77		NF1	-6.54
PPIL3	5		NFAT5	-5.16
PPP1R32	5.85		NFATC1	-6.42
PPP1R7	5.05		NFIX	-5.55
PPP2R3A	6		NFKBIL1	-5.27
PPT2	5.96		NFKBIZ	-8
PRDM16	6.76		NHSL1	-6.53
PRDM8	5.82		NINJ2	-6
PRKAR1B	5.67		NLRP12	-5.12
PRKAR2B	5.35		NLRP3	-5.46
PRKCB	5.29		NLRP7	-5.08
PRKCE	6.13		NME5	-5.34
PRKCH	5		NME6	-6
PRKD2	5.74		NME7	-7
PRKD3	6.19		NMNAT1	-6.11
PROKR2	5		NMT1	-5
PRPH2	5.37		NR2F1-AS1	-6.45
PRR19	6.11		NR3C1	-6.21
PRRG3	5.1		NRF1	-5.45
PRSS22	6		NRIP2	-6
PSG6	6		NRN1	-5.31
PSMD5	8		NRSN2	-8
PSORS1C1	7		NSD1	-7
PSTPIP1	5.07		NUTM2F	-7
PTBP1	6.02		OGFOD3	-5.12
PTGER3	16.97		OGG1	-34.6393
PTGFR	5.17		OSBPL5	-35
PTPRG	6.42		OSCAR	-8
PTPRN2	12		OTULIN	-5.64
PTRF	5.56		OTX1	-6.13
PVRL3-AS1	18.9522		OVCH1	-5.12
PVT1	6.01		OXR1	-5.08
PXDN	5.91		P11	-5.12
PYGL	5.8		P2RX4	-5.25
PYY	5.66		P2RX6	-6
R3HCC1	8		P2RY11	-5.92
RALB	6.03		P2RY14	-5.67
RALGDS	5.56		P2RY6	-5
RAP1GAP	5.01		P3H2	-11
RAP1GAP2	6.03		PACRG	-6.08
RAPGEF2	5.81		PADI1	-5
RAPGEF4	5.54		PAK3	-18.5986
RARA	6.92		PAOX	-6
RARG	6.27		PARD3	-5.82
RASGRF1	6		PARD3B	-5.71
RBM20	8		PART1	-5.7
RBM33	16.15		PAX7	-5
RBMS1	7.7		PB1	-5
RBMXL2	5		PCBD2	-6
RBP5	5.24		PCDHA1	-5
RECQL5	6.26		PCDHA2	-5
REEP3	5.17		PCDHA3	-5
REEP4	8		PCDHA4	-5
REG3G	6.01		PCDHA5	-5
RELL1	6		PCDHA6	-5
REM1	7		PCDHA7	-5
REPIN1	8		PCDHA8	-5
REPS1	16		PCDHB1	-6
RERE	5.84		PCDHGA1	-7
RGS3	5.39		PCDHGA10	-7
RHBDL2	5.29		PCDHGA11	-7
RHCE	5.72		PCDHGA12	-6
RHO	5.39		PCDHGA2	-7
RHOB	5.46		PCDHGA3	-7
RIMS1	7.09		PCDHGA4	-7
RIN2	5.51		PCDHGA5	-7
RNASE9	5.54		PCDHGA6	-7
RNF123	6		PCDHGA7	-7
RNF144A	6.75		PCDHGA8	-7
RNF170	5.65		PCDHGA9	-7
RNF43	7		PCDHGB1	-7
ROR1	7.21		PCDHGB2	-7
RP1	6		PCDHGB3	-7
RPA3	7		PCDHGB4	-7
RPL26	6		PCDHGB5	-7
RPL6	8.39272		PCDHGB6	-7
RPRD2	7		PCDHGB7	-7
RRBP1	5.56		PCDHGC3	-6
RSC1A1	6		PCDHGC4	-6
RSPO3	5.33		PCDHGC5	-6
RTEL1	5.26		PCED1B	-6.26
RTN4IP1	5		PCF11	-5
RUNX1T1	7.08		PCOLCE	-11
RUSC2	6.09		PDCD7	-6
RXRA	5.32		PDE10A	-10
RYR1	6		PDE7B	-5.08
S100A3	5.57		PDLIM2	-5.42
SASH1	5.08		PEAR1	-6
SCD	8		PELI2	-5.17
SCG3	6		PER3	-6
SCNN1D	9		PGAM1	-6
SDF4	5.08		PH-4	-6
SDR42E1	6.61		PHACTR1	-6.98
SEC14L1	5.2		PHKG1	-9.38659
SEMA3A	7.03		PHLDB1	-5.78
SEMA3C	5		PHOX2B	-7
SENP5	5.11		PHRF1	-10
SEPHS1	6.58		PI15	-6
SERPINA3	7		PIGO	-6
SETD4	7		PIGR	-5.43
SF3B6	16		PIK3CD	-6.06
SGCD	8		PIK3CD-AS1	-6.06
SH2D1B	5.12		PITPNM2	-5.1
SH3D19	6.3		PKIA	-11
SH3RF3	8		PLAC8	-7.25
SHB	6.03		PLAU	-5
SIGIRR	5.46		PLCB4	-5.01
SIGLEC1	6		PLCH1	-6.15
SIGLEC7	6		PLCXD2	-9
SIK2	5.23		PLEC	-5.11
SIPA1L1	6.02		PLEK	-5.18
SIX5	5.41		PLEKHF1	-5.4
SKA3	10		PLSCR1	-6
SKI	5.94		PLSCR3	-15.9686
SLAMF6	6		PNKD	-5.9
SLAMF8	6		PNOC	-5.67
SLC10A6	5.67		PODNL1	-6
SLC12A8	5.07		POLE	-5.39
SLC22A18	6		POLR2D	-6
SLC22A18AS	9		POR	-5.09
SLC25A18	5.02		POU5F1B	-10
SLC25A5-AS1	10.7089		PPAN	-5.92
SLC27A3	6.63		PPBPP2	-5.75
SLC35F3	5		PPFIA1	-7.56
SLC38A1	5.68		PPM1A	-5.03761
SLC45A1	5.09		PPM1E	-5
SLC46A3	5.15		PPME1	-6
SLC51B	7		PRAM1	-6
SLC7A11	6.21		PRAP1	-5
SLC8A1	5.88		PRDM16	-5.55
SLC9A1	6		PRDM8	-5
SLC9A3	6.25		PRDM9	-11
SLC9A3R2	5.84		PRICKLE1	-6.09
SLURP1	11		PRICKLE2	-8.71
SMAD3	5.19		PRKAG2	-6.36
SMIM1	50.6134		PRKAR1B	-9
SMN1	12		PRKCA	-6.93
SMN2	12		PRKD2	-5.26499
SNAI2	6.89		PRKRIP1	-6.14
SNAP47	6.14		PRORSD1P	-7
SNORD123	6.56		PRSS3	-6.5
SNORD124	6.06		PRTFDC1	-5.17
SNORD48	5.14		PSMD2	-6
SNTG2	26		PSPH	-6
SNX31	5		PSRC1	-34.3134
SOD3	6.24		PTCHD4	-5.36
SORBS1	6		PTGFRN	-6
SORBS2	7		PTPN22	-6.1
SORL1	6		PTPN6	-5.71
SOX5	7.33		PTPN7	-5.45
SOX6	7.51		PTPRC	-5.93
SPDYE1	5		PTPRG	-5
SPI1	5.72		PTPRJ	-5.85
SPOP	6		PTPRN2	-13
SPRED2	7.73		PUS10	-6
SPRY1	6.38		PWP1	-6
SPTBN1	6.63		PYROXD2	-5.41
SREBF1	5.02		QKI	-37.7033
SRSF3	5.88		R3HDM1	-6
SSR3	5.55		R3HDML	-5
ST3GAL3	5.96		RAB11FIP2	-31.3871
ST6GALNAC2	7		RAB4B	-5
ST8SIA4	6		RAI1	-5.17
STARD13	34.6909		RAMP1	-5.2
STK38	16		RAP1GAP2	-6.94
STMN2	6		RAPGEF1	-7.24
STN1	7		RARA	-5.16
STON1	5		RARRES1	-6
SUCLA2	6.09		RASA3	-7.01
SUMO3	6		RASSF5	-7
SVIL	6.21		RBFOX1	-5
SYCE1	6		RBM28	-5.26
SYN3	5.15		RBM47	-5.33
SYNE2	5.72		RBP1	-6
TACC1	5.12		RCOR1	-7
TACR1	15		RELB	-5
TADA2A	5.06		RELT	-5.12
TAGLN	6.48		RFFL	-6.01
TBC1D1	31.1903		RFT1	-7
TBC1D16	6.63		RGS12	-5
TBC1D4	12		RGS14	-5.76
TBCD	5.59		RGS3	-5.33
TCF12	6		RGS6	-6.55
TCP10L2	7		RHD	-5
TENM2	5		RHOD	-7
TENM4	5.24		RHOH	-5.16
TESC	7		RIN3	-12
TESMIN	7.51		RIOK1	-5.91
TET1	7		RNASE3	-5.41
TFAP2E	5.44		RNF166	-5.72
TG	5.49		RNF185	-7
TGFBR3	5.21		RNF220	-11.6379
THEG	5		RNF223	-32.4769
THNSL1	5.92		RNU5D-1	-6.12
THRSP	18		RNU5E-1	-6.12
THUMPD3-AS1	31.847		ROBO3	-20.6259
TIAF1	7		ROPN1L	-5.69
TICAM2	6		RORC	-5.38
TIMP3	5.15		RPL14	-8
TINAG	6		RPL18A	-5
TK1	5.49		RPL23	-5
TLE2	6		RPL39L	-7
TLK1	6		RPL5	-5
TM4SF1	5.21		RPN1	-5.36
TMC1	6		RPRM	-5
TMCC3	5.91		RPS6KA1	-5
TMED7	6		RPS6KA2	-6.27
TMEM106C	5		RPTOR	-5.8
TMEM132D	5.4		RRAGC	-6
TMEM140	5.76		RREB1	-5.56
TMEM156	5		RSPH14	-6.14
TMEM177	6		RSRC2	-13
TMEM18	9		RTCB	-7
TMEM181	5.35		RTKN2	-7
TMEM182	7		RTP1	-6
TMEM184A	5.29		RUNX1	-6.88
TMEM263	6.11		RUNX2	-5.64
TMEM72	8		RWDD2B	-6
TMLHE	5.03		RYBP	-6.71678
TNFRSF19	6.09		S100A9	-8.68
TNK2	5.19		S100B	-5.16
TNKS1BP1	5.6		S100Z	-7.06
TNS3	5.36		SALL3	-11
TNXA	5.46		SAMD12	-6.24
TNXB	5.39		SAMHD1	-6.55
TNXB	5.46		SAP18	-7
TOP1MT	10.01		SAPS1	-5.06
TP53AIP1	5		SASH3	-5.78
TPCN1	5		SATB1	-7
TPD52	5.01		SCARA5	-5.21
TRAPPC3L	6.04		SCARNA16	-13.28
TRAPPC9	5.32		SDHAF3	-5.14
TRH	5.84		SEC23B	-5.09
TRIM40	7		SEC62	-9
TRIM61	7		SELPLG	-5.02
TRIM61	12		SEMA5B	-6.27
TRPC1	6.46		SERPINE1	-5.36
TRPM1	7.48		SFT2D2	-6.65
TSC1	7		SGCD	-5
TSC22D1	6.42		SGO1	-7
TSGA13	5.2		SH3BP5	-8.41786
TSNARE1	5.12		SH3BP5L	-6.45
TSNAX	6.3		SH3GL2	-22.25
TSPAN16	7		SH3PXD2A	-5
TSPYL5	7		SHANK2	-5.72
TSSC1	9		SHISA7	-7
TTC22	6.51		SHKBP1	-6.2
TTC23	5.82		SIAH3	-5.81
TTLL10	7		SIK3	-5.64
TTLL5	7		SKP2	-7
TTLL8	6		SLA	-6.77
TTPA	6.25		SLAMF7	-6.09
TTR	6		SLC12A7	-6.73
TUBB8	7		SLC16A4	-9
TULP1	6		SLC17A7	-6
TXNDC12	6.33		SLC17A8	-5
TXNDC8	5		SLC1A5	-6
UACA	6.51		SLC22A17	-10
UBFD1	5.28		SLC22A8	-5.44
UBL4A	8.87821		SLC25A32	-5.31
UPB1	5.38		SLC2A5	-5.19
USP31	8		SLC38A11	-5
USP42	5.94		SLC39A11	-5.98
VANGL2	6.4		SLC39A2	-5
VAV2	5.57		SLC43A3	-6
VENTX	5.46		SLC6A5	-5
VGLL4	6.43		SLC9A2	-9
VPS13D	6.07		SLC9A3R1	-5.02
VPS37B	5		SLITRK1	-5
VPS53	6		SLX4	-5
VSX1	5		SMAD6	-5.17
VTI1A	12		SMYD3	-5.55
VWA3A	5.02		SN	-9
WBP1L	12		SNAI3	-7
WDR63	5.31		SNAI3-AS1	-7
WDR64	6.47		SNHG20	-13.28
WDR72	6.27		SNORA21	-5
WEE1	6		SNORD12	-5.39
WFIKKN2	6.2		SNORD12B	-5.39
WISP1	6.58		SNRPB2	-5.47
WSB2	7.77		SNX11	-6.25
WWC3	5.09		SNX2	-5
WWOX	5.78		SNX4	-6
WWP2	6.38		SORL1	-5.09
XAB2	5		SOSTDC1	-8
YWHAB	5.08		SOX7	-6
ZBTB16	5.85		SPAG6	-32.6432
ZBTB20	6.1		SPATA13	-5.09
ZBTB40	6		SPATA17	-5
ZDHHC1	5.39		SPATS1	-5.31
ZFAT-AS1	5		SPATS2	-5.54
ZFP36L1	34.1131		SPI1	-5.6
ZFPM2	12.8184		SPIN1	-19.7278
ZFYVE28	6		SPINT2	-6.42
ZMYND11	5		SPN	-5.85
ZNF106	5.34		SPTBN4	-6
ZNF142	7		SPTLC3	-14
ZNF143	7.08		SRF	-8
ZNF204P	6		SRRD	-6
ZNF215	5		SRRM1	-6.37
ZNF234	24		SRSF2	-6
ZNF239	5.36		SSBP2	-6.12
ZNF253	12		ST5	-5.53
ZNF3	5		ST6GALNAC2	-9
ZNF366	6.27		ST6GALNAC3	-6.03
ZNF385A	6.6		ST7	-6.46
ZNF385D	6		ST7-AS2	-6.46
ZNF436	5.21		STBD1	-5.34
ZNF436-AS1	5.04		STC2	-10
ZNF436-AS1	5.21		STK17A	-6.21
ZNF518B	5		STK24	-5.75
ZNF606	11		STK32C	-9
ZNF750	5.46		STK40	-9
ZNF783	6		STMN2	-5.26
ZNF827	6.76		STPG2	-5
			STX1A	-5.24
			STX5	-6
			STXBP4	-5.08
			SUFU	-6
			SUGP1	-50.018
			SULT1B1	-5
			SUMF1	-8
			SUN1	-7
			SUPT16H	-5.44
			SWSAP1	-6.89
			SYDE1	-5
			SYNE1	-5.93
			SYNGAP1	-6.07
			SYNJ2	-5.12
			TAF15	-6
			TAOK2	-5
			TAP2	-6
			TBATA	-5.77
			TBC1D1	-5.64
			TBC1D14	-5
			TBC1D16	-5.83
			TBPL1	-6.26
			TBX3	-7
			TBX5	-10
			TCEB3B	-5
			TCN1	-6.44
			TDRD9	-7
			TDRKH	-6
			TENM4	-6.03
			TERT	-6
			TFRC	-7
			TGFB2	-6
			TGFBI	-5.62
			THBS2	-5.94
			THBS4	-8
			THEMIS2	-5.23
			THOP1	-9
			TIMM9	-5
			TIMP4	-7
			TMCO1	-8
			TMED2	-6
			TMEM104	-6.09
			TMEM109	-10
			TMEM116	-5.28
			TMEM144	-6.79
			TMEM161A	-7
			TMEM187	-7.14
			TMEM2	-13.0319
			TMEM206	-5.13
			TMEM255B	-6
			TMEM91	-5.62
			TMOD2	-5.12
			TNFAIP8L2	-5.55
			TNFRSF19	-5
			TNFRSF6B	-7
			TNFSF13B	-5.3
			TNFSF14	-5
			TNFSF4	-5.49
			TNFSF8	-6.73
			TNP1	-5
			TNS3	-7.01
			TOR1A	-9
			TOX2	-5.4
			TPCN1	-7.61
			TRABD	-6
			TRABD2A	-6.2
			TRAF3IP3	-5.36
			TRAF5	-6.17
			TREML2	-6.12
			TRERF1	-5.01
			TRIM10	-7
			TRIM2	-5.48
			TRIM26	-6.56
			TRIM31	-10
			TRIM38	-12
			TRIM74	-11
			TRIO	-5.03
			TRMO	-5.88
			TRPC2	-7
			TSFM	-12
			TSHR	-5.32
			TSNARE1	-5.27
			TSPAN1	-9
			TSPAN32	-6.44
			TSPOAP1	-6.24
			TTC3	-6
			TTF2	-5.78
			TTLL1	-7
			TTLL7	-6
			TTLL8	-6.12
			TUBGCP2	-7
			TUBGCP3	-6.18
			TXNIP	-7
			U2AF1L4	-5.75
			UBAC2	-6.22
			UBE2Q2	-5
			UBXN11	-5.43
			UHRF1	-5.86
			ULK2	-7
			UNC119B	-6.01
			USP21	-8
			UTP3	-5
			VAV3	-6.14
			VCAN	-6
			VOPP1	-5.44
			VPS13D	-5.63
			VSTM1	-5.06
			VWA3B	-6
			VWDE	-7.5
			WAS	-5.01
			WDFY4	-6.71
			WDR19	-6
			WDR5B	-7
			WDR70	-5.3
			WDR86	-6.1
			WHAMM	-5.97
			WIPI2	-6.65
			WNK2	-5.11
			WNT5B	-5.72
			WWOX	-7.81
			XKR6	-5.18
			XRN1	-6
			XRN2	-8
			YBX3	-8
			YIPF1	-6
			YJEFN3	-7
			YWHAE	-8
			ZAK	-6.22
			ZBED4	-7
			ZBTB2	-5.03
			ZBTB46	-8.29
			ZBTB7B	-7.05
			ZC3H12A	-5.1
			ZFAND3	-5.34
			ZFAS1	-5.39
			ZFAT	-35
			ZFP36L2	-13.29
			ZFP37	-11
			ZFPM1	-5.86
			ZFR	-5.02
			ZFYVE28	-13.0693
			ZHX2	-12.5214
			ZNF124	-6.19
			ZNF212	-6
			ZNF251	-14
			ZNF273	-9
			ZNF274	-6
			ZNF350	-12
			ZNF365	-6.73
			ZNF423	-5.99
			ZNF43	-9
			ZNF431	-11
			ZNF513	-6
			ZNF516	-5.9
			ZNF541	-5
			ZNF593	-6
			ZNF597	-8
			ZNF680	-7
			ZNF709	-6
			ZNF710	-9
			ZNF714	-37
			ZNF718	-5.32
			ZNF746	-5
			ZNRF2	-6.28
			ZSCAN1	-7
			ZSCAN10	-8
			ZSCAN30	-6.89

## Sheet: DAVID_>5% Hyper_Hypo_all
Category	GO term	Term	Count	%	PValue	Genes	List Total	Pop Hits	Pop Total	Fold Enrichment	Bonferroni	Benjamini	FDR
GOTERM_BP_DIRECT	GO:0007156	homophilic cell adhesion via plasma membrane adhesion molecules	51	2.57186	5.71656e-14	PCDHGB7, PCDHGB6, PCDHGB5, CLSTN3, PCDHGB4, PCDHGB3, PCDHGB2, CDH9, CDH5, CDH3, KIRREL3, PCDHGA8, PCDHGA7, PCDHGA6, PCDHGA5, PCDHGA4, PCDHGA3, PCDHGA2, PCDHGA1, PCDHGA9, PCDHGB1, DSG1, CDHR5, CDH15, CDH17, PCDHA1, PCDHA5, PCDHA4, PCDHA3, CDH26, PCDHA2, PCDH1, PCDHA8, PCDHA7, PCDHA6, CADM1, PCDHGC5, PCDHGC4, CRTAM, PCDHGC3, PCDHGA10, PCDHGA11, PCDHGA12, PCDHB1, PCDHB16, FAT1, PCDHB5, FAT3, DCHS1, …	1689	158	16792	3.20912	2.80222e-10	2.80169e-10	2.7914e-10
GOTERM_MF_DIRECT	GO:0005509	calcium ion binding	129	6.5053	3.24613e-11	CLSTN3, DGKA, CDH9, SLC8A1, CDH5, EFEMP2, CAPN8, HPGDS, CDH3, HMCN1, PRSS3, PAMR1, PSPH, TPD52, VWDE, HSPG2, EML1, RUNX1, FKBP9, S100A3, S100A9, PADI1, FBLN7, NOTCH3, CAPSL, HPCA, CACNA1B, ITPR1, ITPR3, LTBP3, NID1, LTBP1, PCDHA1, PCDHA5, PCDHA4, PCDHA3, CDH26, PCDHA2, PCDHA8, PCDHA7, PCDHA6, EDEM1, PCDHGA10, PCDHGA11, EHD2, PCDHGA12, EHD4, PCDHB1, FAT1, PCDHB5, FAT3, PCDHB4, DCHS1, PLCH1, EFHB, …	1687	717	16881	1.80034	4.60625e-08	4.60626e-08	4.58678e-08
GOTERM_BP_DIRECT	GO:0007155	cell adhesion	92	4.63944	1.49448e-10	COL18A1, CNTNAP2, B4GALT1, ITGB5, PCDHGB4, ITGA2B, CTNND1, ITGB2, LAMC2, LAMC1, ITGAL, WISP1, CX3CL1, HAPLN1, CDH5, ISLR, PSTPIP1, MAEA, CDH3, CHL1, CD36, TINAG, CCR3, DST, ITGA4, PRKCE, PRKCA, MTSS1, RHOB, VCAN, CFDP1, NINJ2, ADAM12, COL6A3, PRKD2, ITGA6, CDHR5, CDH15, CDH17, CD44, FBLN7, COL15A1, SELPLG, TNXB, LAMA4, NEDD9, THBS2, THBS4, EFNB2, EFNB1, NUAK1, EFS, PCDHA1, CHST10, PCDHA5, CTNNA1,…	1689	459	16792	1.99273	7.32444e-07	3.66222e-07	3.64877e-07
GOTERM_CC_DIRECT	GO:0016020	membrane	289	14.5739	3.67408e-08	CYFIP2, RPL5, PGLYRP2, TFRC, LST1, STMN2, OGFOD3, RPL6, CNST, HERC2, RPL18A, PSMD2, IL12B, ANKFY1, SEC62, B2M, CDK5RAP3, ACSL1, COG5, RPL23, HLA-E, BCR, SIGIRR, POR, XRN1, XRN2, HECA, RPL26, PLPP3, CFTR, PLPP1, SPTBN4, RPN1, AGAP2, AGAP1, HELZ2, SNX4, INPP5A, SNX2, CHST11, CHST12, NEU1, CHST10, NCKAP1L, TSPAN1, HLA-DQA1, ATG5, HLA-DRB5, IQSEC1, LRBA, EDEM1, EXT2, MSRA, CCDC88A, EHD4, FASN, AGO2, …	1779	2200	18224	1.34568	2.54611e-05	2.54614e-05	2.46164e-05
GOTERM_CC_DIRECT	GO:0005886	plasma membrane	492	24.8109	1.14309e-07	TFRC, CLEC10A, SERPINE1, MRGPRF, SPINT2, ABCA12, CNST, ZC3H12A, PRKCH, PRKCB, PRKCE, PRKCA, HSPG2, ADCY9, PRKAR1B, PRKD3, PARD3, PRKD2, ENPEP, IL22RA2, FLRT2, GALR3, PCDHA1, TERT, PRKAR2B, GALR1, PCDHA4, GSG1L, PCDHA3, LTA4H, ICOS, RHBDL2, PCDHA8, HLA-DQA1, GSDMD, LYN, HLA-DRB5, CADM1, DMPK, LRBA, PCDHGA10, SLC6A5, EHD2, PCDHGA11, PCDHGA12, EHD4, VANGL2, PCDHB1, TNFSF4, FASN, PNOC, TREML2, FAT1, …	1779	4121	18224	1.22301	7.92128e-05	3.96079e-05	3.82934e-05
GOTERM_MF_DIRECT	GO:0017124	SH3 domain binding	33	1.66415	1.25816e-07	DOCK4, DENND1A, WAS, DTX1, PTPN22, CD3E, FUT8, EFS, SYNGAP1, INPP5D, ABL1, INPP5J, SH3BP5, ZNF106, PAK3, REPS1, LYN, DAB2IP, QKI, DNM2, ADAM19, PLSCR1, SH3BP5L, PLSCR3, PLSCR4, ADAM12, RAPGEF1, ELMO1, EVL, PTPN6, MAPT, DOCK1, SHANK2	1687	119	16881	2.77492	0.000178516	8.92661e-05	8.88887e-05
GOTERM_BP_DIRECT	GO:0043547	positive regulation of GTPase activity	98	4.94201	8.78791e-08	TRIO, DENND5B, IRS1, ARHGDIG, KNDC1, FGF1, FGF7, RGS3, SYNGAP1, HERC2, DENND5A, RGS6, BCR, SPATA13, ELMO1, RIN3, RIN2, SPTBN4, ARHGEF25, ARHGEF28, AGAP2, AGAP1, ARHGAP15, KALRN, RAP1GAP, ARHGAP12, ADAP2, NCKAP1L, RALGDS, SPTBN1, RAP1GAP2, STARD13, ANKRD27, CAV2, IQSEC1, HPS4, TBCD, ADAP1, ARHGAP26, ARHGAP25, ARHGAP24, ARHGAP23, GNAO1, GNAQ, NF1, GNAS, CALM2, FGFR2, DENND1C, DOCK4, DOCK9, DOCK8, D…	1689	565	16792	1.72445	0.000430603	0.000143565	0.000143038
GOTERM_CC_DIRECT	GO:0005604	basement membrane	23	1.15986	4.18617e-06	COL18A1, ANXA2, DST, LAMB2, LAMA4, P3H2, LAMC1, NID1, THBS2, HSPG2, NTN1, LOXL1, THBS4, SPN, EFEMP2, EGFLAM, COL4A1, TIMP3, ITGA6, HMCN1, TGFBI, TINAG, MATN2	1779	79	18224	2.98242	0.00289682	0.000831588	0.000803988
GOTERM_CC_DIRECT	GO:0005829	cytosol	395	19.9193	4.79993e-06	CYFIP2, RPL5, TRIO, ABCA12, RPL6, ZFYVE28, SYNGAP1, PSMD5, MYC, PSMD2, ANKFY1, IER3, GAMT, MEF2C, PRKCH, PRKCB, RPL23, PRKCE, PRKCA, UPB1, EML1, BCR, MTAP, PRKAR1B, MTHFD2, PARD3, RBP1, TXNIP, RPL26, IDO2, PADI1, UNC119B, CRABP1, ADH5, IL22RA2, PRKAR2B, TTPA, PRDM16, VTI1A, NCKAP1L, LTA4H, ATG7, ATG5, GSDMD, LYN, STARD13, DMPK, NFATC1, MINA, EHD2, MOV10, SULT1B1, FASN, ZFAT, AGO2, NMT1, PLCH1, AD…	1779	3315	18224	1.22062	0.00332083	0.000831588	0.000803988
GOTERM_CC_DIRECT	GO:0005925	focal adhesion	65	3.27786	2.50961e-05	YWHAE, RPL5, ITGB5, YWHAB, ITGA2B, SYNE2, RPL6, MRC2, AKAP12, LASP1, PLAU, PPFIA1, FLOT1, B2M, TNS3, JAK1, ACTR2, TLE2, MAP2K2, DST, ITGA4, RPL23, HSPG2, RHOB, DNM2, APBB1IP, CTTN, EVL, ITGB1BP1, ITGA6, LCP1, ARHGEF7, CD44, PLEC, FBLN7, AHNAK, NEDD9, SLC9A1, SLC9A3R2, EFNB2, GNA13, LIMA1, PDLIM2, GRK5, FLRT2, GNA12, CTNNA1, LPXN, CLASP1, SVIL, CAV2, CAV1, SORBS2, SORBS1, ARHGAP26, ARHGAP24, IGF2R…	1779	391	18224	1.70296	0.0172415	0.00347832	0.00336288
GOTERM_CC_DIRECT	GO:0005856	cytoskeleton	62	3.12658	3.35225e-05	CALCOCO2, KCNC3, MAST1, LDB3, SLC7A11, SYNE1, SEPT8, AKAP12, PSTPIP1, SGCD, SIPA1L1, MAEA, CAPZB, ZC3H12A, ENC1, TNKS1BP1, ERC2, JAK1, DST, PRKCE, FRMD4A, ANK2, TSC1, FRMD4B, ANK1, FGR, APBB1IP, FRMD6, CTTN, CDC42EP5, PARD3, EVL, ITGB1BP1, DOCK2, S100A9, PLEC, PFN2, DRC7, PLEKHH2, ADD3, UACA, SNX31, SNTG2, FGD6, CALD1, INPP5D, FARP2, FARP1, TOR1A, WDR19, SYNJ2, CDC42BPB, ARHGAP26, BAIAP2, ARHGAP2…	1779	371	18224	1.71193	0.0229637	0.00387185	0.00374334
GOTERM_CC_DIRECT	GO:0030027	lamellipodium	33	1.66415	6.45901e-05	PLEKHH2, PLXND1, CTNND1, STMN2, NEDD9, SLC9A1, FGD4, PSTPIP1, FGD6, SNX2, CAPZB, IGF2BP1, CTNNA1, FLOT1, APBB2, CTNNA2, MYO10, TESC, TSC1, SORBS2, MCC, DNM2, APBB1IP, CCDC88A, FAP, CTTN, SPATA13, FAT1, EVL, ITGB1BP1, NF2, ARHGEF7, MYO1G	1779	160	18224	2.11282	0.0437753	0.00639442	0.00618219
GOTERM_MF_DIRECT	GO:0005089	Rho guanyl-nucleotide exchange factor activity	22	1.10943	1.40365e-05	VAV3, FARP2, ARHGEF10, FARP1, TRIO, ARHGEF12, ARHGEF25, ARHGEF17, ARHGEF28, RASGRF1, KALRN, VAV2, BCR, FGD4, AKAP13, FGD6, MCF2L, SPATA13, ARHGEF3, ARHGEF7, DOCK1, MCF2L2	1687	77	16881	2.85901	0.0197208	0.00663925	0.00661118
GOTERM_CC_DIRECT	GO:0031012	extracellular matrix	51	2.57186	8.3075e-05	COL18A1, COL14A1, SERPINE1, LAMC1, LOXL1, HAPLN1, ADAMTS4, EFTUD2, ADAMTSL5, TIMP3, HMCN1, HSP90AA1, ANXA2, MMP1, RPL23, PCOLCE, HSPG2, VCAN, PLSCR1, COL4A2, MMP16, COL4A1, PXDN, COL6A3, DSG1, S100A9, MATN2, PLEC, COL15A1, TNXB, LAMA4, RPN1, HTRA1, LTBP3, ADAMTS12, THBS2, NID1, LTBP1, THBS4, TGFB2, COL26A1, LAMB2, FN1, DEFA1, SOD3, COL5A2, TGFBI, FMOD, NES, HIST1H4E, FGFR2	1779	296	18224	1.76501	0.0559474	0.00719637	0.00695753
GOTERM_CC_DIRECT	GO:0070062	extracellular exosome	330	16.6415	0.000120692	CYFIP2, SLC46A3, RPL5, PGLYRP2, TFRC, CPNE7, PITPNA, SERPINE1, MRGPRF, OGFOD3, ABAT, ZDHHC1, NUDT3, ISLR, RUSC2, PSMD2, ANPEP, ANKFY1, HMCN1, PRSS3, B2M, LGALS7, GAMT, PRKCH, PRKCB, RPL23, PRKCA, RNASE3, UPB1, HSPG2, HLA-E, BCR, DOPEY2, MTAP, RBP5, CRISPLD1, DAAM2, ARMC3, MXRA8, RPL26, PLPP3, CFTR, CD101, PADI1, PLPP1, PFN2, CFD, SPTBN4, ENPEP, STXBP4, PRKRIP1, SMIM1, AGAP2, GNS, KALRN, ADH5, ART…	1779	2811	18224	1.2026	0.080242	0.0092933	0.00898486
GOTERM_BP_DIRECT	GO:0035023	regulation of Rho protein signal transduction	23	1.15986	1.0524e-05	VAV3, FARP2, ARHGEF10, FARP1, TRIO, ARHGEF12, ARHGEF25, ARHGEF17, ARHGEF28, RASGRF1, KALRN, VAV2, BCR, FGD4, AKAP13, FGD6, DLC1, MCF2L, SPATA13, FLOT1, ARHGEF3, ARHGEF7, MCF2L2	1689	81	16792	2.82303	0.0502707	0.0121859	0.0121411
GOTERM_BP_DIRECT	GO:0060021	palate development	22	1.10943	1.2432e-05	GABRB3, TGFB2, MEF2C, FOXF2, DLX5, CHD7, COL11A2, WFIKKN2, ARID5B, ACVR2B, DHRS3, TBX3, SKI, TGFBR3, PRDM16, ALX4, SNAI2, MSX1, EPHB2, MSC, EPHB3, BMPR1A	1689	76	16792	2.87794	0.0591107	0.0121859	0.0121411
GOTERM_CC_DIRECT	GO:0009897	external side of plasma membrane	39	1.96672	0.000183039	CD86, ENPEP, CXCL9, B4GALT1, TFRC, CHRNA4, ITGA2B, CD3E, SPN, CD79A, IL1RL1, CDH5, ANPEP, CCR7, NRCAM, CD36, ICOS, LDLR, B2M, MAP3K5, CCR1, TMC1, HLA-DRB5, DNAI2, LAG3, GSR, LILRB1, TGFBR3, CXCL10, PTPRC, CXCL12, IL2RA, KIT, CD48, ITGA6, CD69, ADA, HLA-DRB1, BMPR1A	1779	213	18224	1.87565	0.119141	0.0126846	0.0122636
GOTERM_BP_DIRECT	GO:0031295	T cell costimulation	22	1.10943	1.92135e-05	LYN, CD86, HLA-DRB5, TNFSF14, CAV1, CD3E, TNFSF13B, SPN, EFNB2, EFNB1, HLA-DPB1, BTLA, HLA-DRA, FYN, PTPN6, PAK3, ICOS, HLA-DQA1, CARD11, HLA-DQB2, HLA-DRB1, HLA-DPA1	1689	78	16792	2.80415	0.0898685	0.0136564	0.0136062
GOTERM_BP_DIRECT	GO:0051056	regulation of small GTPase mediated signal transduction	31	1.56329	2.02212e-05	TRIO, ARHGDIG, ARHGAP15, KALRN, RAP1GAP, ARHGAP12, AKAP13, FGD4, SYDE1, SIPA1L1, MCF2L, CHN2, RAP1GAP2, VAV3, STARD13, ARHGEF12, ARHGEF17, ARAP2, RHOH, ARAP1, ARHGAP26, ARHGAP25, RHOD, ARHGAP24, RHOB, ARHGAP23, VAV2, BCR, DLC1, ARHGEF3, ARHGEF7	1689	134	16792	2.30001	0.0943526	0.0136564	0.0136062
GOTERM_BP_DIRECT	GO:0030198	extracellular matrix organization	40	2.01715	2.40962e-05	COL18A1, B4GALT1, ITGB5, COL14A1, LAMA4, ITGA2B, ITGB2, SERPINE1, LAMC2, LAMC1, NID1, ITGAL, LOXL1, HAPLN1, C6ORF15, EGFLAM, TTR, APBB2, JAM2, CSGALNACT1, LAMB3, ITGA4, FOXF2, LAMB2, FN1, HSPG2, KAZALD1, MFAP5, VCAN, COL4A2, COL4A1, COL5A2, PXDN, COL9A1, NF1, COL6A3, ITGA6, TGFBI, CD44, MYF5	1689	196	16792	2.02898	0.11139	0.0136564	0.0136062
GOTERM_BP_DIRECT	GO:0007165	signal transduction	160	8.06858	2.5078e-05	DGKD, IRS1, RTKN2, IRS4, NR3C1, FGF1, IGF1R, ELK3, SYDE1, HPGDS, FGF7, SYNGAP1, SALL3, PLAU, RPS6KA2, RPS6KA1, PPFIA1, GRB10, HLA-DOB, SH3GL2, TLE2, PRKCH, PRKCB, PRKCE, IGFBP2, ANK2, ANK1, RUNX1, BCR, SIGIRR, DOK2, ADCY9, VOPP1, ULK2, RIN3, S100A9, RIN2, CARD11, PDE1C, CHRNA4, CHRNA6, CRABP1, CREM, ITPR1, DAPP1, ARHGAP15, KALRN, PLCXD2, RAP1GAP, ARHGAP12, INPP5D, GRK6, NLRP3, LPXN, HIVEP2, RALGD…	1689	1161	16792	1.37013	0.115656	0.0136564	0.0136062
GOTERM_MF_DIRECT	GO:0005096	GTPase activator activity	50	2.52143	6.33386e-05	DOCK4, ARHGDIG, SYDE1, SIPA1L1, RGS3, SYNGAP1, RGS6, VAV3, ARHGEF12, ARAP2, ARAP1, BCR, TBC1D1, TBC1D4, RASA3, CDC42EP5, ALDH1A1, RAPGEF2, RIN3, DOCK2, DOCK1, RIN2, RGS14, AGAP2, AGAP1, ASAP1, ASAP2, ARHGAP15, KALRN, RAP1GAP, ARHGAP12, ADAP2, CHN2, TBC1D14, NCKAP1L, TBC1D16, RAP1GAP2, STARD13, ANKRD27, DAB2IP, TBCD, ADAP1, ARHGAP26, ARHGAP25, ARHGAP24, ARHGAP23, DLC1, GNAQ, NF1, RGS12	1687	279	16881	1.79328	0.0859594	0.0224694	0.0223744
GOTERM_MF_DIRECT	GO:0005085	guanyl-nucleotide exchange factor activity	27	1.36157	8.38167e-05	DOCK4, TRIO, DOCK9, ARHGEF28, DOCK8, RASGRF1, KALRN, AKAP13, FGD4, HERC2, FGD6, MCF2L, RALGDS, VAV3, ARHGEF12, ANKRD27, ARHGEF17, HPS4, VAV2, SPATA13, RAPGEF1, ARHGEF3, ELMO1, DOCK2, ARHGEF7, DOCK1, RAPGEF4	1687	118	16881	2.28963	0.11214	0.0237872	0.0236866
GOTERM_BP_DIRECT	GO:0042102	positive regulation of T cell proliferation	18	0.907716	5.79052e-05	SASH3, TFRC, LILRB2, BTNL2, CD3E, TNFSF13B, SPN, EFNB1, PTPRC, CD6, LEP, TNFSF4, HLA-DPB1, NCK2, IL12B, NCKAP1L, CARD11, HLA-DPA1	1689	60	16792	2.98259	0.247084	0.0283793	0.0282751
GOTERM_CC_DIRECT	GO:0017053	transcriptional repressor complex	15	0.75643	0.000627885	HDAC4, ZNF350, CTBP2, YWHAB, GFI1, ZBTB16, ELP2, HMGB1, SKI, NCOR2, PRDM16, ZFPM1, ELANE, RCOR1, JAZF1	1779	55	18224	2.79381	0.352904	0.0371549	0.0359218
GOTERM_CC_DIRECT	GO:0005887	integral component of plasma membrane	175	8.82501	0.000643376	EPHB6, TNFRSF6B, PLXND1, TFRC, GPR65, ITGA2B, MPL, MRGPRF, AQP6, SLC8A1, IGF1R, CYSLTR2, MAEA, EDNRB, ANPEP, NRCAM, EPHB2, SLC39A2, SLC12A7, IFITM5, SLC16A4, EPHB3, RNF43, SLC38A1, SCARA5, KCNH8, TM4SF1, ADCY9, NINJ2, ROR1, PLPP3, RHCE, PLPP1, TRABD2A, PTGFR, ENPEP, LPAR1, LPAR2, ITPR3, LPAR4, GPR84, SLC1A5, ART3, SLC9A1, EFNB2, TRPM1, EFNB1, CD79A, HRH1, GALR3, PCDHA1, FLRT2, GALR1, PCDHA5, PLXN…	1779	1415	18224	1.26692	0.359818	0.0371549	0.0359218
GOTERM_CC_DIRECT	GO:0030658	transport vesicle membrane	12	0.605144	0.000739345	TMEM184A, SPRED2, HLA-DRB5, CA4, AQP6, HLA-DPB1, HLA-DRA, SCG3, HLA-DQB2, HLA-DRB1, HLA-DQA1, HLA-DPA1	1779	38	18224	3.23493	0.401037	0.0382165	0.0369482
GOTERM_CC_DIRECT	GO:0009986	cell surface	77	3.88301	0.000772051	EPHB6, CD86, CNTNAP2, ITGB5, TFRC, RTP1, CLSTN3, ITGA2B, ITGB2, MPL, PTPRJ, HMGB1, SLC7A11, ITGAL, CX3CL1, SPN, CDH5, PLAU, CA4, CCR7, CD36, PTGFRN, HLA-DPA1, CD53, HSP90AA1, WNT5B, ANXA2, SCARA5, ITGA4, DEFB116, ADIPOQ, PDIA4, HLA-E, TGFBR3, SLC9A3, MMP16, CD109, RARA, MXRA8, ERP29, ITGA6, MET, CDH17, CFTR, CD44, KCNE1, LPAR1, DEFB124, LRP4, LPAR2, TSPAN32, SLC9A1, EGFLAM, TMEM206, CD58, LDLR, E…	1779	542	18224	1.45532	0.41447	0.0382165	0.0369482
GOTERM_CC_DIRECT	GO:0014069	postsynaptic density	33	1.66415	0.000891547	RGS14, CLSTN3, ITPR1, LRP4, CACNA1C, ARRB2, ADD3, KALRN, GRM3, SIPA1L1, SYNGAP1, GPER1, NCS1, DLGAP1, FYN, CTNNA2, DISC1, DLGAP2, SPTBN1, LYN, BAIAP2, SYN3, DCLK1, DNM2, DNM3, BCR, CPEB1, DLG2, PLCB4, P2RX4, ADORA2A, MAPT, SHANK2	1779	184	18224	1.83723	0.461042	0.0409856	0.0396253
GOTERM_CC_DIRECT	GO:0001726	ruffle	20	1.00857	0.000946277	MYO10, ANXA2, TESC, FRMD4B, S100B, BAIAP2, MTSS1, FGD4, SLC9A3R1, CLIP1, FGD6, CTTN, MYADM, INPP5J, ABL1, GNAS, ITGB1BP1, LCP1, NF2, ARHGEF7	1779	90	18224	2.27643	0.481119	0.0409856	0.0396253
GOTERM_CC_DIRECT	GO:0012507	ER to Golgi transport vesicle membrane	14	0.706001	0.00116445	SREBF1, MCFD2, HLA-DRB5, HLA-E, HLA-DPB1, VTI1A, TMED2, HLA-DRA, STX5, B2M, HLA-DQA1, HLA-DQB2, HLA-DRB1, HLA-DPA1	1779	52	18224	2.75799	0.554	0.0465715	0.0450258
GOTERM_CC_DIRECT	GO:0005911	cell-cell junction	31	1.56329	0.00120965	TENM2, CTNND1, WAS, MLC1, PTPRJ, CD3E, ADD3, CDH5, FLRT2, CTNNA1, FLOT1, RHO, PCDH1, CD53, KIRREL, PRKCH, MAP2K2, CADM1, ANXA2, CDC42BPB, PCDHGA12, VANGL2, PARD3, KIT, MYADM, FAT1, RAPGEF2, DSG1, PTPN6, CEP41, NECTIN2	1779	172	18224	1.84629	0.567769	0.0465715	0.0450258
GOTERM_BP_DIRECT	GO:0071222	cellular response to lipopolysaccharide	26	1.31114	0.000117729	CD86, CEBPE, GFI1, SERPINE1, EDNRB, ZC3H12A, ABL1, IL12B, NLRP3, CD36, B2M, IL10, MEF2C, TICAM2, NFKBIL1, DAB2IP, LILRB1, LILRB2, CXCL10, PLSCR3, AXL, TNFSF4, PLSCR4, RARA, LCN2, IRF8	1689	113	16792	2.28753	0.438432	0.0524536	0.0522609
GOTERM_MF_DIRECT	GO:0005515	protein binding	947	47.7559	0.000231076	SPI1, TFRC, ZFYVE28, NDST1, PSMD5, PSMD2, ZC3H12A, ANKFY1, MEF2C, RBFOX1, HSPG2, PRAP1, EML1, BCR, SIGIRR, C19ORF60, RBP5, PRKAR1B, TXNIP, TBPL1, UNC119B, ZNF274, ZNF273, CRABP1, AGAP2, GATA4, ADAMTS12, KIAA0040, PRKAR2B, VTI1A, LTA4H, ZBTB7B, ATG7, ATG5, LYN, CREBBP, CADM1, EDEM1, FN1, EXOC6B, PBX1, MOV10, SULT1B1, ALS2CR11, VANGL2, FASN, PKIA, AGO2, TREML2, FAT1, C19ORF47, MRVI1, RNF220, SNX11,…	1687	8785	16881	1.07868	0.27959	0.0546495	0.0544184
GOTERM_MF_DIRECT	GO:0032395	MHC class II receptor activity	8	0.403429	0.000305607	KRT17, HLA-DPB1, HLA-DRA, HLA-DOB, HLA-DQB2, HLA-DRB1, HLA-DQA1, HLA-DPA1	1687	15	16881	5.33681	0.351908	0.0619508	0.0616889
GOTERM_CC_DIRECT	GO:0048471	perinuclear region of cytoplasm	84	4.23601	0.00188087	CYFIP2, CCNT2, MS4A3, PLEKHF1, TFRC, CALCOCO2, YWHAB, STMN2, AATK, MLC1, LDB3, LAMC2, PTPN22, YBX3, TNFSF13B, AKAP13, MT2A, PSTPIP1, STBD1, GPER1, KIF5B, OSBP, NCS1, CA4, GRASP, CCR2, TPD52, HSP90AA1, MAP2K2, ANXA2, PRKCE, LMTK2, PRKCA, TSC1, EML1, DNM2, DNM3, RARA, RAPGEF2, ITGB1BP1, PPARG, SNAP47, AMBRA1, SLC9A1, SLC9A3R1, ATXN2, PRKAR2B, STC2, VPS53, IGF2BP1, ABL1, VTI1A, LPXN, DISC1, SEC23B, …	1779	621	18224	1.38566	0.728738	0.0686022	0.0663253
GOTERM_BP_DIRECT	GO:0035904	aorta development	9	0.453858	0.000177977	NDST1, PLXND1, SUFU, AP2B1, PRICKLE1, SMAD6, LTBP1, LOXL1, DNM2	1689	18	16792	4.97099	0.58203	0.0679072	0.0676578
GOTERM_BP_DIRECT	GO:0050798	activated T cell proliferation	6	0.302572	0.000180125	EPHB6, CADM1, SATB1, CRTAM, ABL1, FYN	1689	7	16792	8.5217	0.586407	0.0679072	0.0676578
GOTERM_CC_DIRECT	GO:0030054	cell junction	65	3.27786	0.00220872	GABRB3, CYFIP2, RSC1A1, GABRB1, TENM2, KCNC3, DENND1A, ICA1, GRIK1, LDLRAD3, FAIM2, RIMS1, CDH5, SIPA1L1, SH3PXD2A, GPER1, OSBP, NCS1, DLGAP1, PHACTR1, HMCN1, ERC2, DLGAP2, GRASP, DACT1, GRID2, SYN3, BCR, BIN2, PARD3, DOK7, STX1A, SHANK2, KCTD16, NRN1, RGS14, CTBP2, CHRNA4, CHRNA6, TULP1, ZNRF2, EGFLAM, SLX4, NEU1, CTNNA1, GSG1L, SLC17A7, SLC17A8, DISC1, FARP1, GABRA1, PTPRN2, TOR1A, GAD2, CGN, P…	1779	459	18224	1.45067	0.78397	0.0765323	0.0739923
GOTERM_CC_DIRECT	GO:0005737	cytoplasm	562	28.3409	0.00254651	CYFIP2, RPL5, AVIL, STMN2, SPINT2, ABCA12, BACH2, SYNGAP1, ZC3H12A, FAM19A2, ROPN1L, ANKS1A, CDK5RAP3, EARS2, GAMT, MEF2C, RBFOX1, PRKCH, PRKCB, DAPK2, RPL23, PRKCE, PRKCA, WDR72, ARMC1, RNF123, MTAP, BIN3, RBP5, BIN2, PRKD3, ARMC3, RBP1, TBPL1, TXNIP, PRKD2, IDO2, HOXB7, ZNF274, CRABP1, AGAP1, SKA3, FLRT2, PRKAR2B, NRBF2, LTA4H, RREB1, ATG7, ELANE, ATG5, LYN, CREBBP, C11ORF21, CFAP74, FUCA1, NFA…	1779	5222	18224	1.10247	0.829152	0.0840348	0.0812458
GOTERM_CC_DIRECT	GO:0030175	filopodium	16	0.806858	0.00310356	FARP1, TENM2, B4GALT1, BAIAP2, DNALI1, DEF6, FGD4, SLC9A3R1, MYO1B, SPATA13, IGF2BP1, FAT1, ITGA6, LCP1, NF2, MYO1G	1779	71	18224	2.3085	0.883994	0.0955628	0.0923912
GOTERM_CC_DIRECT	GO:0012505	endomembrane system	22	1.10943	0.00317164	SNAP47, MS4A3, DOCK9, MAP1LC3B2, PARD3B, SLC9A3R2, TBC1D1, SLC9A3R1, ADORA2A, NBEA, TBC1D4, CDC42EP5, PARD3, MCF2L, PITPNM2, TSNARE1, DOCK2, WDFY4, SEC23B, BCL2L14, CDK5RAP3, JAK1	1779	114	18224	1.9769	0.889356	0.0955628	0.0923912
GOTERM_CC_DIRECT	GO:0005913	cell-cell adherens junction	48	2.42057	0.00354531	YWHAE, NOTCH3, AHNAK, YWHAB, DOCK9, CTNND1, ASAP1, UBFD1, RPL6, SLC9A3R2, LIMA1, LASP1, CDH3, SNX2, CAPZB, PPME1, CALD1, KIF5B, STK38, RPL14, CTNNA1, FLOT1, TNKS1BP1, STX5, CTNNA2, SPTBN1, MKL2, LYN, CADM1, ANXA2, CRTAM, DAB2IP, EPS15L1, SORBS1, CGN, BAIAP2, MYO1B, TMEM2, GPRC5A, FMNL2, EHD4, CTTN, STK24, FASN, ITGA6, ESYT2, NECTIN2, PLEC	1779	323	18224	1.52232	0.914673	0.0974864	0.0942509
GOTERM_CC_DIRECT	GO:0043025	neuronal cell body	47	2.37015	0.003628	SPTBN4, SNAP47, CNTNAP2, NRSN2, KLHL14, NUMA1, CHRNA4, DENND1A, MPL, STMN2, CACNA1B, LPAR1, LRP4, KNDC1, ITPR3, CYGB, RAP1GAP, RPTOR, CNR2, PRKAR2B, ENC1, VTI1A, ABL1, MBP, EPHB2, ASIC2, ZNF385A, CCR2, TGFB2, HSP90AA1, MYO10, ELOVL5, DAB2IP, S100B, BAIAP2, MYO1D, P2RX4, ADORA2A, PARD3, PNOC, RARA, RAPGEF2, ARHGEF7, KCNK2, SHANK2, ADA, BMPR1A	1779	315	18224	1.52846	0.919442	0.0974864	0.0942509
GOTERM_CC_DIRECT	GO:0005938	cell cortex	23	1.15986	0.00373453	RYR1, MYO10, ANXA2, DST, NUMA1, KCNC3, CAV1, NEDD9, LAMC2, TSC1, FGF1, ADD3, AKAP12, AKAP13, FMNL1, CTTN, BIN2, PARD3, HMCN1, ARHGEF7, CYTIP, CLASP1, FGFR2	1779	123	18224	1.91554	0.925195	0.0974864	0.0942509
GOTERM_CC_DIRECT	GO:0042613	MHC class II protein complex	8	0.403429	0.00379817	HLA-DRB5, HLA-DPB1, HLA-DRA, HLA-DOB, HLA-DQB2, HLA-DRB1, HLA-DQA1, HLA-DPA1	1779	22	18224	3.72508	0.928435	0.0974864	0.0942509
GOTERM_BP_DIRECT	GO:0048013	ephrin receptor signaling pathway	21	1.059	0.000271887	EPHB6, LYN, VAV3, ACTR2, ARHGEF28, AP2B1, KALRN, MMP9, VAV2, EFNB2, EFNB1, SIPA1L1, EFNA2, ARPC2, NCK2, FYN, EPHB2, PAK3, ARHGEF7, ANKS1A, EPHB3	1689	86	16792	2.42769	0.736235	0.0951798	0.0948302
GOTERM_MF_DIRECT	GO:0000978	RNA polymerase II core promoter proximal region sequence-specific DNA binding	56	2.824	0.000669055	ZNF253, SPI1, GMEB2, CHD7, FOXI1, NR3C1, ELK3, SIX5, MYC, MYB, CREB3L2, HOXA2, HOXA7, MYOG, SREBF1, MEF2C, MEF2B, ZNF680, TCF12, RUNX2, FOXP1, ELF1, ZNF718, ZNF714, JDP2, ZNF431, NFAT5, HDAC2, ZNF273, CEBPE, DLX5, SRF, NRF1, ASCL2, CUX2, NACC2, ZNF746, OTX1, ZBTB7B, MEF2D, SMAD3, BCL11B, TFAP2E, BCL11A, SNAI3, SMAD6, TBX3, PBX1, PHOX2B, BATF, SKI, NFIA, NFIB, SSBP2, MYF5, FOXA2	1687	355	16881	1.57849	0.613146	0.118674	0.118172
GOTERM_BP_DIRECT	GO:0016337	single organismal cell-cell adhesion	23	1.15986	0.000371435	CYFIP2, CRISP2, TENM2, KIRREL, COL14A1, CTNND1, CDH9, NTN1, CDH5, CDH3, RAPGEF1, FAT1, DSG1, NRCAM, ITGA6, CEP41, CD58, SIGLEC1, CTNNA2, ICOS, CD44, JAM2, LIMS2	1689	101	16792	2.26401	0.838094	0.12136	0.120914
GOTERM_MF_DIRECT	GO:0030695	GTPase regulator activity	8	0.403429	0.000771731	RIMS1, WAS, TSC1, RGS12, RIN2, RALGDS, GPSM3, RAP1GAP	1687	17	16881	4.70895	0.665631	0.121676	0.121162
GOTERM_MF_DIRECT	GO:0019001	guanyl nucleotide binding	6	0.302572	0.000881892	GNAO1, GNA15, GNAQ, GNA11, GNA12, GNAS	1687	9	16881	6.67101	0.714055	0.12514	0.124611
GOTERM_CC_DIRECT	GO:0031234	extrinsic component of cytoplasmic side of plasma membrane	15	0.75643	0.00535601	LYN, FARP1, CAV2, TNK2, KCNAB1, FGR, CNR2, MCF2L, ABL1, KRAS, FYN, ESYT2, FRK, CYTH1, JAK1	1779	68	18224	2.2597	0.975807	0.132561	0.128162
GOTERM_BP_DIRECT	GO:0030853	negative regulation of granulocyte differentiation	6	0.302572	0.000440411	CUL4A, ZBTB46, PRDM16, ADIPOQ, RARA, RUNX1	1689	8	16792	7.45648	0.884551	0.134903	0.134408
GOTERM_CC_DIRECT	GO:0030425	dendrite	48	2.42057	0.00706022	SNAP47, CNTNAP2, GABRB1, TENM2, RGS14, NUMA1, CHRNA4, SEMA3A, KCNC3, DENND1A, CACNA1B, LRP4, HTT, KNDC1, RAP1GAP, RPTOR, CNR2, CHL1, GRM6, GPER1, NCS1, EPHB2, ZNF385A, EPHB3, CCR2, KIRREL3, FARP1, ELOVL5, KCNB2, DAB2IP, HTR5A, GNAO1, TTLL7, CPEB1, PLCB4, ADCY9, ADORA2A, GNAQ, TAOK2, AGO2, PNOC, RARA, GNAS, NF1, RGS12, AVP, MAPT, BMPR1A	1779	335	18224	1.46779	0.992628	0.166431	0.160907
GOTERM_CC_DIRECT	GO:0005794	Golgi apparatus	107	5.39586	0.00747642	RSC1A1, MAML2, LST1, MPL, STMN2, GCC1, PWP1, CAPN8, FGF7, OSBP, PTGFRN, B2M, TICAM2, MAP2K2, COG5, PRKCE, MTUS1, P3H2, LMTK2, ADAM19, XRN1, C6ORF25, PRKD2, PLPP3, TRAPPC3L, CUL3, SLC1A5, ATXN2, FUT8, SEC14L1, STC2, CHST10, VTI1A, TBC1D14, TXNDC8, ST3GAL3, LYN, ATP8B4, CAV2, LRBA, EXT2, BCL9, CCDC88A, ARPC2, FASN, FGFR2, CNTNAP2, TENM2, ST6GALNAC2, B4GALT1, FAM57B, CPQ, LPCAT1, ICA1, SYNE1, DUSP10…	1779	863	18224	1.27011	0.994487	0.166431	0.160907
GOTERM_CC_DIRECT	GO:0000139	Golgi membrane	77	3.88301	0.00751031	MCFD2, ST6GALNAC2, B4GALT1, NUMA1, FAM57B, CLSTN3, GOLT1A, LST1, CTSZ, LPCAT1, ICA1, GCC1, HS2ST1, NDST1, AP1G2, GRM6, B3GALT2, GPER1, NDST4, OSBP, DSE, TMED2, TMED7, B2M, GALNT9, SH3GL2, HLA-DPA1, CSGALNACT1, SREBF1, COG5, CSGALNACT2, HLA-E, DNM2, DOPEY2, ST6GALNAC3, HLA-DQB2, B4GALT4, NOTCH3, CUL3, RAP1GAP, AGPAT3, FUT8, CUX2, CHSY1, CHST11, CUX1, CHST12, MGAT5B, CHST10, MGAT3, VTI1A, ST8SIA4, …	1779	591	18224	1.33466	0.994616	0.166431	0.160907
GOTERM_CC_DIRECT	GO:0043197	dendritic spine	19	0.958144	0.00768511	FARP1, TENM2, GRID2, RGS14, CTNND1, LPAR1, ASAP1, ARRB2, BAIAP2, SLC8A1, GRM3, DNM3, P2RX4, SIPA1L1, CTTN, PRKAR2B, IGF2BP1, ASIC2, SHANK2	1779	100	18224	1.94635	0.995234	0.166431	0.160907
GOTERM_BP_DIRECT	GO:0045944	positive regulation of transcription from RNA polymerase II promoter	131	6.60615	0.000564826	SPI1, CCNT2, MAML2, KDM1A, SERPINE1, FOXI1, IKZF1, NR3C1, FGF1, ETS1, ELK3, CHCHD2, MYC, ZC3H12A, RPS6KA1, MYB, CREB3L2, HOXA2, SOX6, HOXA7, CDK5RAP3, MEF2C, MEF2B, HGF, LMO2, EBF1, EBF3, EBF4, RUNX1, FOXP1, PRKD2, MAML3, ZFPM2, NOTCH3, CTBP2, CREM, AGAP2, GATA4, NRF1, MED12L, GLIS1, SLC9A1, PLAC8, HELZ2, RAI1, GALR3, GALR1, ALX4, NLRP3, CAMTA1, OTX1, SMYD3, CREBBP, SMAD3, TFAP2E, BCL11B, AUTS2, …	1689	981	16792	1.32762	0.937275	0.162836	0.162238
GOTERM_BP_DIRECT	GO:0030032	lamellipodium assembly	11	0.554715	0.000627867	VAV3, CCDC88A, FGD4, CAPZB, KIT, SPATA13, NCK2, WHAMM, ARHGEF7, RHOD, VAV2	1689	31	16792	3.5278	0.953955	0.170954	0.170326
GOTERM_BP_DIRECT	GO:0007229	integrin-mediated signaling pathway	22	1.10943	0.000723872	VAV3, ITGB5, DST, ITGA4, CUL3, ITGB2, ITGA2B, PLEK, NEDD9, ITGAL, PRAM1, TSPAN32, FGR, FUT8, C6ORF25, ADAM12, ITGA6, CCM2, ITGB1BP1, DOCK1, CDH17, FERMT3	1689	99	16792	2.20933	0.971246	0.185309	0.184629
GOTERM_BP_DIRECT	GO:0035556	intracellular signal transduction	62	3.12658	0.000772128	YWHAE, DGKD, ZAK, DGKA, RASGRF1, MAST1, PRKAG2, AKAP13, RASSF5, RPS6KA2, MCF2L, RPS6KA1, TLK1, TNS3, RGS6, STK32C, JAK1, MAP4K1, ARHGEF12, PRKCH, WSB2, PRKCB, DAPK2, PRKCE, PRKCA, TGFBR3, BCR, RP1, PLCB4, ADCY9, PRKD3, KIT, ARHGEF3, RAPGEF2, PRKD2, ITGB1BP1, SIK2, ARHGEF7, RGS14, ARHGEF28, KALRN, ADCY7, NUAK1, EFS, PRKAR2B, INPP5D, CHN2, STK38, SH3BP5, APBB2, FYN, MAP4K4, NFATC1, CDC42BPB, DEF8, …	1689	403	16792	1.52954	0.977306	0.185309	0.184629
GOTERM_BP_DIRECT	GO:0002504	antigen processing and presentation of peptide or polysaccharide antigen via MHC class II	8	0.403429	0.000802599	HLA-DRB5, HLA-DPB1, HLA-DRA, HLA-DOB, HLA-DQB2, HLA-DRB1, HLA-DQA1, HLA-DPA1	1689	17	16792	4.67858	0.980457	0.185309	0.184629
GOTERM_BP_DIRECT	GO:0048167	regulation of synaptic plasticity	11	0.554715	0.000831831	MEF2C, HRH1, FGF14, SIPA1L1, SYNGAP1, ADORA2A, RASGRF1, RARA, RAPGEF2, CNTN4, BAIAP2	1689	32	16792	3.41755	0.983067	0.185309	0.184629
GOTERM_BP_DIRECT	GO:0016477	cell migration	32	1.61372	0.000940897	ENPEP, CUL3, LAMC1, ADAMTS12, SLC9A1, PSTPIP1, FUT8, ABL1, NCK2, IL12B, FYN, GPC6, TSPAN1, TNS3, EPHB3, JAK1, TGFB2, TNK2, SORBS2, CDC42BPB, VAV2, TGFBR3, FGR, CCDC88A, TAOK2, SPATA13, FAT1, ELMO1, ITGB1BP1, LCP1, TMEM18, DOCK1	1689	172	16792	1.84967	0.990083	0.200493	0.199757
GOTERM_BP_DIRECT	GO:0030168	platelet activation	24	1.21029	0.000982164	LYN, VAV3, DGKD, PRKCH, PRKCB, SRF, DGKA, PRKCE, ITPR1, PRKCA, ITPR3, ARRB2, RHOB, VAV2, GNA13, PLSCR1, GNA15, C6ORF25, AXL, GNA11, GNAQ, GNA12, FYN, PTPN6	1689	115	16792	2.07485	0.9919	0.200566	0.199829
GOTERM_CC_DIRECT	GO:0045121	membrane raft	32	1.61372	0.00988721	KCNE1, AHNAK, MLC1, FAIM2, DLL1, SLC9A1, CD79A, SLC9A3R1, EFNB1, EDNRB, PRKAR2B, INPP5D, FLOT1, FYN, CD36, PTRF, LYN, KIRREL, ANXA2, CAV2, CAV1, ARID3A, ANK2, SORBS1, SYNJ2, PLSCR1, PTPRC, KCNQ1, MYADM, CD48, KRAS, CARD11	1779	206	18224	1.59129	0.998978	0.207631	0.20074
GOTERM_CC_DIRECT	GO:0045111	intermediate filament cytoskeleton	12	0.605144	0.0104518	STN1, XRN1, DST, STXBP4, NFKBIL1, TACC1, PCDHB4, SEC62, HOXA13, NES, SYNE2, PLEC	1779	52	18224	2.36399	0.999312	0.213032	0.205962
GOTERM_CC_DIRECT	GO:0043235	receptor complex	22	1.10943	0.0112014	PIGR, NOTCH3, PTPRN2, SMAD3, ITGB5, FLT4, TRPC1, ITGB2, ITPR3, GPR84, GPR62, ACVR2B, TSHR, IGF1R, TGFBR3, RXRA, TAOK2, LEPR, ROR1, LDLR, RAMP1, KCTD16	1779	127	18224	1.77454	0.999593	0.217034	0.20983
GOTERM_CC_DIRECT	GO:0005576	extracellular region	185	9.3293	0.0113387	EPHB6, TNFRSF6B, TFRC, SERPINE1, SPINT2, CXCL13, FGF1, LOXL1, EFEMP2, ISLR, FGF7, PLAU, LIPN, LEPR, IL12B, NRCAM, DHRS4L2, EPHB2, PRSS3, PAMR1, B2M, EPHB3, KIRREL3, MAP2K2, WNT5B, HGF, DEFB116, ADIPOQ, IGFBP2, CTRB1, VWDE, RNASE3, HSPG2, PRAP1, OSCAR, COL4A2, CRISPLD1, COL4A1, PSG6, ADAM12, HHIPL1, SCG3, S100A9, STX1A, CFD, PTGFR, NOTCH3, HTRA1, REG3G, LTBP3, NID1, LTBP1, IL22RA2, PCDHA1, STC2, N…	1779	1610	18224	1.1771	0.99963	0.217034	0.20983
GOTERM_CC_DIRECT	GO:0005578	proteinaceous extracellular matrix	39	1.96672	0.0121413	FBLN7, COL18A1, COL15A1, TNXB, TNXA, COL14A1, COL11A2, ADAMTS12, FGF1, LTBP1, WISP1, HAPLN1, ADAMTS4, IL1RL1, PODNL1, FLRT2, ADAMTSL5, CHL1, ADAMTSL3, TIMP3, CPA6, GPC6, MUC4, TIMP4, COL26A1, WNT5B, MMP1, FN1, MMP9, TGFBR3, VCAN, MMP16, COL5A2, PXDN, COL9A1, COL6A3, TGFBI, FMOD, MATN2	1779	268	18224	1.49073	0.999789	0.217034	0.20983
GOTERM_CC_DIRECT	GO:0016604	nuclear body	9	0.453858	0.0121806	SKI, NCOR2, CREBBP, RGS14, GFI1, NACC2, ZBTB16, GEMIN7, RREB1	1779	33	18224	2.79381	0.999795	0.217034	0.20983
GOTERM_CC_DIRECT	GO:0016363	nuclear matrix	18	0.907716	0.012214	SPTBN4, ZNF350, NUMA1, SATB1, UHRF1, OGG1, GFI1, SORBS1, SRRM1, NCOR2, ATXN1, MAEA, ALOX5, MYB, ENC1, RGS12, MATR3, RUNX1T1	1779	97	18224	1.90094	0.9998	0.217034	0.20983
GOTERM_BP_DIRECT	GO:0032689	negative regulation of interferon-gamma production	10	0.504286	0.00120342	IL10, IL1RL1, HLA-DRB5, PGLYRP2, AXL, TNFSF4, RARA, LILRB1, HMGB1, HLA-DRB1	1689	28	16792	3.55071	0.997265	0.235918	0.235051
GOTERM_CC_DIRECT	GO:0043005	neuron projection	35	1.765	0.0143978	CYFIP2, TENM2, TENM4, KLHL14, AVIL, RASGRF1, MPL, STMN2, FAM107A, ABAT, HMGB1, CYGB, FLRT2, SMN2, NRCAM, SMN1, ANKS1A, PSPH, RAP1GAP2, PACRG, HSP90AA1, ANKRD27, BCL11B, CADM1, MYO10, ANK2, MYO1D, CPEB1, ARPC2, RAPGEF2, APBA1, NF2, ARHGEF7, STX1A, SHANK2	1779	237	18224	1.51282	0.999957	0.249442	0.241163
GOTERM_CC_DIRECT	GO:0030669	clathrin-coated endocytic vesicle membrane	10	0.504286	0.0155292	HLA-DRB5, HLA-DPB1, HLA-DRA, AP2B1, LDLR, HLA-DQB2, HLA-DRB1, SH3GL2, HLA-DQA1, HLA-DPA1	1779	41	18224	2.49853	0.999981	0.262234	0.253531
GOTERM_CC_DIRECT	GO:0016323	basolateral plasma membrane	28	1.412	0.015893	B4GALT1, TFRC, MLC1, ARRB2, SLC9A1, P2RY6, CA4, FLOT1, LEPR, CTNNA2, CNNM2, LDLR, CNNM4, ABCC4, HSP90AA1, CADM1, ANXA2, CAV1, ANK2, ANK1, DISP1, MYO1D, VANGL2, DLG2, KCNQ1, SLC22A8, CDH17, CFTR	1779	180	18224	1.5935	0.999985	0.262234	0.253531
GOTERM_BP_DIRECT	GO:0006366	transcription from RNA polymerase II promoter	74	3.73172	0.0014421	CCNT2, SPI1, CSRNP3, GMEB2, FOXI1, ARRB2, MED16, PHRF1, NR3C1, ETS1, BACH2, ELK3, SALL3, MYC, MYB, CREB3L2, HOXA7, TCEB3B, SOX5, ABT1, SUPT16H, MEF2C, MEF2B, TSC22D1, TCF12, EBF1, EBF3, EBF4, RUNX2, RUNX1, ELF1, PLSCR1, ZNF516, TBPL1, ZNF750, NFAT5, NFIX, CEBPE, DLX5, SRF, DTX1, GATA4, NRF1, GLIS1, POLR2B, PLAGL1, POLR2D, CAMTA1, ALX4, MSX1, OTX1, HIVEP2, MSC, ZBTB7B, RREB1, MEF2D, GTF2A1L, ZNF14…	1689	513	16792	1.43413	0.999152	0.271835	0.270837
GOTERM_MF_DIRECT	GO:0043565	sequence-specific DNA binding	73	3.68129	0.00238987	RERE, RARG, CSRNP3, RORC, FOXI1, NR3C1, HOXA13, ETS1, ELK3, CHCHD2, SALL3, ZSCAN30, SIX5, MYC, HOXA3, SOX6, HOXA7, SOX7, HOXA4, VENTX, MYOG, EMX1, FOXD2, FOXP1, ELF1, PAX7, ZNF516, RARA, HOXB3, PPARG, HOXB7, HOXB6, JDP2, HDAC4, ZNF274, HDAC2, HOXD1, CREM, GATA4, POU5F1B, CUX2, RXRA, CUX1, ZSCAN10, PRDM16, E2F1, HOXC4, CAMTA1, NLRP3, MSX1, OTX1, HIVEP2, HSF5, DISC1, TSNAX, SMAD3, BCL11B, FOXF2, DM…	1687	518	16881	1.41019	0.966469	0.278783	0.277604
GOTERM_MF_DIRECT	GO:0005158	insulin receptor binding	10	0.504286	0.00254782	SNX4, DOK2, SNX2, IRS1, DOK7, IRS4, GRB10, SORBS1, INSL3, IGF1R	1687	31	16881	3.22791	0.973217	0.278783	0.277604
GOTERM_MF_DIRECT	GO:0004000	adenosine deaminase activity	5	0.252143	0.00270809	CECR1, ADAL, ADAD1, ADARB2, ADA	1687	7	16881	7.14751	0.978678	0.278783	0.277604
GOTERM_MF_DIRECT	GO:0000977	RNA polymerase II regulatory region sequence-specific DNA binding	35	1.765	0.0027505	RARG, SATB1, GATA4, FOXK1, YBX3, GLIS1, RELB, LYL1, CUX2, RXRA, CUX1, PLAGL1, ALX4, MSX1, JARID2, MEF2D, ZBED4, MYOG, MEF2C, MEF2B, SMAD3, TFAP2E, FOXF2, DMRT2, LMO2, ARID5B, ARID3A, EBF4, TBX5, PHOX2B, RUNX1, GATAD2A, ZFAT, RARA, ZMYND11	1687	208	16881	1.68379	0.979926	0.278783	0.277604
GOTERM_BP_DIRECT	GO:0060333	interferon-gamma-mediated signaling pathway	17	0.857287	0.00153687	HLA-DRB5, HLA-E, MT2A, HLA-DPB1, IRF8, HLA-DRA, TRIM26, IRF5, TRIM38, TRIM31, B2M, CD44, HLA-DQA1, HLA-DQB2, HLA-DRB1, JAK1, HLA-DPA1	1689	71	16792	2.38047	0.999468	0.27897	0.277945
GOTERM_BP_DIRECT	GO:0001764	neuron migration	22	1.10943	0.001597	YWHAE, KIRREL3, MEF2C, HSP90AA1, DCC, SRF, SEMA3A, NAV1, NTN1, PHOX2B, DCLK1, ASPM, CXCL12, CHL1, AXL, RAPGEF2, NRCAM, APBB2, FYN, MAPT, DISC1, MATN2	1689	105	16792	2.08308	0.999604	0.279532	0.278505
GOTERM_BP_DIRECT	GO:0000122	negative regulation of transcription from RNA polymerase II promoter	98	4.94201	0.00169553	SPI1, KDM1A, GFI1, ANKRD33, ZBTB20, IKZF1, BACH2, EDNRB, MYC, MYB, WWC3, HOXA2, SOX6, HOXA7, MEF2C, ARID5B, PIAS1, FOXP1, IFI27, TXNIP, HOXB3, ZFPM2, ZFPM1, ZNF431, NOTCH3, CTBP2, CUL3, GLIS1, PRDM16, MSC, RREB1, ELANE, CREBBP, SMAD3, BCL11A, ZBTB16, CAV1, SNAI3, MINA, PKIA, SNAI2, RCOR1, FGFR2, RERE, RARG, TENM2, CHD8, HMGB1, YBX3, SUFU, HIST1H1D, HMG20A, CD36, CIC, JARID2, ZNF366, DACT1, SREBF1…	1689	720	16792	1.35321	0.999756	0.286545	0.285493
GOTERM_CC_DIRECT	GO:0071556	integral component of lumenal side of endoplasmic reticulum membrane	8	0.403429	0.019019	HLA-DRB5, HLA-DPB1, HLA-DRA, HLA-DQB2, HLA-DRB1, HLA-DQA1, HLA-DPA1, HLA-E	1779	29	18224	2.82592	0.999998	0.303413	0.293343
GOTERM_CC_DIRECT	GO:0005768	endosome	33	1.66415	0.0192643	PLEKHF1, TFRC, STMN2, LPAR1, SLA, MLC1, HMGB1, SNX11, DSCR3, VTI1A, FLOT1, FYN, PAK3, RAB11FIP2, LDLR, EXPH5, TMEM184A, TGFB2, ANXA2, TNK2, CAV1, WDR72, VPS37B, SORL1, IGF2R, DNM2, TPCN1, MYO1D, DOPEY2, CLIP1, ARPC2, RAPGEF1, VOPP1	1779	225	18224	1.50245	0.999999	0.303413	0.293343
GOTERM_BP_DIRECT	GO:0050728	negative regulation of inflammatory response	18	0.907716	0.00189961	SMAD3, HGF, ADIPOQ, AOAH, METRNL, ETS1, IL22RA2, BCR, NLRP12, ADORA2A, CNR2, GPER1, IL2RA, OTULIN, NLRP3, TNFAIP8L2, ADA, ELANE	1689	79	16792	2.26526	0.99991	0.310333	0.309193
GOTERM_BP_DIRECT	GO:0030217	T cell differentiation	10	0.504286	0.00207285	LFNG, PTPRC, LEP, CHD7, KIT, LEPR, PIK3CD, RHOH, PTPN22, RUNX2	1689	30	16792	3.31399	0.999962	0.324551	0.323359
GOTERM_BP_DIRECT	GO:0050900	leukocyte migration	24	1.21029	0.00222971	LYN, SELPLG, B4GALT1, ITGA4, MMP1, CAV1, ITGB2, FN1, SLC7A11, ITGAL, MMP9, SPN, DOK2, JAML, INPP5D, CD48, KRAS, FYN, ITGA6, PTPN6, CD58, CD44, JAM2, CD177	1689	122	16792	1.9558	0.999982	0.324551	0.323359
GOTERM_BP_DIRECT	GO:0043407	negative regulation of MAP kinase activity	11	0.554715	0.00225828	LYN, RGS14, STK38, ADIPOQ, DAB2IP, NF1, PTPN6, PTPRJ, SPRY1, SORL1, CDK5RAP3	1689	36	16792	3.03783	0.999985	0.324551	0.323359
GOTERM_BP_DIRECT	GO:0006955	immune response	62	3.12658	0.00228641	CD86, CXCL9, TNFRSF6B, GPR65, LST1, CXCL13, ETS1, FCAR, CX3CL1, IGF1R, TNFSF13B, SPN, CYSLTR2, CCR7, CD36, TINAG, HLA-DOB, B2M, CCR2, HLA-DPA1, IL10, TCF12, HLA-E, TGFBR3, AIM2, PXDN, IRF8, BPI, HLA-DQB2, SEMA3C, WAS, CST7, SAMHD1, IL1RL1, CNR2, MBP, ICOS, RELT, HLA-DQA1, CCL16, CCR1, CCL25, HLA-DRB5, CCL22, SMAD3, TNFSF14, GZMA, DEFA1, LILRB2, SMAD6, CXCL10, CXCL11, CXCL12, IL2RA, TNFSF4, HLA-DP…	1689	421	16792	1.46414	0.999987	0.324551	0.323359
GOTERM_BP_DIRECT	GO:0060976	coronary vasculature development	9	0.453858	0.00231775	NDST1, PLXND1, SUFU, AP2B1, PRICKLE1, MEGF8, SMAD6, LTBP1, DNM2	1689	25	16792	3.57911	0.999988	0.324551	0.323359
GOTERM_CC_DIRECT	GO:0005930	axoneme	15	0.75643	0.0219125	CFAP74, DNAI2, SPAG6, DNAH5, AMBRA1, DNALI1, RP1, KIF19, CFAP46, MAPT, ATG7, CLUAP1, GAS8, ATG5, TTLL8	1779	80	18224	1.92074	1	0.337452	0.326253
GOTERM_CC_DIRECT	GO:0031526	brush border membrane	11	0.554715	0.0237776	GNA13, SLC9A3, SLC9A3R1, HSP90AA1, B4GALT1, GNA12, CA4, CYBRD1, CDHR5, CD36, SHANK2	1779	51	18224	2.20948	1	0.358214	0.346326
GOTERM_CC_DIRECT	GO:0002102	podosome	7	0.353001	0.0247269	SVIL, CTTN, BIN2, SH3PXD2A, LPXN, LCP1, FERMT3	1779	24	18224	2.98782	1	0.36459	0.352489
GOTERM_MF_DIRECT	GO:0001077	transcriptional activator activity, RNA polymerase II core promoter proximal region sequence-specific binding	38	1.91629	0.00381861	NFAT5, SPI1, DLX5, CEBPE, SRF, FOXI1, NRF1, NR3C1, ELK3, MYC, MYB, CREB3L2, CAMTA1, OTX1, HOXA7, ZBTB7B, MEF2D, MYOG, SREBF1, MEF2C, MEF2B, BCL11B, TFAP2E, TCF12, EBF1, EBF3, EBF4, RUNX2, PBX1, PHOX2B, BATF, ELF1, PLSCR1, NFIA, NFIB, ZFAT, SSBP2, ZNF750	1687	236	16881	1.61122	0.995612	0.361241	0.359713
GOTERM_CC_DIRECT	GO:0008275	gamma-tubulin small complex	3	0.151286	0.026687	TUBGCP2, CENPJ, TUBGCP3	1779	3	18224	10.244	1	0.385293	0.372506
GOTERM_MF_DIRECT	GO:0033613	activating transcription factor binding	8	0.403429	0.00433132	HDAC4, MEF2C, ATOH8, PRDM16, ZNF516, GATA4, PPARG, MEF2D	1687	22	16881	3.63873	0.997887	0.384134	0.38251
GOTERM_CC_DIRECT	GO:0045202	synapse	27	1.36157	0.0290046	GABRB3, CYFIP2, TENM2, NRN1, TULP1, EFNB1, EGFLAM, FLRT2, ABL1, NCK2, APBB2, DLGAP1, NRCAM, PHACTR1, SH3GL2, DACT1, GABRA1, GRID2, CADM1, LAMB2, NMNAT2, SHISA7, CPEB1, ARPC2, DOK7, RAPGEF2, RGS12	1779	181	18224	1.5281	1	0.410207	0.396593
GOTERM_BP_DIRECT	GO:0007399	nervous system development	45	2.26929	0.00300916	HDAC4, NRN1, DLX5, AVIL, GRIK1, KALRN, EDNRB, PCDHA1, DPF1, ZC3H12A, ATOH8, ENC1, SMN2, PCDHA5, ST8SIA4, PCDHA4, PCDHA3, SMN1, PCDHA2, EPHB2, PCDH1, ZNF423, PCDHA8, LINC01587, MEF2D, PCDHA7, PCDHA6, CSGALNACT1, MEF2C, RBFOX1, TMOD2, ARHGAP26, GFRA2, TSHR, DCLK1, TTLL7, DLG2, FGF14, NINJ2, APBA1, PCDHB4, EVL, CNTN4, ARHGEF7, GAS7	1689	287	16792	1.55885	1	0.409664	0.408159
GOTERM_CC_DIRECT	GO:0043198	dendritic shaft	8	0.403429	0.0317605	KIRREL3, KIRREL, SYNGAP1, PRKAR2B, GPER1, INPP5J, LPAR1, SLC8A1	1779	32	18224	2.56099	1	0.43445	0.420031
GOTERM_CC_DIRECT	GO:0001891	phagocytic cup	6	0.302572	0.0319725	BIN2, LCP1, PEAR1, IRGM, MYO1G, DNM2	1779	19	18224	3.23493	1	0.43445	0.420031
GOTERM_BP_DIRECT	GO:0022617	extracellular matrix disassembly	17	0.857287	0.00321854	LAMB3, MMP1, CTRB1, HTRA1, FN1, LAMC2, LAMC1, NID1, HSPG2, MMP9, ADAMTS4, MMP16, FLOT1, LCP1, KLKB1, CD44, ELANE	1689	76	16792	2.22386	1	0.426326	0.424761
GOTERM_BP_DIRECT	GO:0060216	definitive hemopoiesis	7	0.353001	0.00336769	TGFBR3, MFAP5, LYL1, HOXB3, ADAR, HIPK1, ZFP36L2	1689	16	16792	4.34962	1	0.433303	0.431712
GOTERM_BP_DIRECT	GO:0010977	negative regulation of neuron projection development	12	0.605144	0.00344804	RAP1GAP2, HDAC2, BCL11A, DCC, GFI1, SEMA3A, STMN2, INPP5J, LPAR1, B2M, ADCY6, PTPRG	1689	44	16792	2.71145	1	0.433303	0.431712
GOTERM_BP_DIRECT	GO:0006954	inflammatory response	56	2.824	0.00355882	SERPINA3, CXCL9, TNFRSF6B, ITGB2, PIK3CD, HMGB1, CXCL13, ITGAL, NDST1, PSTPIP1, GPER1, ZC3H12A, NFKBIZ, CCR7, CCR3, CCR2, IL10, CAMK1D, TICAM2, IL17RE, TACR1, AIM2, ADORA2A, KIT, S100A9, MGLL, HDAC4, PTGFR, PTGER3, AOAH, RELB, HRH1, CNR2, CXCR1, IRAK2, NLRP4, NLRP3, RELT, CCL16, GSDMD, CCR1, CCL25, LYN, CCL22, ODAM, DAB2IP, CYP4F11, IRGM, CXCL10, CXCL11, CXCL12, THEMIS2, AXL, IL2RA, SIGLEC1, CDO1	1689	379	16792	1.469	1	0.436045	0.434443
GOTERM_CC_DIRECT	GO:0015629	actin cytoskeleton	31	1.56329	0.0339515	NOTCH3, AHNAK, AVIL, WAS, LSP1, KALRN, ACACA, LIMA1, SLC9A3R1, FGD4, PDLIM2, CAPZB, CALD1, CTNNA1, ABL1, CTNNA2, ACTR2, SVIL, DST, SORBS2, BAIAP2, MTSS1, CTTNBP2NL, FGR, MSRA, SCNN1D, ARPC2, RARA, NMT1, LCP1, MAD1L1	1779	218	18224	1.45671	1	0.452469	0.437452
GOTERM_BP_DIRECT	GO:1901509	regulation of endothelial tube morphogenesis	4	0.201715	0.00375136	CXCL10, ADAMTS12, FGF1, FOXP1	1689	4	16792	9.94198	1	0.448425	0.446778
GOTERM_CC_DIRECT	GO:0042734	presynaptic membrane	12	0.605144	0.0360291	GRM3, RIMS1, ZNRF2, ADORA2A, GRM6, GPER1, KCNC3, DENND1A, NRXN2, GAD2, ERC2, KCTD16	1779	62	18224	1.9827	1	0.47012	0.454517
GOTERM_CC_DIRECT	GO:0030659	cytoplasmic vesicle membrane	20	1.00857	0.0366327	TMEM184A, YWHAE, TOR1A, ANKRD27, YWHAB, TNK2, HMP19, HTT, RNF144A, ZNRF2, CLIP1, GPRC5A, TBC1D4, GPER1, KCNQ1, TAOK2, ULK2, VOPP1, WHAMM, RAB11FIP2	1779	126	18224	1.62602	1	0.47012	0.454517
GOTERM_BP_DIRECT	GO:0060041	retina development in camera-type eye	14	0.706001	0.00431107	LAMB2, HPCA, CHD7, LPCAT1, TULP1, DLL1, SKI, RP1, TTLL5, GRM6, PRPH2, XRN2, RHO, ZNF513	1689	58	16792	2.39979	1	0.491532	0.489727
GOTERM_BP_DIRECT	GO:0050777	negative regulation of immune response	6	0.302572	0.00441285	LYN, TGFB2, AMBP, INPP5D, IL2RA, LILRB2	1689	12	16792	4.97099	1	0.491532	0.489727
GOTERM_BP_DIRECT	GO:0031581	hemidesmosome assembly	6	0.302572	0.00441285	LAMB3, DST, ITGA6, LAMC2, LAMC1, PLEC	1689	12	16792	4.97099	1	0.491532	0.489727
GOTERM_BP_DIRECT	GO:0007411	axon guidance	28	1.412	0.0045836	SPTBN4, ROBO3, TENM2, SEMA3C, DLX5, SEMA3A, NTN1, EFNB2, EFNB1, FLRT2, CHL1, KIF5B, APBB2, FYN, EPHB2, SPTBN1, EPHB3, TGFB2, LAMB2, DCC, KLF7, EFNA2, CXCL12, KRAS, EVL, CNTN4, ISPD, MATN2	1689	159	16792	1.75079	1	0.497069	0.495243
GOTERM_BP_DIRECT	GO:1901741	positive regulation of myoblast fusion	7	0.353001	0.00476683	MYOG, CD53, EHD2, CXCL9, TNFSF14, FLOT1, MYF5	1689	17	16792	4.09376	1	0.497069	0.495243
GOTERM_BP_DIRECT	GO:0071380	cellular response to prostaglandin E stimulus	7	0.353001	0.00476683	P2RY6, TNFSF4, PRKCE, GNAS, PPARG, ADCY6, ACACA	1689	17	16792	4.09376	1	0.497069	0.495243
GOTERM_CC_DIRECT	GO:0030424	axon	31	1.56329	0.0418227	YWHAE, ROBO3, CNTNAP2, SEMA3A, KCNC3, AVIL, HPCA, STMN2, HTT, RAP1GAP, GRM3, GPER1, NCS1, IGF2BP1, CTNNA2, EPHB2, DISC1, KIRREL3, TGFB2, SLC38A1, DST, DCC, DAB2IP, GAD2, SYNJ2, DNM3, MYO1D, ADCY9, NF1, CNTN4, MAPT	1779	222	18224	1.43046	1	0.520939	0.503649
GOTERM_CC_DIRECT	GO:0001772	immunological synapse	8	0.403429	0.0428478	CD53, CD6, GZMA, RHOH, PTPRJ, CD37, CD3E, CARD11	1779	34	18224	2.41034	1	0.520939	0.503649
GOTERM_CC_DIRECT	GO:0016529	sarcoplasmic reticulum	8	0.403429	0.0428478	RYR1, ATP2A3, ITPR1, ITPR3, MRVI1, ANK1, THBS4, SYNE2	1779	34	18224	2.41034	1	0.520939	0.503649
GOTERM_BP_DIRECT	GO:0010595	positive regulation of endothelial cell migration	12	0.605144	0.00497713	FLT4, ATOH8, ZC3H12A, ITGB1BP1, PRKD2, PRKCA, ALOX12, FGF1, ETS1, SASH1, RHOB, FOXP1	1689	46	16792	2.59356	1	0.508186	0.506319
GOTERM_BP_DIRECT	GO:0009952	anterior/posterior pattern specification	17	0.857287	0.00546562	RARG, ZBTB16, HIPK1, ACVR2B, PBX1, VANGL2, HOXA3, HOXB3, ALX4, HOXC4, HOXA2, HOXD3, MSX1, OTX1, HOXA7, HOXB7, HOXB6	1689	80	16792	2.11267	1	0.546673	0.544666
GOTERM_CC_DIRECT	GO:0005915	zonula adherens	4	0.201715	0.049719	CTNND1, CTNNA1, SORBS1, NECTIN2	1779	9	18224	4.55287	1	0.583988	0.564606
GOTERM_CC_DIRECT	GO:0031095	platelet dense tubular network membrane	4	0.201715	0.049719	ATP2A3, ITPR1, ITPR3, MRVI1	1779	9	18224	4.55287	1	0.583988	0.564606
GOTERM_MF_DIRECT	GO:0046872	metal ion binding	240	12.1029	0.00703292	GFI1, RTCB, ABAT, IKZF1, ADARB2, ZFYVE28, MT2A, ZSCAN30, ZNF606, RASSF5, DPF1, ZC3H12A, ANKFY1, TRIM26, TNS3, PRKCH, PRKCE, EBF1, EBF3, PRKCA, EBF4, UPB1, RUNX1, ARMC1, ADCY9, ZNF718, PRKD3, ZNF714, XRN2, PRKD2, ZNF710, ZFPM2, IDO2, ZFPM1, ZNF274, RTEL1, EXD3, ZNF273, HKR1, PDE1C, AGAP2, AGAP1, GNS, KALRN, ZBTB2, HELZ2, NLN, ZNF709, BRIP1, NUAK1, TERT, ZNF827, ERI3, ZSCAN10, PRDM16, HIVEP2, ZBTB7…	1687	2069	16881	1.16074	0.999955	0.587042	0.58456
GOTERM_CC_DIRECT	GO:0030666	endocytic vesicle membrane	12	0.605144	0.0534608	HLA-DRB5, WNT5B, CAV1, HLA-DPB1, HLA-DRA, AP2B1, CD36, HLA-DQB2, HLA-DRB1, HLA-DQA1, DNM2, HLA-DPA1	1779	66	18224	1.86254	1	0.609933	0.58969
GOTERM_CC_DIRECT	GO:0019898	extrinsic component of membrane	14	0.706001	0.0536882	FARP2, FARP1, VPS13D, WIPI2, SNX11, GFRA2, SNX4, EHD2, SNX2, NMT1, NF2, WDFY4, MGLL, RGS6	1779	82	18224	1.74897	1	0.609933	0.58969
GOTERM_BP_DIRECT	GO:0007163	establishment or maintenance of cell polarity	9	0.453858	0.00639801	SPN, ACTR2, PARD3, FAT1, CTNNA1, CDC42BPB, SPINT2, CLASP1, SYNE2	1689	29	16792	3.08544	1	0.608751	0.606515
GOTERM_BP_DIRECT	GO:0008360	regulation of cell shape	25	1.26072	0.00642319	PALM2, LST1, ITGB2, LPAR1, ATP10A, ARHGAP15, GNA13, SLC9A3R1, FGD4, FGD6, GNA12, FYN, MYO10, FN1, ARAP1, S100B, BAIAP2, FGR, FMNL1, CFDP1, CDC42EP5, DLC1, TAOK2, KIT, CSNK1G1	1689	140	16792	1.77535	1	0.608751	0.606515
GOTERM_BP_DIRECT	GO:0060324	face development	7	0.353001	0.0065502	ALDH1A3, MKKS, RARG, SRF, CHD7, RARA, HOXB3	1689	18	16792	3.86632	1	0.608751	0.606515
GOTERM_BP_DIRECT	GO:0050872	white fat cell differentiation	6	0.302572	0.0065831	FABP4, CTBP2, PRDM16, SNAI2, PPARG, AACS	1689	13	16792	4.58861	1	0.608751	0.606515
GOTERM_CC_DIRECT	GO:0030426	growth cone	18	0.907716	0.0578836	TENM2, TOR1A, RASGRF1, TMOD2, CTNND1, STMN2, TSC1, DNM2, CTTN, PCDHGB1, IGF2BP1, INPP5J, ABL1, APBB2, MAPT, ERC2, CALM2, SHANK2	1779	116	18224	1.58958	1	0.637126	0.61598
GOTERM_CC_DIRECT	GO:0045211	postsynaptic membrane	29	1.46243	0.0579205	GABRB3, GABRB1, TENM2, RGS14, CLSTN3, CHRNA4, CHRNA6, GRIK1, FAIM2, ARRB2, SYNE1, GRM3, SIPA1L1, NCS1, DLGAP1, DISC1, DLGAP2, GRASP, GABRA1, GRID2, ANK2, ANK1, DNM2, BCR, CPEB1, DLG2, ADORA2A, SHANK2, KCTD16	1779	211	18224	1.40794	1	0.637126	0.61598
GOTERM_BP_DIRECT	GO:0006909	phagocytosis	12	0.605144	0.00699816	ADORA2A, CEBPE, AXL, LEP, ITGB2, LEPR, ELMO1, IRF8, TULP1, ITGAL, ELANE, DNM2	1689	48	16792	2.48549	1	0.635148	0.632815
GOTERM_CC_DIRECT	GO:0043234	protein complex	51	2.57186	0.0614026	FEN1, KDM1A, CLSTN3, YWHAB, CHD8, OGG1, BRCA1, IKZF1, NR3C1, CNST, MYC, ZC3H12A, CIC, PTRF, BORCS6, CDK5RAP3, BORCS5, SREBF1, MEF2C, HSP90AA1, TSC1, WIPI2, SLC51B, DNM2, BCR, PARD3, RAPGEF2, CD48, ARHGEF7, CFTR, HDAC4, HDAC2, ITPR1, NRXN2, HTT, PPM1E, SNX31, LTBP1, SNX4, ZNRF2, TTR, SNX2, SASH1, SPTBN1, CAV2, CAV1, SMAD6, ACVR2B, SKI, CCM2, HIST1H4E	1779	412	18224	1.26806	1	0.664875	0.642808
GOTERM_CC_DIRECT	GO:0030673	axolemma	5	0.252143	0.0634155	MYO1D, CNTNAP2, ADORA2A, ANK1, SPTBN1	1779	16	18224	3.20124	1	0.6686	0.64641
GOTERM_CC_DIRECT	GO:0005903	brush border	11	0.554715	0.0636762	MYO1D, LIMA1, SLC9A3, ENPEP, MYO1B, CAPZB, CDHR5, ITPR3, ADD3, RALGDS, PLEC	1779	60	18224	1.87806	1	0.6686	0.64641
GOTERM_MF_DIRECT	GO:0048248	CXCR3 chemokine receptor binding	4	0.201715	0.00851831	CXCL10, CXCL11, CXCL9, CXCL13	1687	5	16881	8.00522	0.999995	0.649274	0.646529
GOTERM_MF_DIRECT	GO:0008201	heparin binding	27	1.36157	0.00874932	FBLN7, TNXB, LAMC2, CXCL13, FGF1, THBS2, MPO, WISP1, THBS4, CECR1, FGF7, C6ORF15, ADAMTSL5, RSPO3, ELANE, TMEM184A, COL25A1, FN1, PCOLCE, SOD3, TGFBR3, CXCL10, CXCL11, FGF14, C6ORF25, FMOD, FGFR2	1687	160	16881	1.6886	0.999996	0.649274	0.646529
GOTERM_MF_DIRECT	GO:0030676	Rac guanyl-nucleotide exchange factor activity	6	0.302572	0.00915115	VAV3, FARP2, FARP1, SPATA13, DOCK2, KALRN	1687	14	16881	4.28851	0.999998	0.649274	0.646529
GOTERM_BP_DIRECT	GO:0048041	focal adhesion assembly	8	0.403429	0.00762489	CTTN, DLC1, TAOK2, BCL2, SORBS1, WHAMM, ARHGEF7, RHOD	1689	24	16792	3.31399	1	0.676502	0.674017
GOTERM_BP_DIRECT	GO:0007160	cell-matrix adhesion	18	0.907716	0.00772987	ITGB5, ITGA4, SRF, ITGB2, ITGA2B, LYPD3, TSC1, SORBS1, ADAMTS12, ITGAL, NID1, PPFIA1, ITGA6, ITGB1BP1, HOXD3, SIGLEC1, MUC4, CD44	1689	90	16792	1.9884	1	0.676502	0.674017
GOTERM_MF_DIRECT	GO:0002020	protease binding	19	0.958144	0.0107146	RYR1, ANXA2, SERPINE1, FN1, CST7, ADAMTS4, FAP, CHL1, KIT, FLOT1, BCL2, LCN2, TIMP3, MBP, RFFL, INSL3, LDLR, ELANE, TIMP4	1687	101	16881	1.88241	1	0.687193	0.684287
GOTERM_MF_DIRECT	GO:0005547	phosphatidylinositol-3,4,5-trisphosphate binding	10	0.504286	0.0109018	MYO1B, ADAP2, MYO10, PARD3, ARAP2, DAPP1, ASAP1, ARAP1, ADAP1, MYO1G	1687	38	16881	2.63329	1	0.687193	0.684287
GOTERM_MF_DIRECT	GO:0031683	G-protein beta/gamma-subunit complex binding	7	0.353001	0.0111384	GNA13, GNAO1, GNA15, GNAQ, GNA11, GNA12, GNAS	1687	20	16881	3.50228	1	0.687193	0.684287
GOTERM_CC_DIRECT	GO:0005802	trans-Golgi network	20	1.00857	0.0697813	RBFOX1, AP2B1, TRAPPC9, NMNAT2, ARAP1, SOD3, SORL1, IGF2R, DNM2, DOPEY2, ATXN2, CNST, GGA3, NBEA, GPER1, CPD, CA4, NCK2, DENND5A, TGFBI	1779	136	18224	1.50646	1	0.721768	0.697813
GOTERM_BP_DIRECT	GO:0071560	cellular response to transforming growth factor beta stimulus	12	0.605144	0.00822344	PPM1A, WWOX, MEF2C, HDAC2, COL4A2, CAV1, ABL1, FYN, SOX6, ZFP36L2, SOX5, ZFP36L1	1689	49	16792	2.43477	1	0.707071	0.704474
GOTERM_BP_DIRECT	GO:0021987	cerebral cortex development	13	0.655572	0.00868225	YWHAE, CNTNAP2, MKKS, KDM1A, CEP120, TSC1, TRAPPC9, ASPM, XAB2, BTBD3, NF1, TACC1, MCPH1	1689	56	16792	2.30796	1	0.73365	0.730955
GOTERM_MF_DIRECT	GO:0004697	protein kinase C activity	6	0.302572	0.0126153	PRKCH, PRKD3, PRKCB, PRKCE, PRKD2, PRKCA	1687	15	16881	4.00261	1	0.745879	0.742725
GOTERM_BP_DIRECT	GO:0001525	angiogenesis	35	1.765	0.00907965	COL18A1, COL15A1, ENPEP, PLXND1, SERPINE1, FGF1, SHB, ELK3, ANPEP, ZC3H12A, HOXA3, LEPR, NRCAM, EPHB2, HOXA7, EPHB3, VAV3, TGFB2, ANXA2, CAV1, DAB2IP, FN1, PRKCA, HSPG2, ARHGAP24, RHOB, VAV2, COL4A2, FAP, LEP, HOXB3, PRKD2, TGFBI, RAMP1, FGFR2	1689	223	16792	1.5604	1	0.754227	0.751457
GOTERM_CC_DIRECT	GO:0044300	cerebellar mossy fiber	3	0.151286	0.0779129	NFIB, DAB2IP, SLC17A7	1779	5	18224	6.14637	1	0.794024	0.767671
GOTERM_CC_DIRECT	GO:0071944	cell periphery	8	0.403429	0.0804765	SLC9A3R1, MYO1B, KRT17, ODAM, PRKCE, ITGB1BP1, MBP, NID1	1779	39	18224	2.10132	1	0.808264	0.781438
GOTERM_BP_DIRECT	GO:0007189	adenylate cyclase-activating G-protein coupled receptor signaling pathway	12	0.605144	0.00960869	GNA13, PTGFR, GPR26, ADCY9, ADORA2A, GNAQ, GALR1, PTGER3, GNAS, ADCY7, ADCY6, TSHR	1689	50	16792	2.38607	1	0.78487	0.781987
GOTERM_CC_DIRECT	GO:0001931	uropod	4	0.201715	0.0843829	SPN, PSTPIP1, SELPLG, FLOT1	1779	11	18224	3.72508	1	0.826856	0.799413
GOTERM_CC_DIRECT	GO:0008076	voltage-gated potassium channel complex	14	0.706001	0.084714	CNTNAP2, KCNE1, KCNIP2, KCNB2, KCNC3, KCNAB1, DLG2, CTTN, KCNQ1, KCNMA1, KCNK2, CALM2, HCN2, STX1A	1779	88	18224	1.62972	1	0.826856	0.799413
GOTERM_MF_DIRECT	GO:0005201	extracellular matrix structural constituent	14	0.706001	0.0141536	COL15A1, TNXB, COL14A1, LAMA4, COL11A2, LAMC1, HAPLN1, MFAP5, VCAN, EFEMP2, COL4A2, COL4A1, COL5A2, PXDN	1687	67	16881	2.09091	1	0.803358	0.799961
GOTERM_CC_DIRECT	GO:0005769	early endosome	30	1.51286	0.0872392	CNTNAP2, MGRN1, MLC1, HMGB1, SNX31, RAP1GAP, C1ORF210, NEURL1B, GPER1, FLOT1, ANKFY1, CYTIP, LDLR, TBC1D16, TICAM2, MAP2K2, ANKRD27, ANXA2, LMTK2, ATP11A, RHOD, SORL1, IGF2R, RHOB, MYO1B, KCNQ1, RAPGEF1, RIN3, NF2, CFTR	1779	229	18224	1.342	1	0.839677	0.811809
GOTERM_BP_DIRECT	GO:0045766	positive regulation of angiogenesis	21	1.059	0.0103876	PRKCB, HGF, ITGB2, SERPINE1, GATA4, PRKCA, ALOX12, BRCA1, FGF1, HIPK1, ETS1, CX3CL1, RHOB, RUNX1, CYSLTR2, TERT, DDAH1, ZC3H12A, PRKD2, SASH1, CCR3	1689	115	16792	1.81549	1	0.825829	0.822796
GOTERM_BP_DIRECT	GO:0043065	positive regulation of apoptotic process	44	2.21886	0.0109286	RARG, CSRNP3, TRIO, ZAK, LPAR1, HMGB1, KALRN, SLC9A1, IFIT2, AKAP13, FGD4, MCF2L, GPER1, INPP5D, RPS6KA2, ABL1, SAP18, APBB2, BMF, ATG7, MAP3K5, VAV3, ARHGEF12, CAMK1D, ZBTB16, ARHGEF17, GZMA, DAB2IP, LILRB1, S100B, IGF2R, RHOB, VAV2, DNM2, ALDH1A3, STK17A, KCNMA1, JMY, ARHGEF3, NF1, TXNIP, ITGA6, IRF5, ARHGEF7	1689	300	16792	1.45816	1	0.825829	0.822796
GOTERM_BP_DIRECT	GO:0032753	positive regulation of interleukin-4 production	7	0.353001	0.0114847	SASH3, TNFSF4, RARA, NLRP3, EPX, CD3E, HLA-E	1689	20	16792	3.47969	1	0.825829	0.822796
GOTERM_BP_DIRECT	GO:0043113	receptor clustering	7	0.353001	0.0114847	PIGR, DLG2, SYNGAP1, ITGA4, ITGB2, ITGB1BP1, ITGAL	1689	20	16792	3.47969	1	0.825829	0.822796
GOTERM_BP_DIRECT	GO:0070373	negative regulation of ERK1 and ERK2 cascade	13	0.655572	0.0115058	LYN, RGS14, ADIPOQ, DAB2IP, SLC9A3R1, NLRP12, GPER1, WNK2, RAPGEF1, ABL1, TIMP3, SPRY1, ITGB1BP1	1689	58	16792	2.22837	1	0.825829	0.822796
GOTERM_BP_DIRECT	GO:0048010	vascular endothelial growth factor receptor signaling pathway	15	0.75643	0.0115475	VAV3, CYFIP2, HSP90AA1, NCF2, FLT4, BAIAP2, SHB, VAV2, AXL, ELMO1, NCK2, FYN, PRKD2, NCKAP1L, DOCK1	1689	72	16792	2.07125	1	0.825829	0.822796
GOTERM_BP_DIRECT	GO:0035019	somatic stem cell population maintenance	14	0.706001	0.0116134	ZHX2, SPI1, ASCL2, ZFP36L2, PBX1, SKI, CUL4A, BCL9, VANGL2, POLR2B, KIT, PRDM16, POLR2D, ZSCAN10	1689	65	16792	2.14135	1	0.825829	0.822796
GOTERM_BP_DIRECT	GO:0001974	blood vessel remodeling	9	0.453858	0.0119619	MEF2C, TGFB2, SEMA3C, AXL, CHD7, HOXA3, RSPO3, ACVR2B, CCR2	1689	32	16792	2.79618	1	0.825829	0.822796
GOTERM_BP_DIRECT	GO:0050873	brown fat cell differentiation	9	0.453858	0.0119619	PLAC8, FABP4, LAMB3, LAMA4, PRDM16, ADIPOQ, ZNF516, ITGA6, METRNL	1689	32	16792	2.79618	1	0.825829	0.822796
GOTERM_BP_DIRECT	GO:0001701	in utero embryonic development	30	1.51286	0.0120999	KDM1A, SRF, CHD8, CHD7, RTCB, ADAR, YBX3, GNA13, FUT8, RXRA, MYC, GNA12, MGAT1, MSX1, SOX6, IFITM5, EMX1, SMAD3, WDR19, TBX3, FOXP1, CUL4A, GJB3, NMT1, APBA1, B9D1, CCM2, ZFPM2, FGFR2, BMPR1A	1689	187	16792	1.59497	1	0.825829	0.822796
GOTERM_BP_DIRECT	GO:0072661	protein targeting to plasma membrane	8	0.403429	0.0121322	ANXA2, KCNB2, TESC, MYADM, TMED2, ANK2, ANK1, SPTBN1	1689	26	16792	3.05907	1	0.825829	0.822796
GOTERM_BP_DIRECT	GO:0050999	regulation of nitric-oxide synthase activity	8	0.403429	0.0121322	HSP90AA1, DDAH1, DDAH2, LEP, CAV1, CALM2, CYGB, DNM2	1689	26	16792	3.05907	1	0.825829	0.822796
GOTERM_CC_DIRECT	GO:0005615	extracellular space	147	7.41301	0.0896667	TNFRSF6B, TFRC, SERPINE1, METRNL, CXCL13, EPX, FGF1, MPO, LOXL1, PLAU, ANPEP, IL12B, VSTM1, PRSS3, B2M, LGALS7, TLE2, WNT5B, HGF, ADIPOQ, IGFBP2, CTRB1, MTUS1, PCOLCE, FRMD4B, RNASE3, HSPG2, ALDH3A1, MTHFD2, CD109, S100A9, CES1, CFD, CELA3B, NRN1, HTRA1, LYPD3, IL22RA2, FLRT2, STC2, CPA6, ELANE, GSDMD, HLA-DRB5, TGFB2, AMBP, TNFSF14, DEFA6, FN1, DEFA1, IGF2R, CXCL10, PYY, MOV10, CXCL11, TG, CXCL1…	1779	1347	18224	1.11794	1	0.85122	0.822968
GOTERM_BP_DIRECT	GO:0030838	positive regulation of actin filament polymerization	11	0.554715	0.0123427	KIRREL, CTTN, CDC42EP5, PRKCE, NCK2, LMOD1, CCR7, EVL, NCKAP1L, BAIAP2, PFN2	1689	45	16792	2.43026	1	0.828649	0.825606
GOTERM_MF_DIRECT	GO:0032947	protein complex scaffold	10	0.504286	0.0152654	SLC9A3R2, SLC9A3R1, AKAP13, CAV2, CAV1, WWC3, ARRB2, DISC1, SASH1, SLC9A1	1687	40	16881	2.50163	1	0.833139	0.829616
GOTERM_BP_DIRECT	GO:0010633	negative regulation of epithelial cell migration	6	0.302572	0.0129559	SEMA3A, DAB2IP, EVL, MCC, PFN2, PTPRG	1689	15	16792	3.97679	1	0.835895	0.832825
GOTERM_BP_DIRECT	GO:0042953	lipoprotein transport	6	0.302572	0.0129559	APOBEC1, UNC119B, PRKCB, MIA2, PPARG, CD36	1689	15	16792	3.97679	1	0.835895	0.832825
GOTERM_BP_DIRECT	GO:0008285	negative regulation of cell proliferation	55	2.77358	0.0129737	COL18A1, RARG, B4GALT1, PTPRJ, ETS1, DEC1, CDH5, RASSF5, GPER1, RPS6KA2, NCK2, JARID2, SOX7, IL10, MYOG, TESC, P3H2, TSC1, ADORA2A, RARA, RAPGEF2, ITGB1BP1, PLPP1, GAS8, HDAC4, CTBP2, SRF, AMBRA1, DLL1, TSPAN32, SLC9A3R1, BRIP1, NACC2, MSX1, LYN, CGREF1, TGFB2, BCL11B, ZBTB16, RARRES1, DAB2IP, SMAD6, TBX5, PHOX2B, CUL4A, SKI, CNOT7, DLC1, WNK2, SPRY1, PTPN6, NF2, CNOT8, FRK, BNIPL	1689	396	16792	1.38083	1	0.835895	0.832825
GOTERM_BP_DIRECT	GO:0051216	cartilage development	13	0.655572	0.0131588	CSGALNACT1, MKKS, ZBTB16, COL11A2, PAX7, CREB3L2, HOXA3, GNAS, HOXB3, HOXC4, HOXD3, SOX6, CD44	1689	59	16792	2.19061	1	0.835895	0.832825
GOTERM_BP_DIRECT	GO:0030890	positive regulation of B cell proliferation	10	0.504286	0.0134739	VAV3, SASH3, MEF2C, PTPRC, TFRC, BCL2, NCKAP1L, CARD11, ADA, TNFSF13B	1689	39	16792	2.54923	1	0.835895	0.832825
GOTERM_BP_DIRECT	GO:0002062	chondrocyte differentiation	10	0.504286	0.0134739	MEF2C, WNT5B, NFIB, COL11A2, CREB3L2, TGFBI, MEF2D, RUNX2, BMPR1A, RUNX1	1689	39	16792	2.54923	1	0.835895	0.832825
GOTERM_CC_DIRECT	GO:0005834	heterotrimeric G-protein complex	7	0.353001	0.0967349	GNA13, GNAO1, GNA15, GNG7, GNA12, GNAS, RGS6	1779	33	18224	2.17296	1	0.893425	0.863773
GOTERM_CC_DIRECT	GO:0090575	RNA polymerase II transcription factor complex	7	0.353001	0.0967349	WWOX, RXRA, TCF12, GATA4, PPARG, ASCL2, MYF5	1779	33	18224	2.17296	1	0.893425	0.863773
GOTERM_CC_DIRECT	GO:0005901	caveola	11	0.554715	0.0979802	EHD2, IRS1, CAV2, CAV1, DLC1, KCNMA1, FLOT1, MLC1, CDH15, PTRF, BMPR1A	1779	65	18224	1.73359	1	0.893425	0.863773
GOTERM_MF_DIRECT	GO:0008093	cytoskeletal adaptor activity	6	0.302572	0.0168683	BIN3, NCK2, SORBS2, ANK2, BAIAP2, ANK1	1687	16	16881	3.75245	1	0.886522	0.882773
GOTERM_MF_DIRECT	GO:0050839	cell adhesion molecule binding	13	0.655572	0.0183435	TENM2, CADM1, TENM4, ITGA4, ITGB2, CRTAM, NRXN2, LILRB2, ITGAL, JAML, CDHR5, PTPN6, NECTIN2	1687	62	16881	2.09814	1	0.901261	0.89745
GOTERM_MF_DIRECT	GO:0015278	calcium-release channel activity	5	0.252143	0.018419	RYR1, JPH3, RASA3, ITPR1, ITPR3	1687	11	16881	4.54842	1	0.901261	0.89745
GOTERM_MF_DIRECT	GO:0030674	protein binding, bridging	15	0.75643	0.0192865	COL14A1, CAV2, CAV1, COL11A2, SH2D1B, FRMD4A, ANK2, PPP2R3A, SLC9A1, GATAD2A, RPTOR, ADAP2, CUX1, FLRT2, STX1A	1687	77	16881	1.94932	1	0.912251	0.908394
GOTERM_BP_DIRECT	GO:0007275	multicellular organism development	69	3.47958	0.0151757	TNFRSF6B, DGKD, GPR65, FGF1, SPRED2, HHAT, SUFU, ENC1, HOXA3, SPIN1, LEPR, SOX6, HOXA4, VENTX, WNT5B, LMO2, ZFR, EBF1, EMP1, EBF3, PCOLCE, EBF4, AES, THEG, DOPEY2, VCAN, TMEM2, CFDP1, ZNF516, HOXB3, TESMIN, MCTP2, HOXB7, KCTD15, HKR1, CATSPER4, CRABP1, CREM, NRF1, ZNF3, DLL1, CECR1, CUX2, CUX1, ASZ1, ADAD1, HOXC4, OTX1, HIVEP2, ZBTB7B, TXNDC8, RELT, RREB1, BANP, ZNF541, TSNAX, PHC2, SIAH3, TDRD9,…	1689	521	16792	1.31669	1	0.929701	0.926286
GOTERM_BP_DIRECT	GO:0045577	regulation of B cell differentiation	4	0.201715	0.0160606	PTPN6, CARD11, ZFP36L2, ZFP36L1	1689	6	16792	6.62799	1	0.948347	0.944864
GOTERM_BP_DIRECT	GO:0002320	lymphoid progenitor cell differentiation	4	0.201715	0.0160606	SPI1, KIT, BCL2, BATF	1689	6	16792	6.62799	1	0.948347	0.944864
GOTERM_BP_DIRECT	GO:1903672	positive regulation of sprouting angiogenesis	4	0.201715	0.0160606	HMGB1, FGF1, DLL1, JAK1	1689	6	16792	6.62799	1	0.948347	0.944864
GOTERM_BP_DIRECT	GO:0042110	T cell activation	11	0.554715	0.0166774	CD86, SMAD3, TNFSF14, TREML2, NCK2, WAS, PIK3CD, CD48, FYN, CD3E, ADA	1689	47	16792	2.32685	1	0.964282	0.960741
GOTERM_BP_DIRECT	GO:0090026	positive regulation of monocyte chemotaxis	6	0.302572	0.0173142	CCR1, CXCL10, CXCL12, SERPINE1, HMGB1, CCR2	1689	16	16792	3.72824	1	0.964282	0.960741
GOTERM_BP_DIRECT	GO:0035855	megakaryocyte development	6	0.302572	0.0173142	C6ORF25, SRF, KIT, PTPN6, ZFPM1, ZNF385A	1689	16	16792	3.72824	1	0.964282	0.960741
GOTERM_BP_DIRECT	GO:0044130	negative regulation of growth of symbiont in host	6	0.302572	0.0173142	IL10, IRF8, IL12B, CD36, MPO, ELANE	1689	16	16792	3.72824	1	0.964282	0.960741
GOTERM_BP_DIRECT	GO:0030301	cholesterol transport	6	0.302572	0.0173142	OSBPL5, CAV1, LCAT, CD36, LDLR, CFTR	1689	16	16792	3.72824	1	0.964282	0.960741
GOTERM_BP_DIRECT	GO:0035116	embryonic hindlimb morphogenesis	8	0.403429	0.0182961	RARG, ZBTB16, CHD7, GNAS, ALX4, MSX1, AFF3, TBX3	1689	28	16792	2.84057	1	0.985377	0.981758
GOTERM_BP_DIRECT	GO:0003281	ventricular septum development	8	0.403429	0.0182961	LUZP1, SUFU, GATA4, AP2B1, SMAD6, TBX5, LTBP1, DNM2	1689	28	16792	2.84057	1	0.985377	0.981758
GOTERM_BP_DIRECT	GO:0016339	calcium-dependent cell-cell adhesion via plasma membrane cell adhesion molecules	8	0.403429	0.0182961	PCDHGB4, PCDHB16, PCDHGC3, DSG1, PCDHB5, DCHS1, PCDHB4, CDH17	1689	28	16792	2.84057	1	0.985377	0.981758
GOTERM_BP_DIRECT	GO:0033628	regulation of cell adhesion mediated by integrin	5	0.252143	0.0188296	LYN, PLAU, TESC, LPXN, ITGB1BP1	1689	11	16792	4.51908	1	0.992301	0.988656
GOTERM_BP_DIRECT	GO:0048703	embryonic viscerocranium morphogenesis	5	0.252143	0.0188296	NDST1, MEF2C, CHST11, MTHFD1L, HOXA2	1689	11	16792	4.51908	1	0.992301	0.988656
GOTERM_MF_DIRECT	GO:0098641	cadherin binding involved in cell-cell adhesion	41	2.06757	0.0222405	YWHAE, NOTCH3, AHNAK, YWHAB, DOCK9, CTNND1, ASAP1, UBFD1, RPL6, SLC9A3R2, LIMA1, LASP1, SNX2, CAPZB, PPME1, CALD1, KIF5B, STK38, RPL14, CTNNA1, TNKS1BP1, STX5, CTNNA2, SPTBN1, MKL2, ANXA2, DAB2IP, EPS15L1, CGN, BAIAP2, MYO1B, TMEM2, GPRC5A, FMNL2, EHD4, CTTN, STK24, FASN, ITGA6, ESYT2, PLEC	1687	290	16881	1.41471	1	1	0.996474
GOTERM_MF_DIRECT	GO:0008603	cAMP-dependent protein kinase regulator activity	4	0.201715	0.0255774	CXCL10, PRKAR1B, PRKAR2B, PRKAG2	1687	7	16881	5.71801	1	1	0.996474
GOTERM_MF_DIRECT	GO:0005546	phosphatidylinositol-4,5-bisphosphate binding	12	0.605144	0.0268472	GSDMD, MYO1B, ADAP2, ANXA2, PARD3, KCNQ1, TTPA, ASAP1, TULP1, PFN2, SLC9A1, MYO1G	1687	58	16881	2.07031	1	1	0.996474
GOTERM_MF_DIRECT	GO:0031826	type 2A serotonin receptor binding	3	0.151286	0.0279201	GNAQ, GNA11, ARRB2	1687	3	16881	10.0065	1	1	0.996474
GOTERM_MF_DIRECT	GO:0071837	HMG box domain binding	6	0.302572	0.0279846	MEF2C, DLX5, TCF12, HOXA3, ALX4, HOXC4	1687	18	16881	3.33551	1	1	0.996474
GOTERM_MF_DIRECT	GO:0005154	epidermal growth factor receptor binding	8	0.403429	0.0302507	VAV3, SNX4, LINGO1, ATXN2, PLSCR1, SNX2, TNK2, VAV2	1687	31	16881	2.58233	1	1	0.996474
GOTERM_MF_DIRECT	GO:0003700	transcription factor activity, sequence-specific DNA binding	114	5.74887	0.0339445	SPI1, KDM1A, RORC, FOXI1, IKZF1, NR3C1, ETS1, BACH2, ELK3, SALL3, ZSCAN30, ZNF606, MYC, CREB3L2, HOXA3, SOX6, ZFP37, SOX7, SOX5, HOXA4, MEF2C, MEF2B, RUNX2, RUNX1, FOXP1, HOXB3, ZNF436, HOXB7, HOXB6, ZNF274, CREM, GATA4, ZFP36L2, ZFP36L1, POU5F1B, RAI1, ZSCAN10, HOXC4, HIVEP2, OTX1, MSC, RREB1, ZBED4, ZNF541, CREBBP, SMAD3, FOXF2, ZBTB16, NFATC1, FOXN3, SMAD6, TRERF1, PBX1, CNOT7, TADA2A, ZFAT, L…	1687	961	16881	1.18704	1	1	0.996474
GOTERM_MF_DIRECT	GO:0043548	phosphatidylinositol 3-kinase binding	6	0.302572	0.0349424	IRS1, AXL, DAB2IP, IRS4, FYN, IGF1R	1687	19	16881	3.15995	1	1	0.996474
GOTERM_MF_DIRECT	GO:0001085	RNA polymerase II transcription factor binding	10	0.504286	0.0406234	CREBBP, SPI1, KDM1A, GATA4, NFATC1, WWP2, ZFPM2, ZFPM1, TBX3, DACT1	1687	47	16881	2.12905	1	1	0.996474
GOTERM_MF_DIRECT	GO:0030506	ankyrin binding	6	0.302572	0.0428771	SPTBN4, TNKS1BP1, NRCAM, SLC8A1, SPTBN1, PLEC	1687	20	16881	3.00196	1	1	0.996474
GOTERM_MF_DIRECT	GO:0003779	actin binding	38	1.91629	0.0431762	SPTBN4, TAGLN, PLEKHH2, AVIL, HPCA, LMOD1, WAS, LSP1, ADD3, NCALD, SYNE2, SYNE1, FGD4, SNTG2, MAEA, CAPZB, CALD1, ENC1, PHACTR2, PHACTR1, WHAMM, SPTBN1, PACRG, DST, TMOD2, SORBS1, CGN, CCDC88A, FMNL2, DAAM2, KCNMA1, JMY, EVL, LCP1, NF2, MYO1F, MYO1G, PLEC	1687	278	16881	1.3678	1	1	0.996474
GOTERM_MF_DIRECT	GO:0019901	protein kinase binding	49	2.471	0.0451954	CCNT2, CTNND1, ITGB2, PRKAG2, PTPRJ, CD3E, RPTOR, SPRED2, PPME1, SUFU, SPDYE1, NCS1, SLC12A7, CDK5RAP3, MAP3K5, SREBF1, PGAM1, ANK2, RHOD, DNM2, FGR, DOK7, ITGB1BP1, MAPT, ARHGEF7, HDAC4, RGS14, PRKRIP1, WAS, GATA4, ADCY6, E2F1, TBC1D14, RAB11FIP2, RFFL, BCL2L14, SASH1, FAM83A, SMAD3, CAV2, CAV1, DAB2IP, ELP2, SKI, PTPRC, NBEA, CENPJ, PTPN6, CALM2	1687	376	16881	1.30404	1	1	0.996474
GOTERM_MF_DIRECT	GO:0030165	PDZ domain binding	15	0.75643	0.0452316	DOCK4, GRID2, MAP2K2, CADM1, LPAR1, BAIAP2, TGFBR3, SLC9A3, SLC9A3R1, SNTG2, CCDC88C, LNX1, RAPGEF2, GRASP, CFTR	1687	86	16881	1.74532	1	1	0.996474
GOTERM_MF_DIRECT	GO:0008009	chemokine activity	10	0.504286	0.0512701	CCL25, CXCL10, CXCL11, CXCL9, CXCL12, CCL22, CXCL13, CCL28, CCL16, CX3CL1	1687	49	16881	2.04215	1	1	0.996474
GOTERM_MF_DIRECT	GO:0004871	signal transducer activity	29	1.46243	0.0517698	IRS1, IRS4, LSP1, PLCXD2, GNA13, AKAP13, GNA15, GNA11, SUFU, GNG7, GNA12, ASZ1, PPFIA1, RGS6, CREBBP, TICAM2, PRKCE, GNAO1, PPM1A, PLCB4, CNOT7, GNAQ, GNAS, VOPP1, RAPGEF2, PLCH1, AVP, TRIM38, S100A9	1687	204	16881	1.4225	1	1	0.996474
GOTERM_MF_DIRECT	GO:0004515	nicotinate-nucleotide adenylyltransferase activity	3	0.151286	0.052159	NMNAT1, ABL1, NMNAT2	1687	4	16881	7.50489	1	1	0.996474
GOTERM_MF_DIRECT	GO:0004862	cAMP-dependent protein kinase inhibitor activity	4	0.201715	0.0527581	PRKAR1B, PRKAR2B, PKIA, PRKAG2	1687	9	16881	4.44734	1	1	0.996474
GOTERM_MF_DIRECT	GO:0005522	profilin binding	4	0.201715	0.0527581	FMNL1, CTTN, HTT, EVL	1687	9	16881	4.44734	1	1	0.996474
GOTERM_MF_DIRECT	GO:0042605	peptide antigen binding	7	0.353001	0.054579	HLA-DRB5, HLA-DPB1, HLA-DRA, HLA-DRB1, HLA-DQA1, HLA-DPA1, HLA-E	1687	28	16881	2.50163	1	1	0.996474
GOTERM_MF_DIRECT	GO:0017048	Rho GTPase binding	7	0.353001	0.054579	AKAP13, FMNL2, DAAM2, RHOH, CDC42BPB, PAK3, YBX3	1687	28	16881	2.50163	1	1	0.996474
GOTERM_MF_DIRECT	GO:0005178	integrin binding	17	0.857287	0.0570338	LYN, TNXB, DST, LAMB2, FN1, FGF1, WISP1, CX3CL1, THBS4, JAML, FAP, ITGA6, ITGB1BP1, TGFBI, PLPP3, CDH17, FERMT3	1687	105	16881	1.6201	1	1	0.996474
GOTERM_MF_DIRECT	GO:0004601	peroxidase activity	6	0.302572	0.0617374	GPX3, PXDN, EPX, IPCEF1, MPO, CYGB	1687	22	16881	2.72905	1	1	0.996474
GOTERM_MF_DIRECT	GO:0004674	protein serine/threonine kinase activity	48	2.42057	0.0629369	CCNT2, TRIO, ZAK, MAST1, AATK, KALRN, MYLK4, NUAK1, PHKG1, GRK5, IRAK2, RPS6KA2, STK38, RPS6KA1, TLK1, RIOK1, PAK3, STK32C, MAP4K4, MAP3K5, MAP4K1, PRKCH, CAMK1D, MAP2K2, DMPK, PRKCB, TNK2, PRKCE, DAPK2, LMTK2, PRKCA, CDC42BPB, HIPK1, ACVR2B, DCLK1, ICK, BCR, STK24, STK17A, WNK2, TAOK2, SIK3, ULK2, PRKD2, SIK2, STK40, BMPR1A, CSNK1G1	1687	376	16881	1.27743	1	1	0.996474
GOTERM_MF_DIRECT	GO:0050431	transforming growth factor beta binding	5	0.252143	0.0680593	TGFBR3, CD109, CD36, LTBP3, LTBP1	1687	16	16881	3.12704	1	1	0.996474
GOTERM_MF_DIRECT	GO:0023026	MHC class II protein complex binding	5	0.252143	0.0680593	YWHAE, HSP90AA1, HLA-DRA, HLA-DOB, HLA-DRB1	1687	16	16881	3.12704	1	1	0.996474
GOTERM_MF_DIRECT	GO:0031702	type 1 angiotensin receptor binding	4	0.201715	0.0699207	GNA13, EDNRB, ARAP1, ARRB2	1687	10	16881	4.00261	1	1	0.996474
GOTERM_MF_DIRECT	GO:0017112	Rab guanyl-nucleotide exchange factor activity	7	0.353001	0.0726604	DENND1C, DENND5B, ST5, DENND1A, RIN3, DENND5A, RIN2	1687	30	16881	2.33485	1	1	0.996474
GOTERM_MF_DIRECT	GO:0003714	transcription corepressor activity	28	1.412	0.0754014	HDAC4, ZNF274, ZNF593, CTBP2, YWHAB, YBX3, RELB, ELK3, NSD1, SUFU, SAP18, MSC, ZNF366, JAZF1, RUNX1T1, ZHX2, TLE2, RUNX1, AES, PIAS1, NCOR2, SKI, RYBP, RARA, SRSF2, ZMYND11, ZFPM2, RCOR1	1687	203	16881	1.38021	1	1	0.996474
GOTERM_MF_DIRECT	GO:0044212	transcription regulatory region DNA binding	29	1.46243	0.0799042	HDAC4, KDM1A, DLX5, GFI1, FOXI1, GATA4, IKZF1, BRCA1, RXRA, SALL3, CREB3L2, ZNF746, HIVEP2, SOX6, SOX7, ZNF541, MEF2C, SMAD3, BCL11B, TCF12, ARID5B, SMAD6, TRERF1, ZNF516, PPARG, ZNF513, RCOR1, VSX1, FOXA2	1687	213	16881	1.36239	1	1	0.996474
GOTERM_MF_DIRECT	GO:0008134	transcription factor binding	37	1.86586	0.0805264	HDAC4, HDAC2, KDM1A, SRF, HTT, GATA4, HMGB1, ETS1, CHCHD2, MYC, SUFU, E2F1, NLRP3, APBB2, HOXA7, ATG7, ZNF541, CREBBP, SMAD3, FOXF2, GPX3, TCF12, WWP2, TBX5, TRERF1, PBX1, RUNX1, PIAS1, NCOR2, NFIA, BCL2, RARA, PPARG, ZFPM2, ZFPM1, RCOR1, FOXA2	1687	284	16881	1.30367	1	1	0.996474
GOTERM_MF_DIRECT	GO:0008142	oxysterol binding	3	0.151286	0.0812528	OSBPL5, OSBP, RORC	1687	5	16881	6.00391	1	1	0.996474
GOTERM_MF_DIRECT	GO:0070915	lysophosphatidic acid receptor activity	3	0.151286	0.0812528	LPAR1, LPAR2, LPAR4	1687	5	16881	6.00391	1	1	0.996474
GOTERM_MF_DIRECT	GO:0043533	inositol 1,3,4,5 tetrakisphosphate binding	3	0.151286	0.0812528	ADAP2, ITPR3, ADAP1	1687	5	16881	6.00391	1	1	0.996474
GOTERM_MF_DIRECT	GO:0047238	glucuronosyl-N-acetylgalactosaminyl-proteoglycan 4-beta-N-acetylgalactosaminyltransferase activity	3	0.151286	0.0812528	CSGALNACT1, CHSY1, CSGALNACT2	1687	5	16881	6.00391	1	1	0.996474
GOTERM_MF_DIRECT	GO:0003708	retinoic acid receptor activity	3	0.151286	0.0812528	RARG, RXRA, RARA	1687	5	16881	6.00391	1	1	0.996474
GOTERM_MF_DIRECT	GO:0042609	CD4 receptor binding	3	0.151286	0.0812528	PLSCR1, PLSCR4, FYN	1687	5	16881	6.00391	1	1	0.996474
GOTERM_MF_DIRECT	GO:0004445	inositol-polyphosphate 5-phosphatase activity	3	0.151286	0.0812528	INPP5A, INPP5D, INPP5J	1687	5	16881	6.00391	1	1	0.996474
GOTERM_MF_DIRECT	GO:0022851	GABA-gated chloride ion channel activity	3	0.151286	0.0812528	GABRB3, GABRA1, GABRB1	1687	5	16881	6.00391	1	1	0.996474
GOTERM_MF_DIRECT	GO:0030552	cAMP binding	6	0.302572	0.0845736	PDE10A, PRKAR1B, PRKAR2B, RAPGEF2, HCN2, RAPGEF4	1687	24	16881	2.50163	1	1	0.996474
GOTERM_MF_DIRECT	GO:0001078	transcriptional repressor activity, RNA polymerase II core promoter proximal region sequence-specific binding	17	0.857287	0.0852769	CREBBP, SPI1, BCL11A, GFI1, ZBTB20, ASCL2, TBX3, SKI, CUX2, NACC2, ZNF746, SNAI2, HOXA2, ZFPM2, ZFPM1, JDP2, RCOR1	1687	111	16881	1.53253	1	1	0.996474
GOTERM_MF_DIRECT	GO:0001618	virus receptor activity	12	0.605144	0.0862426	EFNB2, CD86, SELPLG, MOG, TFRC, ITGB5, AXL, ANPEP, SLC1A5, LDLR, HLA-DRB1, NECTIN2	1687	70	16881	1.7154	1	1	0.996474
GOTERM_MF_DIRECT	GO:0001228	transcriptional activator activity, RNA polymerase II transcription regulatory region sequence-specific binding	15	0.75643	0.0891777	MYOG, CSRNP3, FOXF2, SRF, LMO2, GATA4, ARID3A, EBF4, TBX5, GLIS1, RUNX1, PLAGL1, ALX4, MSX1, MYF5	1687	95	16881	1.57998	1	1	0.996474
GOTERM_MF_DIRECT	GO:0035925	mRNA 3'-UTR AU-rich region binding	4	0.201715	0.0892338	CPEB1, ZC3H12A, ZFP36L2, ZFP36L1	1687	11	16881	3.63873	1	1	0.996474
GOTERM_MF_DIRECT	GO:0042803	protein homodimerization activity	85	4.28643	0.09179	TENM2, DGKD, B4GALT1, TENM4, TFRC, CALCOCO2, CPQ, PLEK, CPOX, ABAT, PYGL, SYNE1, HPGDS, GRM6, IL12B, SEPHS1, PSPH, CCR2, ZNF365, MAP3K5, TPD52, ZHX2, HSP90AA1, DST, TESC, ADIPOQ, TCF12, SUMF1, RUNX1, ALDH1A3, CLIP1, JAML, KIT, ERP29, AGXT, MGLL, PRTFDC1, PDXK, CTBP2, NAXE, CEBPE, CUL3, TIMM9, SRF, LRP4, NRF1, ADH5, RAP1GAP, CECR1, SNX2, MTHFD1L, TERT, IRAK2, NACC2, STC2, RAB11FIP2, ATG7, MEF2D, T…	1687	730	16881	1.16514	1	1	0.996474
GOTERM_MF_DIRECT	GO:0032266	phosphatidylinositol-3-phosphate binding	7	0.353001	0.0937644	ZFYVE28, PLEKHF1, PARD3, DENND1A, DAB2IP, WIPI2, BBS5	1687	32	16881	2.18893	1	1	0.996474
GOTERM_MF_DIRECT	GO:0003684	damaged DNA binding	11	0.554715	0.0937891	DDB1, DCLRE1B, CREBBP, FEN1, ERCC1, RPA3, OGG1, BRCA1, HMGB1, FANCG, CUL4B	1687	63	16881	1.74717	1	1	0.996474
GOTERM_MF_DIRECT	GO:0051019	mitogen-activated protein kinase binding	5	0.252143	0.0977409	NBR1, ABL1, PTPRJ, ARRB2, CDK5RAP3	1687	18	16881	2.77959	1	1	0.996474
GOTERM_MF_DIRECT	GO:0005102	receptor binding	44	2.21886	0.0985322	CD86, TENM2, SELPLG, LAMA4, CTNND1, SERPINE1, CCDC129, ARRB2, ABCA12, CX3CL1, TNFSF13B, SLC9A3R2, SLC9A3R1, CDH5, ABL1, RSPO3, CD58, EPHB2, INSL3, JAK1, LYN, TGFB2, WNT5B, CADM1, TNFSF14, CAV1, ADIPOQ, IGFBP2, CRTAM, MTSS1, IL17RA, HLA-E, CXCL10, P2RX4, CXCL12, TNFSF4, RARA, TNFSF8, AVP, ACOX3, AGXT, FRK, NECTIN2, PAOX	1687	353	16881	1.24727	1	1	0.996474
GOTERM_BP_DIRECT	GO:0042475	odontogenesis of dentin-containing tooth	12	0.605144	0.0193882	HDAC2, BCL11B, ODAM, CTNNA1, LRP4, SOSTDC1, NF2, MSX1, ACVR2B, RUNX2, BMPR1A, LHX8	1689	55	16792	2.16916	1	1	0.996531
GOTERM_BP_DIRECT	GO:0006897	endocytosis	23	1.15986	0.0212907	DGKD, SCARA5, DENND1A, TNK2, CLEC10A, STON1, LRP4, EPS15L1, SNX11, DNM2, DNM3, MRC2, SNX4, EHD2, PSTPIP1, SNX2, ANKFY1, ESYT2, RIN3, SIGLEC1, LDLR, RIN2, CSNK1G1	1689	139	16792	1.64508	1	1	0.996531
GOTERM_BP_DIRECT	GO:0045599	negative regulation of fat cell differentiation	10	0.504286	0.0215996	SMAD3, FAM57B, GPER1, ADIPOQ, E2F1, ZFPM2, ZFPM1, ZFP36L2, JDP2, RUNX1T1	1689	42	16792	2.36714	1	1	0.996531
GOTERM_BP_DIRECT	GO:0042733	embryonic digit morphogenesis	12	0.605144	0.0220052	HDAC2, CREBBP, CHST11, ZAK, GNAQ, ZBTB16, GNA12, ALX4, LRP4, B9D1, TBX3, BMPR1A	1689	56	16792	2.13042	1	1	0.996531
GOTERM_BP_DIRECT	GO:0015012	heparan sulfate proteoglycan biosynthetic process	6	0.302572	0.0225423	EXT2, NDST1, VANGL2, NDST4, DSE, EXTL3	1689	17	16792	3.50893	1	1	0.996531
GOTERM_BP_DIRECT	GO:0009409	response to cold	9	0.453858	0.0240462	PLAC8, CXCL10, HSP90AA1, ZNF516, GMPR, PPARG, TRH, METRNL, YBX3	1689	36	16792	2.48549	1	1	0.996531
GOTERM_BP_DIRECT	GO:0010507	negative regulation of autophagy	9	0.453858	0.0240462	LEP, HGF, LEPR, BCL2, KIF25, TBC1D14, GATA4, PTPN22, MET	1689	36	16792	2.48549	1	1	0.996531
GOTERM_BP_DIRECT	GO:0030574	collagen catabolic process	13	0.655572	0.0242693	COL18A1, COL26A1, COL15A1, MMP1, COL25A1, COL11A2, MMP9, MRC2, COL4A2, MMP16, COL4A1, COL5A2, COL6A3	1689	64	16792	2.01946	1	1	0.996531
GOTERM_BP_DIRECT	GO:0045785	positive regulation of cell adhesion	10	0.504286	0.0249571	VAV3, APBB1IP, CXCL12, IL12B, PTPRJ, CCR7, PRKD2, PRKCA, ALOX12, RHOD	1689	43	16792	2.31209	1	1	0.996531
GOTERM_BP_DIRECT	GO:0031623	receptor internalization	10	0.504286	0.0249571	DNM3, CXCR1, TFRC, CAV1, ITGB2, LILRB1, CD36, ARRB2, RAMP1, DNM2	1689	43	16792	2.31209	1	1	0.996531
GOTERM_BP_DIRECT	GO:0007157	heterophilic cell-cell adhesion via plasma membrane cell adhesion molecules	11	0.554715	0.0251546	TENM2, GRID2, JAML, CADM1, CD6, TENM4, CRTAM, DCHS1, ITGAL, LGALS7, NECTIN2	1689	50	16792	2.18724	1	1	0.996531
GOTERM_BP_DIRECT	GO:0006979	response to oxidative stress	19	0.958144	0.0258535	TOR1A, RGS14, CHRNA4, GPX3, OGG1, SLC7A11, EPX, IPCEF1, MPO, OXR1, CYGB, MSRA, SDHAF3, STC2, ERCC1, PXDN, ABL1, NDUFS2, MICB	1689	110	16792	1.71725	1	1	0.996531
GOTERM_BP_DIRECT	GO:0072577	endothelial cell apoptotic process	4	0.201715	0.0260251	IL10, DAB2IP, HIPK1, MAP3K5	1689	7	16792	5.68113	1	1	0.996531
GOTERM_BP_DIRECT	GO:1904628	cellular response to phorbol 13-acetate 12-myristate	4	0.201715	0.0260251	MYC, ZC3H12A, ZFP36L2, ZFP36L1	1689	7	16792	5.68113	1	1	0.996531
GOTERM_BP_DIRECT	GO:0010882	regulation of cardiac muscle contraction by calcium ion signaling	4	0.201715	0.0260251	HDAC4, ANK2, SLC8A1, SLC9A1	1689	7	16792	5.68113	1	1	0.996531
GOTERM_BP_DIRECT	GO:0045656	negative regulation of monocyte differentiation	4	0.201715	0.0260251	ZBTB46, MYC, INPP5D, HOXA7	1689	7	16792	5.68113	1	1	0.996531
GOTERM_BP_DIRECT	GO:0033622	integrin activation	4	0.201715	0.0260251	FN1, ITGB1BP1, CX3CL1, FERMT3	1689	7	16792	5.68113	1	1	0.996531
GOTERM_BP_DIRECT	GO:0032736	positive regulation of interleukin-13 production	4	0.201715	0.0260251	TNFSF4, RARA, NLRP3, HLA-E	1689	7	16792	5.68113	1	1	0.996531
GOTERM_BP_DIRECT	GO:0043950	positive regulation of cAMP-mediated signaling	5	0.252143	0.026038	CXCL10, CXCL11, CXCL9, GNAS, RAPGEF2	1689	12	16792	4.14249	1	1	0.996531
GOTERM_BP_DIRECT	GO:0040015	negative regulation of multicellular organism growth	5	0.252143	0.026038	PLAC8, RAI1, STC2, GNAS, LGMN	1689	12	16792	4.14249	1	1	0.996531
GOTERM_BP_DIRECT	GO:0007015	actin filament organization	14	0.706001	0.0260822	TMOD2, LMOD1, WAS, SORBS2, SORBS1, AKAP2, MYO1B, BIN3, FAT1, BCL2, CTNNA1, NCK2, EVL, WHAMM	1689	72	16792	1.93316	1	1	0.996531
GOTERM_BP_DIRECT	GO:0007204	positive regulation of cytosolic calcium ion concentration	22	1.10943	0.0265393	CCR1, PTGFR, CD52, PTGER3, LPAR1, LPAR2, ITPR3, CACNA1C, HMGB1, CXCL13, GNA13, GNA15, EDNRB, GPER1, GALR1, ABL1, CCR7, AVP, CD36, CCL28, CCR3, CCR2	1689	134	16792	1.63226	1	1	0.996531
GOTERM_BP_DIRECT	GO:0060326	cell chemotaxis	13	0.655572	0.0271348	CCL25, DOCK4, CXCL9, HGF, LPAR1, ARRB2, CX3CL1, CXCL10, CXCL12, BIN2, KIT, CCL28, CCL16	1689	65	16792	1.9884	1	1	0.996531
GOTERM_BP_DIRECT	GO:0043087	regulation of GTPase activity	13	0.655572	0.0271348	VAV3, DAB2IP, ADAP1, RAP1GAP, VAV2, FGD4, SYDE1, FGD6, SIPA1L1, SYNGAP1, NF1, ITGB1BP1, EPHB3	1689	65	16792	1.9884	1	1	0.996531
GOTERM_BP_DIRECT	GO:0042130	negative regulation of T cell proliferation	9	0.453858	0.0280619	IL10, SPN, HLA-DRB5, IL2RA, PTPN6, LILRB1, LILRB2, HLA-DRB1, MAD1L1	1689	37	16792	2.41832	1	1	0.996531
GOTERM_BP_DIRECT	GO:0034332	adherens junction organization	9	0.453858	0.0280619	CDH5, CDH3, CADM1, CTNND1, CTNNA1, CDH15, CDH17, CDH9, NECTIN2	1689	37	16792	2.41832	1	1	0.996531
GOTERM_BP_DIRECT	GO:0048813	dendrite morphogenesis	9	0.453858	0.0280619	RERE, FARP1, KLF7, SEMA3A, BTBD3, LRP4, FYN, CTNNA2, DCLK1	1689	37	16792	2.41832	1	1	0.996531
GOTERM_BP_DIRECT	GO:0051149	positive regulation of muscle cell differentiation	7	0.353001	0.0282	MYOG, MEF2C, CTNNA1, ABL1, CDH15, CTNNA2, MYF5	1689	24	16792	2.89974	1	1	0.996531
GOTERM_BP_DIRECT	GO:0006154	adenosine catabolic process	3	0.151286	0.0282707	CECR1, ADAL, ADA	1689	3	16792	9.94198	1	1	0.996531
GOTERM_BP_DIRECT	GO:0002774	Fc receptor mediated inhibitory signaling pathway	3	0.151286	0.0282707	LYN, LILRB1, LILRB2	1689	3	16792	9.94198	1	1	0.996531
GOTERM_BP_DIRECT	GO:0072102	glomerulus morphogenesis	3	0.151286	0.0282707	KIRREL3, MEF2C, MTSS1	1689	3	16792	9.94198	1	1	0.996531
GOTERM_BP_DIRECT	GO:0046103	inosine biosynthetic process	3	0.151286	0.0282707	CECR1, ADAL, ADA	1689	3	16792	9.94198	1	1	0.996531
GOTERM_BP_DIRECT	GO:0001782	B cell homeostasis	6	0.302572	0.0286931	LYN, MEF2C, BCL2, NCKAP1L, TNFSF13B, GAPT	1689	18	16792	3.31399	1	1	0.996531
GOTERM_BP_DIRECT	GO:0007596	blood coagulation	28	1.412	0.0289273	HDAC2, KDM1A, DOCK9, DOCK8, WAS, GATA4, HBD, CAPZB, PRKAR2B, PLAU, GNA12, FYN, CD36, CD177, LYN, HPS4, CYP4F11, P2RX6, EHD2, P2RX4, ADORA2A, PRKAR1B, C6ORF25, GNAQ, ZFPM2, DOCK1, ZFPM1, RCOR1	1689	184	16792	1.51291	1	1	0.996531
GOTERM_BP_DIRECT	GO:0007169	transmembrane receptor protein tyrosine kinase signaling pathway	17	0.857287	0.0294282	LYN, TNK2, FLT4, CD3E, GFRA2, MTSS1, PTPRG, IGF1R, FGR, DOK2, KIT, RAPGEF1, FYN, ROR1, MET, FRK, JAK1	1689	96	16792	1.76056	1	1	0.996531
GOTERM_BP_DIRECT	GO:0002244	hematopoietic progenitor cell differentiation	13	0.655572	0.0302384	AGPAT5, RBM47, PLEK, ADAR, TMEM91, EML1, PTPRC, ZFAT, KCP, HOXB3, PTPN6, ARHGEF7, DOCK1	1689	66	16792	1.95827	1	1	0.996531
GOTERM_BP_DIRECT	GO:0043552	positive regulation of phosphatidylinositol 3-kinase activity	8	0.403429	0.0312065	VAV3, LYN, FGR, IRS1, KIT, CCR7, AMBRA1, VAV2	1689	31	16792	2.56567	1	1	0.996531
GOTERM_BP_DIRECT	GO:0030097	hemopoiesis	12	0.605144	0.0314012	IL10, CUL4A, KIRREL3, TGFB2, GFI1, ZBTB16, KIT, RTKN2, DLL1, ZFP36L2, RUNX2, RUNX1	1689	59	16792	2.0221	1	1	0.996531
GOTERM_BP_DIRECT	GO:0032720	negative regulation of tumor necrosis factor production	9	0.453858	0.0325181	IL10, AXL, NFKBIL1, ZC3H12A, ADIPOQ, RARA, BPI, PTPN22, ARRB2	1689	38	16792	2.35468	1	1	0.996531
GOTERM_BP_DIRECT	GO:0046580	negative regulation of Ras protein signal transduction	7	0.353001	0.0340456	TGFB2, SYNGAP1, RASA3, DAB2IP, RAPGEF1, NF1, SPRY1	1689	25	16792	2.78375	1	1	0.996531
GOTERM_BP_DIRECT	GO:0051899	membrane depolarization	7	0.353001	0.0340456	P2RX4, ADORA2A, CHRNA4, CAV1, ADIPOQ, CHRNA6, CACNA1B	1689	25	16792	2.78375	1	1	0.996531
GOTERM_BP_DIRECT	GO:0032735	positive regulation of interleukin-12 production	7	0.353001	0.0340456	TNFSF4, IRF8, IL12B, CCR7, IRF5, CD36, HMGB1	1689	25	16792	2.78375	1	1	0.996531
GOTERM_BP_DIRECT	GO:0030206	chondroitin sulfate biosynthetic process	7	0.353001	0.0340456	CSGALNACT1, VCAN, CHST11, CHSY1, CHST12, DSE, CSGALNACT2	1689	25	16792	2.78375	1	1	0.996531
GOTERM_BP_DIRECT	GO:2000573	positive regulation of DNA biosynthetic process	5	0.252143	0.0346846	MYC, HGF, PRKD2, ARRB2, PAK3	1689	13	16792	3.82384	1	1	0.996531
GOTERM_BP_DIRECT	GO:0007409	axonogenesis	17	0.857287	0.0348895	NTNG1, SPTBN4, LINGO1, DCC, S100B, BAIAP2, SLITRK1, PARD3, FLOT1, BCL2, ULK2, NRCAM, CNTN4, CTNNA2, PAK3, FMOD, FGFR2	1689	98	16792	1.72463	1	1	0.996531
GOTERM_BP_DIRECT	GO:0030036	actin cytoskeleton organization	21	1.059	0.0355071	TNXB, IQSEC1, ARHGEF17, ARHGAP26, MTSS1, BCR, FGD4, SLC9A3R1, FGD6, CAPZB, DAAM2, DLC1, MOB2, TAOK2, ELMO1, ABL1, NF1, KRAS, NF2, DOCK2, PFN2	1689	130	16792	1.60601	1	1	0.996531
GOTERM_BP_DIRECT	GO:0006935	chemotaxis	20	1.00857	0.0355888	CCL25, CCR1, CXCL9, CCL22, DEFA1, LSP1, CX3CL1, SPN, CXCL10, CXCL11, CXCL12, CXCR1, PLAU, CCR7, NCKAP1L, DOCK2, CCL28, CCR3, CCL16, CCR2	1689	122	16792	1.62983	1	1	0.996531
GOTERM_BP_DIRECT	GO:0006998	nuclear envelope organization	6	0.302572	0.0358078	SUN1, TOR1A, DMPK, REEP4, REEP3, SYNE2	1689	19	16792	3.13957	1	1	0.996531
GOTERM_BP_DIRECT	GO:0032332	positive regulation of chondrocyte differentiation	6	0.302572	0.0358078	POR, SMAD3, ZBTB16, SOX6, RUNX2, SOX5	1689	19	16792	3.13957	1	1	0.996531
GOTERM_BP_DIRECT	GO:0030220	platelet formation	6	0.302572	0.0358078	MEF2C, C6ORF25, SRF, PTPN6, ZFPM1, ZNF385A	1689	19	16792	3.13957	1	1	0.996531
GOTERM_BP_DIRECT	GO:0003091	renal water homeostasis	8	0.403429	0.036595	ADCY9, PRKAR1B, PRKAR2B, GNAS, AVP, RAB11FIP2, ADCY7, ADCY6	1689	32	16792	2.48549	1	1	0.996531
GOTERM_BP_DIRECT	GO:0032729	positive regulation of interferon-gamma production	10	0.504286	0.0372164	SASH3, TICAM2, TNFSF4, HLA-DPB1, IRF8, IL12B, SLAMF6, CD3E, CCR2, HLA-DPA1	1689	46	16792	2.1613	1	1	0.996531
GOTERM_BP_DIRECT	GO:0008277	regulation of G-protein coupled receptor protein signaling pathway	9	0.453858	0.0374327	RGS3, GRK5, RGS14, GNG7, GRK6, RGS12, RAMP1, RGS6, KCTD16	1689	39	16792	2.2943	1	1	0.996531
GOTERM_BP_DIRECT	GO:0050890	cognition	9	0.453858	0.0374327	GTF2A1L, DOPEY2, CUX2, CHL1, CHRNA4, CHD7, GNAS, NF1, HLA-DRA	1689	39	16792	2.2943	1	1	0.996531
GOTERM_BP_DIRECT	GO:0048704	embryonic skeletal system morphogenesis	9	0.453858	0.0374327	HOXA3, ALX4, HOXB3, HOXD3, MEGF8, HOXA7, HOXB7, HOXB6, MYF5	1689	39	16792	2.2943	1	1	0.996531
GOTERM_BP_DIRECT	GO:0030199	collagen fibril organization	9	0.453858	0.0374327	TGFB2, TNXB, TNXA, ANXA2, COL14A1, COL11A2, COL5A2, NF1, FMOD	1689	39	16792	2.2943	1	1	0.996531
GOTERM_BP_DIRECT	GO:0071420	cellular response to histamine	4	0.201715	0.038575	GABRB3, GABRA1, GABRB1, HRH1	1689	8	16792	4.97099	1	1	0.996531
GOTERM_BP_DIRECT	GO:0001913	T cell mediated cytotoxicity	4	0.201715	0.038575	CADM1, CRTAM, MICA, MICB	1689	8	16792	4.97099	1	1	0.996531
GOTERM_BP_DIRECT	GO:0048671	negative regulation of collateral sprouting	4	0.201715	0.038575	BCL11A, DCC, IFRD1, ULK2	1689	8	16792	4.97099	1	1	0.996531
GOTERM_BP_DIRECT	GO:0021952	central nervous system projection neuron axonogenesis	4	0.201715	0.038575	SPTBN4, EPHB2, DCLK1, EPHB3	1689	8	16792	4.97099	1	1	0.996531
GOTERM_BP_DIRECT	GO:0045630	positive regulation of T-helper 2 cell differentiation	4	0.201715	0.038575	CD86, TNFSF4, RARA, NLRP3	1689	8	16792	4.97099	1	1	0.996531
GOTERM_BP_DIRECT	GO:0071711	basement membrane organization	4	0.201715	0.038575	FLRT2, COL4A1, SPINT2, NID1	1689	8	16792	4.97099	1	1	0.996531
GOTERM_BP_DIRECT	GO:0001947	heart looping	12	0.605144	0.0390646	MEF2C, MKKS, VANGL2, SMAD3, SRF, SUFU, TMED2, GATA4, DLL1, CLUAP1, BBS5, TBX3	1689	61	16792	1.9558	1	1	0.996531
GOTERM_BP_DIRECT	GO:0001958	endochondral ossification	7	0.353001	0.0406196	CSGALNACT1, MEF2C, MMP16, DLX5, GNAS, MEF2D, RUNX2	1689	26	16792	2.67669	1	1	0.996531
GOTERM_BP_DIRECT	GO:0050853	B cell receptor signaling pathway	11	0.554715	0.0407452	VAV3, LYN, CD79A, MEF2C, PTPRC, PRKCB, BCL2, ABL1, PIK3CD, PTPN6, NCKAP1L	1689	54	16792	2.02522	1	1	0.996531
GOTERM_BP_DIRECT	GO:0006915	apoptotic process	71	3.58043	0.0419277	CYFIP2, CSRNP3, PLEKHF1, PDCD7, GPR65, ITGB2, FAIM2, BRCA1, SHB, NR3C1, MRPL41, TP53AIP1, RASSF5, DPF1, ZC3H12A, RPS6KA1, LGALS7, ZNF385A, IER3, MEF2C, PRKCB, DCC, DAPK2, PRKCE, TNFRSF19, RHOB, PLSCR1, AIM2, ADORA2A, PLSCR3, NME6, RRAGC, TRAF5, ELMO1, AVP, DOCK1, S100A9, CARD14, RALB, SEMA3A, HTT, NTN1, GRAMD4, ZFP36L1, GRK5, TIAF1, INPP5D, PLAGL1, NLRP3, BMF, RFFL, MEF2D, BCL2L14, ATG5, CADM1, T…	1689	567	16792	1.24494	1	1	0.996531
GOTERM_BP_DIRECT	GO:0031532	actin cytoskeleton reorganization	10	0.504286	0.0420809	FARP2, FGF7, SIPA1L1, CTTN, GPR65, KIT, PLEK, PHACTR1, CDC42BPB, S100A9	1689	47	16792	2.11531	1	1	0.996531
GOTERM_BP_DIRECT	GO:0043124	negative regulation of I-kappaB kinase/NF-kappaB signaling	9	0.453858	0.0428217	IL1RL1, PPM1A, NLRP12, ZC3H12A, ADIPOQ, DAB2IP, ABL1, RHOH, ZMYND11	1689	40	16792	2.23694	1	1	0.996531
GOTERM_BP_DIRECT	GO:1902895	positive regulation of pri-miRNA transcription from RNA polymerase II promoter	6	0.302572	0.0439155	SPI1, SMAD3, TERT, SRF, SMAD6, BMPR1A	1689	20	16792	2.98259	1	1	0.996531
GOTERM_BP_DIRECT	GO:0008361	regulation of cell size	6	0.302572	0.0439155	RPTOR, VAV3, RAP1GAP2, SLC9A3R1, RARG, VAV2	1689	20	16792	2.98259	1	1	0.996531
GOTERM_BP_DIRECT	GO:0060402	calcium ion transport into cytosol	5	0.252143	0.0447971	TRPM1, JPH3, ITPR3, CACNA1C, SLC8A1	1689	14	16792	3.55071	1	1	0.996531
GOTERM_BP_DIRECT	GO:0043101	purine-containing compound salvage	5	0.252143	0.0447971	ADAL, MTAP, GMPR, AMPD3, ADA	1689	14	16792	3.55071	1	1	0.996531
GOTERM_BP_DIRECT	GO:0022011	myelination in peripheral nervous system	5	0.252143	0.0447971	SKI, ARHGEF10, LGI4, PARD3, NF1	1689	14	16792	3.55071	1	1	0.996531
GOTERM_BP_DIRECT	GO:0019395	fatty acid oxidation	5	0.252143	0.0447971	POR, ADIPOQ, PPARG, ALOX12, CYGB	1689	14	16792	3.55071	1	1	0.996531
GOTERM_BP_DIRECT	GO:0032743	positive regulation of interleukin-2 production	5	0.252143	0.0447971	SASH3, TNFSF4, PRKD2, CCR2, RUNX1	1689	14	16792	3.55071	1	1	0.996531
GOTERM_BP_DIRECT	GO:0042493	response to drug	41	2.06757	0.0465562	HDAC4, CD86, COL18A1, HDAC2, SEMA3C, OGG1, GATA4, ABAT, AACS, SLC8A1, SLC9A1, CDH3, MYC, GNA12, ABL1, FYN, NCKAP1L, B2M, TIMP4, IL10, APOBEC1, VAV3, LYN, SREBF1, ABCC4, EMX1, TGFB2, HSP90AA1, ACSL1, IGFBP2, GAD2, GNAO1, ALDH3A1, POR, ADORA2A, BCL2, GNAS, LCN2, TXNIP, PPARG, ADA	1689	304	16792	1.34086	1	1	0.996531
GOTERM_BP_DIRECT	GO:0071356	cellular response to tumor necrosis factor	18	0.907716	0.047895	CCL25, HDAC4, CCL22, DAB2IP, BRCA1, ADAMTS12, YBX3, ZFP36L2, CX3CL1, ZFP36L1, IL18BP, FABP4, GPER1, ZC3H12A, LCN2, CD58, CCL16, MAP3K5	1689	110	16792	1.62687	1	1	0.996531
GOTERM_BP_DIRECT	GO:0035987	endodermal cell differentiation	7	0.353001	0.0479424	COL4A2, LAMB3, ITGA4, ITGB5, ITGB2, FN1, MMP9	1689	27	16792	2.57755	1	1	0.996531
GOTERM_BP_DIRECT	GO:0032526	response to retinoic acid	9	0.453858	0.0486988	SREBF1, RARG, RXRA, TMEM161A, IGFBP2, RARA, PPARG, IGF2R, MICB	1689	41	16792	2.18239	1	1	0.996531
GOTERM_BP_DIRECT	GO:0051209	release of sequestered calcium ion into cytosol	9	0.453858	0.0486988	RYR1, JPH3, PTPRC, RASA3, PRKCE, ITPR1, CCR7, ITPR3, TPCN1	1689	41	16792	2.18239	1	1	0.996531
GOTERM_BP_DIRECT	GO:0070098	chemokine-mediated signaling pathway	13	0.655572	0.0496401	CCL25, CCR1, CXCL9, CCL22, CXCL13, CX3CL1, CXCL10, CXCL11, CXCL12, CXCR1, CCR3, CCL16, CCR2	1689	71	16792	1.82036	1	1	0.996531
GOTERM_BP_DIRECT	GO:0010628	positive regulation of gene expression	36	1.81543	0.049676	PTGFR, PIK3CD, PTPN22, ALOX12, ARRB2, BRCA1, CD3E, RIMS1, CUX2, CDH3, MYC, GPER1, RPS6KA2, ZC3H12A, E2F1, TMED2, ZBTB7B, LDLR, TGFB2, MEF2C, SMAD3, ODAM, TESC, CAV1, MST1, FN1, ANK2, LILRB1, QKI, PLSCR1, KIT, ERP29, LCN2, KRAS, HOXD3, AVP	1689	262	16792	1.36607	1	1	0.996531
GOTERM_BP_DIRECT	GO:0098609	cell-cell adhesion	37	1.86586	0.0504166	YWHAE, NOTCH3, AHNAK, YWHAB, DOCK9, ASAP1, UBFD1, RPL6, SLC9A3R2, LIMA1, LASP1, SNX2, CAPZB, PPME1, CALD1, KIF5B, STK38, RPL14, TNKS1BP1, STX5, SPTBN1, MKL2, ANXA2, DAB2IP, EPS15L1, CGN, BAIAP2, MYO1B, TMEM2, GPRC5A, FMNL2, EHD4, CTTN, STK24, FASN, ESYT2, PLEC	1689	271	16792	1.35739	1	1	0.996531
GOTERM_BP_DIRECT	GO:0045665	negative regulation of neuron differentiation	11	0.554715	0.0505969	ASPM, NOTCH3, ZHX2, DTX1, HOXA2, HMG20A, CNTN4, DLL1, PHOX2B, RAP1GAP, PBX1	1689	56	16792	1.95289	1	1	0.996531
GOTERM_BP_DIRECT	GO:0002576	platelet degranulation	17	0.857287	0.0517071	LYN, CFD, SERPINA3, ABCC4, ITIH4, TGFB2, HGF, ITGA2B, PLEK, SERPINE1, FN1, ISLR, TIMP3, PHACTR2, SCG3, CD36, CALM2	1689	103	16792	1.64091	1	1	0.996531
GOTERM_BP_DIRECT	GO:2000741	positive regulation of mesenchymal stem cell differentiation	3	0.151286	0.0527901	LTBP3, SOX6, SOX5	1689	4	16792	7.45648	1	1	0.996531
GOTERM_BP_DIRECT	GO:0043372	positive regulation of CD4-positive, alpha-beta T cell differentiation	3	0.151286	0.0527901	SASH3, TNFSF4, NCKAP1L	1689	4	16792	7.45648	1	1	0.996531
GOTERM_BP_DIRECT	GO:0015014	heparan sulfate proteoglycan biosynthetic process, polysaccharide chain biosynthetic process	3	0.151286	0.0527901	CSGALNACT1, EXT2, HS2ST1	1689	4	16792	7.45648	1	1	0.996531
GOTERM_BP_DIRECT	GO:0061333	renal tubule morphogenesis	3	0.151286	0.0527901	MEF2C, COL4A1, MTSS1	1689	4	16792	7.45648	1	1	0.996531
GOTERM_BP_DIRECT	GO:1903237	negative regulation of leukocyte tethering or rolling	3	0.151286	0.0527901	CCL25, CXCL12, CCL28	1689	4	16792	7.45648	1	1	0.996531
GOTERM_BP_DIRECT	GO:0043276	anoikis	3	0.151286	0.0527901	DAPK2, E2F1, BMF	1689	4	16792	7.45648	1	1	0.996531
GOTERM_BP_DIRECT	GO:0071322	cellular response to carbohydrate stimulus	3	0.151286	0.0527901	PRKCB, MYC, RPS6KA2	1689	4	16792	7.45648	1	1	0.996531
GOTERM_BP_DIRECT	GO:0043103	hypoxanthine salvage	3	0.151286	0.0527901	CECR1, ADAL, ADA	1689	4	16792	7.45648	1	1	0.996531
GOTERM_BP_DIRECT	GO:0045953	negative regulation of natural killer cell mediated cytotoxicity	3	0.151286	0.0527901	LILRB1, ARRB2, MICA	1689	4	16792	7.45648	1	1	0.996531
GOTERM_BP_DIRECT	GO:0060534	trachea cartilage development	3	0.151286	0.0527901	RARG, SRF, RARA	1689	4	16792	7.45648	1	1	0.996531
GOTERM_BP_DIRECT	GO:0050855	regulation of B cell receptor signaling pathway	3	0.151286	0.0527901	LYN, GCSAML, PTPN22	1689	4	16792	7.45648	1	1	0.996531
GOTERM_BP_DIRECT	GO:0021615	glossopharyngeal nerve morphogenesis	3	0.151286	0.0527901	HOXA3, HOXB3, HOXD3	1689	4	16792	7.45648	1	1	0.996531
GOTERM_BP_DIRECT	GO:0046629	gamma-delta T cell activation	3	0.151286	0.0527901	JAML, MICA, MICB	1689	4	16792	7.45648	1	1	0.996531
GOTERM_BP_DIRECT	GO:0042992	negative regulation of transcription factor import into nucleus	3	0.151286	0.0527901	SUFU, NF1, CD36	1689	4	16792	7.45648	1	1	0.996531
GOTERM_BP_DIRECT	GO:0006933	negative regulation of cell adhesion involved in substrate-bound cell migration	3	0.151286	0.0527901	PTPRC, SNAI2, ITGB1BP1	1689	4	16792	7.45648	1	1	0.996531
GOTERM_BP_DIRECT	GO:0030512	negative regulation of transforming growth factor beta receptor signaling pathway	12	0.605144	0.0528525	SKI, TGFBR3, PPM1A, SMAD3, CHST11, CAV2, CAV1, CD109, PRDM16, HTRA1, SMAD6, DNM2	1689	64	16792	1.86412	1	1	0.996531
GOTERM_BP_DIRECT	GO:0045663	positive regulation of myoblast differentiation	6	0.302572	0.0530331	MYOG, MEF2C, CXCL9, TNFSF14, MAP3K5, MYF5	1689	21	16792	2.84057	1	1	0.996531
GOTERM_BP_DIRECT	GO:0006293	nucleotide-excision repair, preincision complex stabilization	6	0.302572	0.0530331	CUL4A, DDB1, ERCC1, RPA3, GTF2H4, CUL4B	1689	21	16792	2.84057	1	1	0.996531
GOTERM_BP_DIRECT	GO:0048012	hepatocyte growth factor receptor signaling pathway	4	0.201715	0.0536284	HGF, MST1, MET, MUC20	1689	9	16792	4.41866	1	1	0.996531
GOTERM_BP_DIRECT	GO:0006853	carnitine shuttle	4	0.201715	0.0536284	CPT2, PRKAG2, CPT1B, ACACA	1689	9	16792	4.41866	1	1	0.996531
GOTERM_BP_DIRECT	GO:0001960	negative regulation of cytokine-mediated signaling pathway	4	0.201715	0.0536284	SIGIRR, PTPRC, CAV1, PXDN	1689	9	16792	4.41866	1	1	0.996531
GOTERM_BP_DIRECT	GO:0006353	DNA-templated transcription, termination	4	0.201715	0.0536284	XRN2, SMN2, TTF2, SMN1	1689	9	16792	4.41866	1	1	0.996531
GOTERM_BP_DIRECT	GO:0018095	protein polyglutamylation	4	0.201715	0.0536284	TTLL7, TTLL5, TTLL1, CEP41	1689	9	16792	4.41866	1	1	0.996531
GOTERM_BP_DIRECT	GO:0010838	positive regulation of keratinocyte proliferation	4	0.201715	0.0536284	FGF7, CDH3, STXBP4, REG3G	1689	9	16792	4.41866	1	1	0.996531
GOTERM_BP_DIRECT	GO:0007603	phototransduction, visible light	4	0.201715	0.0536284	RP1, GNAQ, GNA11, RHO	1689	9	16792	4.41866	1	1	0.996531
GOTERM_BP_DIRECT	GO:0048103	somatic stem cell division	4	0.201715	0.0536284	TGFB2, VANGL2, KIT, ZFP36L2	1689	9	16792	4.41866	1	1	0.996531
GOTERM_BP_DIRECT	GO:0007417	central nervous system development	19	0.958144	0.0546816	LYN, MOG, ZBTB16, CHD7, GRIK1, S100B, DCLK1, HAPLN1, SNTG2, VCAN, ADORA2A, NRCAM, FYN, MBP, ASIC2, JARID2, NES, TIMP4, SH3GL2	1689	120	16792	1.57415	1	1	0.996531
GOTERM_BP_DIRECT	GO:0051496	positive regulation of stress fiber assembly	9	0.453858	0.0550751	ARHGEF10, SMAD3, GPR65, LPAR1, ITGB1BP1, EVL, NF2, PPM1E, PFN2	1689	42	16792	2.13042	1	1	0.996531
GOTERM_BP_DIRECT	GO:0035338	long-chain fatty-acyl-CoA biosynthetic process	9	0.453858	0.0550751	ELOVL1, ELOVL5, ACSL1, SCD, FASN, ACSBG1, PPT2, ACSF3, ACACA	1689	42	16792	2.13042	1	1	0.996531
GOTERM_BP_DIRECT	GO:0032091	negative regulation of protein binding	11	0.554715	0.0560703	RALB, KDM1A, CAV1, WFIKKN2, ITGB1BP1, ZFPM1, NES, SORL1, AES, IFIT2, DACT1	1689	57	16792	1.91863	1	1	0.996531
GOTERM_BP_DIRECT	GO:1904707	positive regulation of vascular smooth muscle cell proliferation	5	0.252143	0.0563757	IL10, TERT, MMP9, BMPR1A, MAP3K5	1689	15	16792	3.31399	1	1	0.996531
GOTERM_BP_DIRECT	GO:0035640	exploration behavior	5	0.252143	0.0563757	JPH3, CHL1, CHRNA4, ABAT, SHANK2	1689	15	16792	3.31399	1	1	0.996531
GOTERM_BP_DIRECT	GO:0006112	energy reserve metabolic process	5	0.252143	0.0563757	LEP, MYC, GFPT2, LEPR, GNAS	1689	15	16792	3.31399	1	1	0.996531
GOTERM_BP_DIRECT	GO:0043149	stress fiber assembly	5	0.252143	0.0563757	ITGB5, SRF, CUL3, PHACTR1, SORBS1	1689	15	16792	3.31399	1	1	0.996531
GOTERM_BP_DIRECT	GO:0001501	skeletal system development	21	1.059	0.0566135	HDAC4, TGFB2, DLX5, ZBTB16, CHD7, COL11A2, WFIKKN2, HOXA13, MMP9, TBX3, HAPLN1, AES, ADAMTS4, RAI1, CLEC3A, VCAN, SUFU, GNA11, GNAQ, COL5A2, ALX4	1689	137	16792	1.52395	1	1	0.996531
GOTERM_BP_DIRECT	GO:0051384	response to glucocorticoid	12	0.605144	0.0580913	IL10, ALDH3A1, PDCD7, ADIPOQ, IGFBP2, BCL2, ACSBG1, KRAS, HMGB1, CDO1, AGXT, S100B	1689	65	16792	1.83544	1	1	0.996531
GOTERM_BP_DIRECT	GO:0009791	post-embryonic development	13	0.655572	0.0593554	EMX1, SEMA3C, ITPR1, ARID5B, ACVR2B, IGF2R, CHST11, GNAQ, AGO2, BCL2, ALX4, SOX6, FGFR2	1689	73	16792	1.77049	1	1	0.996531
GOTERM_BP_DIRECT	GO:0050729	positive regulation of inflammatory response	13	0.655572	0.0593554	PLA2G2A, SERPINE1, ETS1, CX3CL1, IL1RL1, NLRP12, FABP4, TNFSF4, IL12B, S100A9, LDLR, CCL16, CCR2	1689	73	16792	1.77049	1	1	0.996531
GOTERM_BP_DIRECT	GO:0007517	muscle organ development	15	0.75643	0.06028	MKL2, MEF2C, TAGLN, MEF2B, TCF12, FOXK1, CHD2, CXCL10, SGCD, COL6A3, ALX4, MSX1, SOX6, MEF2D, MYF5	1689	89	16792	1.67561	1	1	0.996531
GOTERM_BP_DIRECT	GO:0048538	thymus development	9	0.453858	0.0619592	BCL11B, SRF, HOXA3, BCL2, ABL1, JARID2, MAD1L1, PBX1, EPHB3	1689	43	16792	2.08088	1	1	0.996531
GOTERM_BP_DIRECT	GO:0060045	positive regulation of cardiac muscle cell proliferation	6	0.302572	0.0631659	TGFBR3, MEF2C, ZFPM2, TBX5, FGFR2, BMPR1A	1689	22	16792	2.71145	1	1	0.996531
GOTERM_BP_DIRECT	GO:0007611	learning or memory	8	0.403429	0.0640745	MEF2C, GALR3, PRKAR1B, TMOD2, KCNAB1, S100B, ZNF385A, LHX8	1689	36	16792	2.20933	1	1	0.996531
GOTERM_BP_DIRECT	GO:0030177	positive regulation of Wnt signaling pathway	8	0.403429	0.0640745	SKI, PPM1A, TERT, SPIN1, RSPO3, DISC1, FGFR2, DACT1	1689	36	16792	2.20933	1	1	0.996531
GOTERM_BP_DIRECT	GO:0042059	negative regulation of epidermal growth factor receptor signaling pathway	8	0.403429	0.0640745	ZFYVE28, DAB2IP, PTPRJ, SPRY1, EPS15L1, AP2B1, ARHGEF7, SH3GL2	1689	36	16792	2.20933	1	1	0.996531
GOTERM_BP_DIRECT	GO:0007269	neurotransmitter secretion	10	0.504286	0.0657323	RIMS1, PTPRN2, PPFIA1, CACNA1B, NRXN2, GAD2, APBA1, SYN3, TSPOAP1, STX1A	1689	51	16792	1.94941	1	1	0.996531
GOTERM_BP_DIRECT	GO:0007519	skeletal muscle tissue development	10	0.504286	0.0657323	MYOG, SVIL, MEF2C, CCNT2, CAV1, NF1, KCNAB1, KLHL31, MYF5, FOXP1	1689	51	16792	1.94941	1	1	0.996531
GOTERM_BP_DIRECT	GO:0050852	T cell receptor signaling pathway	22	1.10943	0.0663637	HLA-DRB5, WAS, PIK3CD, PTPRJ, PTPN22, CD3E, SHB, PTPRC, THEMIS2, PSMD5, PSMD2, INPP5D, HLA-DPB1, HLA-DRA, FYN, PRKD2, PAK3, HLA-DQA1, CARD11, HLA-DQB2, HLA-DRB1, HLA-DPA1	1689	148	16792	1.47786	1	1	0.996531
GOTERM_BP_DIRECT	GO:0007219	Notch signaling pathway	18	0.907716	0.067706	NOTCH3, CREBBP, MAML2, DTX1, DTX2, DTX4, DLL1, NEURL1B, GMDS, MYC, IL2RA, SNAI2, ITGB1BP1, HOXD3, MAML3, ZNF423, AGXT, TIMP4	1689	115	16792	1.55614	1	1	0.996531
GOTERM_BP_DIRECT	GO:0009612	response to mechanical stimulus	11	0.554715	0.0681462	SUN1, CXCL12, IGFBP2, TXNIP, GATA4, PPARG, KCNK2, MPO, ETS1, KALRN, PSPH	1689	59	16792	1.85359	1	1	0.996531
GOTERM_BP_DIRECT	GO:0030279	negative regulation of ossification	5	0.252143	0.0693962	MEF2C, CHSY1, BCL2, LRP4, SMAD6	1689	16	16792	3.10687	1	1	0.996531
GOTERM_BP_DIRECT	GO:0006469	negative regulation of protein kinase activity	16	0.806858	0.0695396	TESC, PRKRIP1, PRKAG2, SHB, PPM1E, PODNL1, FABP4, PTPRC, ADORA2A, FLRT2, GNAQ, NF1, SH3BP5, ITGB1BP1, NF2, SMYD3	1689	99	16792	1.60678	1	1	0.996531
GOTERM_BP_DIRECT	GO:0001771	immunological synapse formation	4	0.201715	0.0710395	CD6, DOCK8, NCK2, DOCK2	1689	10	16792	3.97679	1	1	0.996531
GOTERM_BP_DIRECT	GO:2000727	positive regulation of cardiac muscle cell differentiation	4	0.201715	0.0710395	EFNB2, MEF2C, ARRB2, FOXP1	1689	10	16792	3.97679	1	1	0.996531
GOTERM_BP_DIRECT	GO:0086013	membrane repolarization during cardiac muscle cell action potential	4	0.201715	0.0710395	YWHAE, KCNE1, KCNIP2, KCNQ1	1689	10	16792	3.97679	1	1	0.996531
GOTERM_BP_DIRECT	GO:0035265	organ growth	4	0.201715	0.0710395	BCL2, DLL1, ACVR2B, FGFR2	1689	10	16792	3.97679	1	1	0.996531
GOTERM_BP_DIRECT	GO:0035136	forelimb morphogenesis	4	0.201715	0.0710395	SALL3, ZBTB16, TBX5, TBX3	1689	10	16792	3.97679	1	1	0.996531
GOTERM_BP_DIRECT	GO:0060055	angiogenesis involved in wound healing	4	0.201715	0.0710395	B4GALT1, SRF, ETS1, CX3CL1	1689	10	16792	3.97679	1	1	0.996531
GOTERM_BP_DIRECT	GO:0001952	regulation of cell-matrix adhesion	4	0.201715	0.0710395	BCL2, NF1, TSC1, MYF5	1689	10	16792	3.97679	1	1	0.996531
GOTERM_BP_DIRECT	GO:0060158	phospholipase C-activating dopamine receptor signaling pathway	4	0.201715	0.0710395	SLC9A3R1, GNA15, GNAQ, GNA11	1689	10	16792	3.97679	1	1	0.996531
GOTERM_BP_DIRECT	GO:0031115	negative regulation of microtubule polymerization	4	0.201715	0.0710395	CAPZB, STMN2, INPP5J, TBCD	1689	10	16792	3.97679	1	1	0.996531
GOTERM_BP_DIRECT	GO:0019953	sexual reproduction	4	0.201715	0.0710395	LEP, LEPR, IL12B, TNP1	1689	10	16792	3.97679	1	1	0.996531
GOTERM_BP_DIRECT	GO:0000165	MAPK cascade	35	1.765	0.0727085	SPTBN4, IRS1, YWHAB, CUL3, RASGRF1, MAP3K7CL, FGF1, ZFP36L1, NDST1, FGF7, SYNGAP1, PSMD5, MYC, PSMD2, FYN, PAK3, MEF2D, SPTBN1, JAK1, MAP3K5, MEF2C, MEF2B, MAP2K2, CAV1, DAB2IP, GFRA2, ITPKB, RASA3, IL2RA, KIT, NF1, RAPGEF2, KRAS, CALM2, FGFR2	1689	262	16792	1.32813	1	1	0.996531
GOTERM_BP_DIRECT	GO:0071320	cellular response to cAMP	10	0.504286	0.0727311	KCNE1, KDM1A, KCNQ1, ADIPOQ, RAPGEF1, RAPGEF2, HCN2, SLC8A1, CFTR, ZFP36L1	1689	52	16792	1.91192	1	1	0.996531
GOTERM_BP_DIRECT	GO:0003148	outflow tract septum morphogenesis	6	0.302572	0.0743074	TGFB2, RARA, ZFPM2, SMAD6, FGFR2, BMPR1A	1689	23	16792	2.59356	1	1	0.996531
GOTERM_BP_DIRECT	GO:0007194	negative regulation of adenylate cyclase activity	6	0.302572	0.0743074	GRM3, EDNRB, GALR3, GALR1, PRKCA, CCR2	1689	23	16792	2.59356	1	1	0.996531
GOTERM_BP_DIRECT	GO:0006295	nucleotide-excision repair, DNA incision, 3'-to lesion	6	0.302572	0.0743074	CUL4A, DDB1, ERCC1, RPA3, GTF2H4, CUL4B	1689	23	16792	2.59356	1	1	0.996531
GOTERM_BP_DIRECT	GO:0021915	neural tube development	7	0.353001	0.0745098	SEMA3C, PLXNA2, NF1, DCHS1, AMBRA1, ZFP36L1, DACT1	1689	30	16792	2.31979	1	1	0.996531
GOTERM_BP_DIRECT	GO:0007267	cell-cell signaling	34	1.71457	0.0751546	CD86, ENPEP, CXCL9, ITGB2, GATA4, TRH, CXCL13, WISP1, TSPAN32, NUDT3, EFNB2, EFNB1, PCDH1, INSL3, CCL16, IL10, CCR1, TGFB2, CCL22, LILRB2, TBX5, TSHR, PYY, CXCL10, CXCL11, FGF14, EFNA2, ADORA2A, FAT1, TNFSF8, AVP, S100A9, FGFR2, HCN2	1689	254	16792	1.33082	1	1	0.996531
GOTERM_BP_DIRECT	GO:0007416	synapse assembly	11	0.554715	0.0817569	DNM3, KIRREL3, FARP1, PLXND1, CLSTN3, PCDHB16, NRXN2, PCDHB5, NRCAM, PCDHB4, SHANK2	1689	61	16792	1.79282	1	1	0.996531
GOTERM_BP_DIRECT	GO:0032092	positive regulation of protein binding	11	0.554715	0.0817569	EPHB6, LFNG, RALB, TERT, PLXND1, CAV1, FLOT1, RAPGEF2, ARHGEF7, B2M, DACT1	1689	61	16792	1.79282	1	1	0.996531
GOTERM_BP_DIRECT	GO:0002138	retinoic acid biosynthetic process	3	0.151286	0.0821994	ALDH1A3, DHRS9, RBP1	1689	5	16792	5.96519	1	1	0.996531
GOTERM_BP_DIRECT	GO:0030035	microspike assembly	3	0.151286	0.0821994	FGD4, ABL1, MTSS1	1689	5	16792	5.96519	1	1	0.996531
GOTERM_BP_DIRECT	GO:0045542	positive regulation of cholesterol biosynthetic process	3	0.151286	0.0821994	SREBF1, POR, FGF1	1689	5	16792	5.96519	1	1	0.996531
GOTERM_BP_DIRECT	GO:0051891	positive regulation of cardioblast differentiation	3	0.151286	0.0821994	TGFB2, GATA4, TBX5	1689	5	16792	5.96519	1	1	0.996531
GOTERM_BP_DIRECT	GO:0060666	dichotomous subdivision of terminal units involved in salivary gland branching	3	0.151286	0.0821994	SEMA3C, PLXND1, SEMA3A	1689	5	16792	5.96519	1	1	0.996531
GOTERM_BP_DIRECT	GO:0019217	regulation of fatty acid metabolic process	3	0.151286	0.0821994	SREBF1, CAV1, PRKAG2	1689	5	16792	5.96519	1	1	0.996531
GOTERM_BP_DIRECT	GO:0071800	podosome assembly	3	0.151286	0.0821994	FARP2, BIN2, SH3PXD2A	1689	5	16792	5.96519	1	1	0.996531
GOTERM_BP_DIRECT	GO:0002381	immunoglobulin production involved in immunoglobulin mediated immune response	3	0.151286	0.0821994	HLA-DRB5, HLA-DRB1, GAPT	1689	5	16792	5.96519	1	1	0.996531
GOTERM_BP_DIRECT	GO:0030011	maintenance of cell polarity	3	0.151286	0.0821994	DST, NCKAP1L, SLC9A1	1689	5	16792	5.96519	1	1	0.996531
GOTERM_BP_DIRECT	GO:0001843	neural tube closure	13	0.655572	0.0823797	TGFB2, RARG, TSC1, PRICKLE1, SPINT2, SKI, VANGL2, MTHFD1L, SUFU, DLC1, RARA, TMED2, CLUAP1	1689	77	16792	1.67852	1	1	0.996531
GOTERM_BP_DIRECT	GO:0007166	cell surface receptor signaling pathway	36	1.81543	0.0826886	MPL, DTX1, LILRA1, CXCL13, CD3E, TSPAN32, SPN, PROKR2, EDNRB, ADGRG7, CXCR1, LEPR, CD37, BRD8, CD36, TSPAN1, IL13RA1, CD53, CCR1, CCL25, LAG3, TNK2, TACR1, LILRB2, ADAP1, IL17RA, TSPAN16, ITPKB, CXCL10, DOK2, PTPRC, PRPH2, IL2RA, EVL, MET, CD101	1689	274	16792	1.30625	1	1	0.996531
GOTERM_BP_DIRECT	GO:0050860	negative regulation of T cell receptor signaling pathway	5	0.252143	0.0838128	ELF1, PTPN6, PTPRJ, PTPN22, BTNL2	1689	17	16792	2.92411	1	1	0.996531
GOTERM_BP_DIRECT	GO:0046847	filopodium assembly	5	0.252143	0.0838128	DNM3, FGD4, FGD6, SPATA13, ITGA6	1689	17	16792	2.92411	1	1	0.996531
GOTERM_BP_DIRECT	GO:0048568	embryonic organ development	5	0.252143	0.0838128	ERCC1, ZFPM2, POLE, FGFR2, BMPR1A	1689	17	16792	2.92411	1	1	0.996531
GOTERM_BP_DIRECT	GO:0035082	axoneme assembly	5	0.252143	0.0838128	RP1, CFAP74, TTLL1, CFAP46, CLUAP1	1689	17	16792	2.92411	1	1	0.996531
GOTERM_BP_DIRECT	GO:0002407	dendritic cell chemotaxis	5	0.252143	0.0838128	CCR1, CXCR1, CCR7, HMGB1, CCR2	1689	17	16792	2.92411	1	1	0.996531
GOTERM_BP_DIRECT	GO:0030193	regulation of blood coagulation	5	0.252143	0.0838128	SCARA5, CAV1, ASIC2, FOXA2, VAV2	1689	17	16792	2.92411	1	1	0.996531
GOTERM_BP_DIRECT	GO:0007010	cytoskeleton organization	23	1.15986	0.0848586	SVIL, DST, ZAK, AVIL, MAST1, NEDD9, ANK2, CDC42BPB, ADD3, ANK1, TSPAN32, PYY, FGD4, FMNL1, FMNL2, FGD6, MAEA, CAPZB, CTNNA2, DOCK1, SPTBN1, NECTIN2, SH3D19	1689	161	16792	1.42028	1	1	0.996531
GOTERM_BP_DIRECT	GO:0003151	outflow tract morphogenesis	9	0.453858	0.0857049	RYR1, TGFBR3, MEF2C, SEMA3C, PLXND1, ZFPM1, DHRS3, TBX3, BMPR1A	1689	46	16792	1.94517	1	1	0.996531
GOTERM_BP_DIRECT	GO:0032456	endocytic recycling	6	0.302572	0.086441	SNX4, EHD2, EHD4, DENND1A, VPS53, LMTK2	1689	24	16792	2.48549	1	1	0.996531
GOTERM_BP_DIRECT	GO:0048870	cell motility	6	0.302572	0.086441	SKI, CTTN, DST, PHACTR1, ETS1, GAS8	1689	24	16792	2.48549	1	1	0.996531
GOTERM_BP_DIRECT	GO:0055114	oxidation-reduction process	71	3.58043	0.0868843	DMGDH, KDM1A, NCF2, OGFOD3, CPOX, TXNDC12, EPX, MPO, LOXL1, SH3PXD2A, IYD, DHRS4L2, LBR, ABCC4, PDIA2, GPX3, GPX5, P3H2, KCNAB1, KMO, SUMF1, ALDH3A1, ALDH1A3, POR, GFOD1, BDH1, MTHFD2, CYP21A2, PXDN, ALDH1A1, HHIPL1, IDO2, PAOX, CTBP2, NXN, GMPR, GLRX, FAM213B, MTHFD1L, AGMO, ALOX5, LDHD, PCBD2, TXNDC8, WWOX, SDR42E1, KDM4B, GSR, CYBRD1, AKR7L, MINA, CYP4F11, OXR1, SOD3, DHRS3, ENOX1, MSRA, GLUD1…	1689	592	16792	1.19237	1	1	0.996531
GOTERM_BP_DIRECT	GO:0071300	cellular response to retinoic acid	12	0.605144	0.0893399	MYOG, LYN, MEF2C, HDAC2, RARG, WNT5B, LEP, MYC, TESC, RARA, HOXA2, PPARG	1689	70	16792	1.70434	1	1	0.996531
GOTERM_BP_DIRECT	GO:0051279	regulation of release of sequestered calcium ion into cytosol	4	0.201715	0.0906183	LYN, PRKCE, PTPN6, ANK2	1689	11	16792	3.61526	1	1	0.996531
GOTERM_BP_DIRECT	GO:0002523	leukocyte migration involved in inflammatory response	4	0.201715	0.0906183	ITGB2, S100A9, ELANE, CX3CL1	1689	11	16792	3.61526	1	1	0.996531
GOTERM_BP_DIRECT	GO:0048016	inositol phosphate-mediated signaling	4	0.201715	0.0906183	HRH1, INPP5A, ITPR1, ITPR3	1689	11	16792	3.61526	1	1	0.996531
GOTERM_BP_DIRECT	GO:0031076	embryonic camera-type eye development	4	0.201715	0.0906183	RARG, WDR19, RARA, NES	1689	11	16792	3.61526	1	1	0.996531
GOTERM_BP_DIRECT	GO:0010763	positive regulation of fibroblast migration	4	0.201715	0.0906183	PRKCE, PAK3, ARHGEF7, SLC8A1	1689	11	16792	3.61526	1	1	0.996531
GOTERM_BP_DIRECT	GO:0033197	response to vitamin E	4	0.201715	0.0906183	MEF2C, LEP, SRSF2, ADA	1689	11	16792	3.61526	1	1	0.996531
GOTERM_BP_DIRECT	GO:0045060	negative thymic T cell selection	4	0.201715	0.0906183	SPN, CCR7, DOCK2, CD3E	1689	11	16792	3.61526	1	1	0.996531
GOTERM_BP_DIRECT	GO:0001666	response to hypoxia	24	1.21029	0.0955423	RYR1, TGFB2, CREBBP, SMAD3, PRKCB, CHRNA4, SRF, CAV1, ADIPOQ, ITPR1, ABAT, TRH, ETS1, ASCL2, SOD3, CYGB, TGFBR3, ALDH3A1, CXCL12, PLAU, LEP, KCNMA1, NF1, ADA	1689	172	16792	1.38725	1	1	0.996531
GOTERM_BP_DIRECT	GO:0061024	membrane organization	7	0.353001	0.0960504	YWHAE, TBC1D1, CCDC88A, SGCD, TBC1D4, YWHAB, MBP	1689	32	16792	2.17481	1	1	0.996531
GOTERM_BP_DIRECT	GO:0019882	antigen processing and presentation	10	0.504286	0.0963866	HLA-DRB5, HLA-DPB1, HLA-DRA, MICA, HLA-DRB1, HLA-DQA1, RELB, MICB, HLA-DPA1, HLA-E	1689	55	16792	1.80763	1	1	0.996531
GOTERM_BP_DIRECT	GO:0032088	negative regulation of NF-kappaB transcription factor activity	12	0.605144	0.0966182	TRIM40, NLRP12, AIM2, IRAK2, GFI1, NFKBIL1, ZC3H12A, OTULIN, DAB2IP, NLRP3, ARRB2, CDK5RAP3	1689	71	16792	1.68033	1	1	0.996531
GOTERM_BP_DIRECT	GO:0030878	thyroid gland development	6	0.302572	0.0995398	SMAD3, TG, SRF, HOXA3, HOXB3, HOXD3	1689	25	16792	2.38607	1	1	0.996531
GOTERM_BP_DIRECT	GO:0048589	developmental growth	6	0.302572	0.0995398	ASPM, SMAD3, CHST11, SRF, GNAS, BMPR1A	1689	25	16792	2.38607	1	1	0.996531
GOTERM_BP_DIRECT	GO:0045216	cell-cell junction organization	5	0.252143	0.0995613	TGFB2, SMAD3, CCM2, NF2, LIMS2	1689	18	16792	2.76166	1	1	0.996531
GOTERM_BP_DIRECT	GO:0045954	positive regulation of natural killer cell mediated cytotoxicity	5	0.252143	0.0995613	LAG3, CADM1, CRTAM, SLAMF6, NECTIN2	1689	18	16792	2.76166	1	1	0.996531
GOTERM_BP_DIRECT	GO:0007413	axonal fasciculation	5	0.252143	0.0995613	SEMA3A, NRCAM, CNTN4, EPHB2, EPHB3	1689	18	16792	2.76166	1	1	0.996531
GOTERM_BP_DIRECT	GO:0034199	activation of protein kinase A activity	5	0.252143	0.0995613	ADCY9, PRKAR1B, PRKAR2B, ADCY7, ADCY6	1689	18	16792	2.76166	1	1	0.996531
GOTERM_BP_DIRECT	GO:0031668	cellular response to extracellular stimulus	5	0.252143	0.0995613	GSDMD, LYN, AXL, ITGA6, AES	1689	18	16792	2.76166	1	1	0.996531

## Sheet: ReVIGO_>5% Hyper_Hypo_all
	Biological process
Term ID	Name	Frequency	P value	Dispensability
GO:0007156	homophilic cell adhesion via plasma membrane adhesion molecules	0.00135	-13.2429	0
GO:0043547	positive regulation of GTPase activity	0.00285	-7.0561	0
GO:0060021	roof of mouth development	0.00017	-4.9055	0
GO:0031295	T cell costimulation	4e-05	-4.7164	0.14
GO:0051056	regulation of small GTPase mediated signal transduction	0.00127	-4.6942	0.18
GO:0030198	extracellular matrix organization	0.00063	-4.6181	0
GO:0007165	signal transduction	0.06903	-4.6007	0.28
GO:0007155	cell adhesion	0.00535	-9.8255	0.87
GO:0042102	positive regulation of T cell proliferation	0.00015	-4.2373	0.85
GO:0035023	regulation of Rho protein signal transduction	0.00029	-4.9778	0.73
	Cellular component
Term ID	Name	Frequency	P value	Dispensability
GO:0016020	membrane	0.6379	-7.4349	0
GO:0005886	plasma membrane	0.15694	-6.9419	0.48
GO:0005604	basement membrane	0.00041	-5.3782	0
GO:0005829	cytosol	0.01938	-5.3188	0
GO:0005925	focal adhesion	0.00055	-4.6004	0
GO:0005856	cytoskeleton	0.01882	-4.4747	0.14
GO:0030027	lamellipodium	0.00062	-4.1898	0
GO:0070062	extracellular exosome	0.00027	-3.9183	0.17
GO:0009897	external side of plasma membrane	0.00064	-3.7375	0.19
GO:0017053	transcription repressor complex	0.00046	-3.2021	0
GO:0005887	integral component of plasma membrane	0.01419	-3.1915	0.27
GO:0009986	cell surface	0.00246	-3.1124	0
GO:0031012	extracellular matrix	0.00183	-4.0805	0.59
GO:0014069	postsynaptic density	0.00049	-3.0499	0.62
GO:0005911	cell-cell junction	0.00291	-2.9173	0.85
GO:0001726	ruffle	0.0005	-3.024	0.9
GO:0030658	transport vesicle membrane	0.00148	-3.1312	0.59
GO:0012507	ER to Golgi transport vesicle membrane	0.00073	-2.9339	0.9
	Molecular function
Term ID	Name	Frequency	P value	Dispensability
GO:0005509	calcium ion binding	0.0104	-10.4886	0
GO:0017124	SH3 domain binding	0.00021	-6.9003	0.04
GO:0005085	guanyl-nucleotide exchange factor activity	0.00241	-4.8527	0
GO:0005096	GTPase activator activity	0.00212	-4.1983	0.88

## Sheet: Genes
GO:0005509	Gene	% DNA meth		GO:0017124	Gene	% DNA meth		GO:0005085	Gene	% DNA meth		GO:0007165	Gene	% DNA meth		GO:0043547	Gene	% DNA meth		GO:0051056	Gene	% DNA meth		GO:0031295	Gene	% DNA meth		GO:0030198	Gene	% DNA meth		GO:0007156	Gene	% DNA meth		GO:0060021	Gene	% DNA meth
	PLSCR3	-15.9686			QKI	-37.7033			FGD4	-9			SH3GL2	-22.25			RIN3	-12			FGD4	-9			PAK3	-18.5986			LAMB2	-8			CDHR5	-9			DLX5	-9
	CDHR5	-9			PAK3	-18.5986			MCF2L	-9			RIN3	-12			GNAS	-10			MCF2L	-9			HLA-DRB5	-17			LOXL1	-7			PCDHGB7	-7			MSC	-8
	S100A9	-8.68			PLSCR3	-15.9686			RAPGEF1	-7.24			SALL3	-11			MCF2L	-9			RHOD	-7			HLA-DRB1	-17			FOXF2	-7			PCDHGB6	-7			MSX1	-7.82
	CD69	-8.64			SH3BP5	-8.41786			ELMO1	-6.19			SLC22A17	-10			FGD4	-9			RAP1GAP2	-6.94			HLA-DPA1	-9			MFAP5	-7			PCDHGB5	-7			EPHB2	-7.49973
	LPCAT1	-8			INPP5J	-8			VAV3	-6.14			PDE10A	-10			ASAP2	-8			ARHGAP25	-6.9			CD86	-7.1			MYF5	-7			PCDHGB4	-7			FOXF2	-7
	THBS4	-8			RAPGEF1	-7.24			DOCK1	-6.08			PLCXD2	-9			CYTH1	-7.95			ARHGAP26	-6.72			SPN	-5.85			CSGALNACT1	-6.95			PCDHGB3	-7			TBX3	-7
	EFHC2	-7.8			SH3BP5L	-6.45			HERC2	-6			S100A9	-8.68			RAPGEF1	-7.24			ARAP2	-6.24			PTPN6	-5.71			ITGA4	-6.76			PCDHGB2	-7			EPHB3	-6.08
	VWDE	-7.5			EVL	-6.25			DOCK4	-5.84			CD69	-8.64			RASA3	-7.01			VAV3	-6.14			CARD11	-5.71			NF1	-6.54			CDH3	-7			TGFB2	-6
	S100Z	-7.06			ELMO1	-6.19			DOCK8	-5.68			SH3BP5	-8.41786			FGFR2	-7			ARHGAP15	-5.92			HLA-DRA	-5.62			ITGB2	-6.11			PCDHGA8	-7			PRDM16	-5.55
	CDH3	-7			PTPN22	-6.1			AKAP13	-5.37			LINGO1	-8			MCF2L2	-7			BCR	-5.39			EFNB2	-5.46			COL14A1	-6			PCDHGA7	-7			CHD7	-5.21
	CAPSL	-7			DOCK1	-6.08			ANKRD27	-5.14			PPFIA1	-7.56			RAP1GAP2	-6.94			AKAP13	-5.37			TNFSF13B	-5.3			VCAN	-6			PCDHGA6	-7			MEF2C	-5
	PCDHGA10	-7			SYNGAP1	-6.07			SPATA13	-5.09			LSP1	-7.41			ARHGAP25	-6.9			RHOH	-5.16			BTLA	-5.24			KAZALD1	-6			PCDHGA5	-7			DHRS3	-5
	PCDHGA11	-7			DTX1	-6			TRIO	-5.03			RAPGEF1	-7.24			ARHGAP26	-6.72			TRIO	-5.03			LYN	-5.13			ITGA2B	-5.87			PCDHGA4	-7			ARID5B	5.06
	PCDHGB7	-7			PLSCR1	-6			HPS4	-5.03			RASA3	-7.01			RGS6	-6.55			SYDE1	-5			TNFSF14	-5			TGFBI	-5.62			PCDHGA3	-7			BMPR1A	5.07
	PCDHGB6	-7			MAPT	-6			DOCK9	5.05			RTKN2	-7			NF1	-6.54			ARAP1	-5			FYN	-5			ITGAL	-5.41			PCDHGA2	-7			TGFBR3	5.21
	PCDHGB5	-7			INPP5D	-5.99			DOCK2	5.2			HLA-DOB	-7			ARAP2	-6.24			RAP1GAP	5.01			ICOS	5			SERPINE1	-5.36			PCDHGA1	-7			ACVR2B	5.87
	PCDHGB4	-7			DOCK4	-5.84			RAPGEF4	5.54			ULK2	-7			ELMO1	-6.19			RHOB	5.46			HLA-DQB2	5			COL18A1	-5.31			PCDHGA9	-7			SKI	5.94
	PCDHGB3	-7			SHANK2	-5.72			RALGDS	5.56			CXCL10	-7			VAV3	-6.14			DLC1	5.54			CAV1	5.81			COL6A3	-5.04			PCDHGB1	-7			WFIKKN2	6.2
	PCDHGB2	-7			PTPN6	-5.71			VAV2	5.57			FGF14	-7			DOCK1	-6.08			VAV2	5.57			CD3E	7			HAPLN1	-5			DSG1	-7			SNAI2	6.89
	PCDHGA8	-7			LYN	-5.13			ARHGEF7	5.65			ARHGAP25	-6.9			SYNGAP1	-6.07			ARHGEF7	5.65			HLA-DPB1	9.84			LAMC2	5.05			PCDHGA10	-7			GABRB3	7
	PCDHGA7	-7			WAS	-5.01			RASGRF1	6			RUNX1	-6.88			HERC2	-6			ARHGAP24	6			EFNB1	19.2277			JAM2	5.19			PCDHGA11	-7			ALX4	8
	PCDHGA6	-7			DNM2	-5			ARHGEF28	6.18			CDC42BPB	-6.87			SPTBN4	-6			SIPA1L1	6.02			HLA-DQA1	43			COL5A2	5.28			CRTAM	-6.11			COL11A2	15
	PCDHGA5	-7			ADAM12	-5			KALRN	6.45			TNFSF8	-6.73			FARP2	-6			ARHGAP23	6.14							HSPG2	5.33			PCDHB1	-6
	PCDHGA4	-7			FUT8	5			ARHGEF17	6.88			ARHGAP26	-6.72			FGF7	-6			KALRN	6.45							EGFLAM	5.37			CDH15	-6
	PCDHGA3	-7			ADAM19	5.22			FGD6	6.93			ITPR1	-6.66			ARHGAP15	-5.92			ARHGDIG	6.53							COL4A2	5.38			PCDHGC5	-6
	PCDHGA2	-7			ZNF106	5.34			ARHGEF3	7			GRB10	-6.54			KIT	-5.87			ARHGAP12	6.85							ITGA6	5.4			PCDHGC4	-6
	PCDHGA1	-7			PLSCR4	5.39			ARHGEF12	10			NF1	-6.54			DOCK4	-5.84			ARHGEF17	6.88							FN1	5.42			PCDHGC3	-6
	PCDHGA9	-7			DENND1A	5.96							EVI2A	-6.54			RGS14	-5.76			ARHGEF3	7							COL4A1	5.55			PCDHGA12	-6
	PCDHGB1	-7			DAB2IP	6.04							HPGDS	-6.46			NCKAP1L	-5.69			ARHGEF12	10							APBB2	5.56			FAT3	-5.22
	DSG1	-7			ABL1	6.68							DAPP1	-6.45			IQSEC1	-5.68			CHN2	21.2833							NID1	5.8			CADM1	-5.17
	RUNX1	-6.88			CD3E	7							ARRB2	-6.35			DOCK8	-5.68			STARD13	34.6909							ITGB5	5.85			PCDHA1	-5
	ITPR1	-6.66			EFS	7.14							LPXN	-6.34			GFRA2	-5.53											PXDN	5.91			PCDHA5	-5
	PRSS3	-6.5			REPS1	16							RPS6KA2	-6.27			ST5	-5.53											TTR	6			PCDHA4	-5
	EML1	-6.49											ARAP2	-6.24			BCR	-5.39											LAMB3	6			PCDHA3	-5
	HPGDS	-6.46											CHRNA6	-6.22			IL2RA	-5.39											COL9A1	6			PCDHA2	-5
	MCFD2	-6.46											NR3C1	-6.21			AKAP13	-5.37											LAMC1	6.44			PCDHA8	-5
	LCP1	-6.33											TRAF5	-6.17			NCK2	-5.34											C6ORF15	7			PCDHA7	-5
	PLCH1	-6.15											DOCK1	-6.08			RGS3	-5.33											CD44	7			PCDHA6	-5
	PCDHB1	-6											SYNGAP1	-6.07			CCL25	-5.28											LAMA4	8.1			NECTIN2	-5
	EFEMP2	-6											PIK3CD	-6.06			CALM2	-5.15											B4GALT1	32.5594			CDH26	5
	PSPH	-6											TENM4	-6.03			ANKRD27	-5.14															PCDHB4	5
	HPCA	-6											ADCY9	-6			SPATA13	-5.09															FAT1	5.01
	LTBP3	-6											CREM	-6			CCL22	-5.06															CLSTN3	5.24
	PCDHGA12	-6											BCL11B	-6			TRIO	-5.03															DCHS1	5.41
	NCS1	-6											MET	-6			HPS4	-5.03															CDH5	5.58
	VCAN	-6											P2RX6	-6			AGAP1	-5															CDH17	5.77
	PLSCR1	-6											SUFU	-6			ARAP1	-5															PCDH1	5.99
	CDH15	-6											CNOT7	-6			ALDH1A1	-5															PCDHB16	6
	DNASE1L2	-6											FGF7	-6			FYN	-5															CDH9	6.27
	PCDHGC5	-6											ANK1	-6			RGS12	-5															KIRREL3	7
	PCDHGC4	-6											DOK2	-5.99			RAP1GAP	5.01															PCDHB5	8
	PCDHGC3	-6											INPP5D	-5.99			GNAO1	5.02
	THBS2	-5.94											IGF1R	-5.98			DOCK9	5.05
	MCTP1	-5.86											ARHGAP15	-5.92			FGF1	5.17
	LTBP1	-5.8											ZNF516	-5.9			DOCK2	5.2
	MICU2	-5.72											KIT	-5.87			ITGA6	5.4
	ITIH1	-5.68											SPN	-5.85			RIN2	5.51
	EDEM1	-5.6											STK24	-5.75			RAPGEF4	5.54
	EFCAB2	-5.59											CD53	-5.75			DLC1	5.54
	DGKA	-5.45											CARD11	-5.71			RALGDS	5.56
	MCTP2	-5.34											PNOC	-5.67			VAV2	5.57
	KCNIP2	-5.3											NEDD9	-5.61			TBCD	5.59
	FAT3	-5.22											AVP	-5.6			JAK1	5.6
	CACNA1B	-5.17											ICK	-5.55			ARHGEF7	5.65
	S100B	-5.16											IRS4	-5.52			ASAP1	5.67
	CALM2	-5.15											GRK6	-5.51			ARHGEF25	5.68
	DST	-5.12											TNFSF4	-5.49			ADAP1	5.76
	PITPNM2	-5.1											MRC2	-5.49			ADAP2	5.77
	EHD4	-5.07											NLRP3	-5.46			DENND1C	5.79
	PLCB4	-5.01											VOPP1	-5.44			RAPGEF2	5.81
	FKBP9	-5											HIVEP2	-5.41			GNAQ	5.87
	PADI1	-5											ITGAL	-5.41			DENND1A	5.96
	FBLN7	-5											BCR	-5.39			CAV2	6
	PCDHA1	-5											CD48	-5.39			RASGRF1	6
	PCDHA5	-5											KRT17	-5.38			ARHGAP24	6
	PCDHA4	-5											NCK2	-5.34			DAB2IP	6.04
	PCDHA3	-5											BRD8	-5.34			DENND5A	6.05
	PCDHA2	-5											TNFSF13B	-5.3			IRS1	6.12
	PCDHA8	-5											KCNIP2	-5.3			AGAP2	6.13
	PCDHA7	-5											P2RX4	-5.25			FARP1	6.13
	PCDHA6	-5											ITPKB	-5.2			ARHGAP23	6.14
	CGREF1	-5											RARA	-5.16			ARHGEF28	6.18
	CDH26	5											NFAT5	-5.16			KALRN	6.45
	PCDHB4	5											LYN	-5.13			ARHGDIG	6.53
	TENM2	5											NLRP12	-5.12			SPTBN1	6.63
	ANXA2	5											COL15A1	-5.1			CX3CL1	6.64
	DLL1	5											SORL1	-5.09			ARHGAP12	6.85
	TPD52	5.01											PDE7B	-5.08			KNDC1	6.86
	FAT1	5.01											CCL22	-5.06			ARHGEF17	6.88
	SDF4	5.08											RPS6KA1	-5			FGD6	6.93
	PRRG3	5.1											SYDE1	-5			CDC42EP5	7
	PLA2G2A	5.1											PLAU	-5			ARHGEF3	7
	MATN2	5.23											TNFSF14	-5			CCL16	7
	CLSTN3	5.24											GABRB1	-5			ARHGEF12	10
	HSPG2	5.33											ARAP1	-5			ODAM	10
	EGFLAM	5.37											DNM2	-5			DENND5B	21
	HMCN1	5.38											GNA11	-5			CHN2	21.2833
	PLSCR4	5.39											LILRB1	-5			STARD13	34.6909
	DCHS1	5.41											AXL	-5
	S100A3	5.57											RGS12	-5
	CDH5	5.58											NECTIN2	-5
	CDH17	5.77											PRKCH	5
	NID1	5.8											GPRC5A	5
	RAPGEF2	5.81											CXCL12	5
	SLC8A1	5.88											TENM2	5
	PCDH1	5.99											ASZ1	5
	RYR1	6											LEP	5
	MMP1	6											RAP1GAP	5.01
	MMP16	6											NRXN2	5.04
	LRP4	6											IGFBP2	5.06
	PKD1L2	6											PSTPIP1	5.07
	PPP2R3A	6											FGF1	5.17
	CAPN13	6											CRABP1	5.18
	PCDHB16	6											APBB1IP	5.19
	MEGF8	6											BCL11A	5.27
	NOTCH3	6.26											PRKCB	5.29
	EFHB	6.26											SIGIRR	5.46
	CDH9	6.27											GNA13	5.47
	ESYT2	6.49											ANK2	5.49
	NCALD	6.99											TG	5.49
	PAMR1	7											CHRNA4	5.5
	TESC	7											RIN2	5.51
	EPS15L1	7											PDE1C	5.53
	LDLR	7.18											DLC1	5.54
	PCDHB5	8											RALGDS	5.56
	EHD2	8.51											VAV2	5.57
	ITPR3	10.38											IL1RL1	5.57
	REPS1	16											ARHGEF7	5.65
	CAPN8	42											TRH	5.84
													ACVR2B	5.87
													TLE2	6
													IGF2R	6
													EXT2	6
													CXCL11	6
													CXCL9	6
													RASGRF1	6
													GRASP	6
													LILRB2	6
													ARHGAP24	6
													MYO10	6.02
													SHB	6.03
													RALB	6.03
													IRS1	6.12
													PRKCE	6.13
													ARHGAP23	6.14
													DGKD	6.18
													CREBBP	6.18
													GNRH2	6.22
													KALRN	6.45
													WISP1	6.58
													ELK3	6.63
													CHL1	6.75
													PPARG	6.77
													ARHGAP12	6.85
													GABRB3	7
													MCC	7
													HSP90AA1	7
													CHN2	21.2833
													STARD13	34.6909
													NKRF	39.5758
