# Supplementary material for: Adipose Tissue Epigenetic Profile in Obesity-Related Dysglycemia - A Systematic Review
Source: Front Endocrinol (Lausanne). 2021 Jun 29;12:681649. doi: 10.3389/fendo.2021.681649 (PMC8288106; doi:10.3389/fendo.2021.681649)
Supplement: Supplementary file 5 [file Table_6.xlsx]

## Sheet: networks
ID	Molecules in Network	Score	Focus Molecules	Top Diseases and Functions
1	AMPD3,BDH1,BTNL9,CACHD1,CADM1,CD109,CDHR5,CNNM2,CNNM4,DSE,EHBP1L1,FAT1,GALNS,ISLR,IYD,KIRREL1,KRAS,MFSD5,MGAT4C,MLC1,NFIB,NINJ2,RFT1,RIN2,RNF144A,RNF185,RTEL1,RTN4IP1,SLAMF8,SLC25A32,SMPD4,ST8SIA4,TIMM9,TMEM161A,TSPAN1	45	35	[Cancer, Cell Morphology, Molecular Transport]
2	ADAM12,ADAMTSL5,AHNAK,BRDT,CCDC198,CD3E,CD69,CD79A,CES1,CHD8,CYB561,DHRS3,FAT3,Hdac,IDO2,JDP2,KCTD5,KLF7,LGALS7/LGALS7B,MFAP5,MSC,PHC2,POR,RORC,RWDD2B,SLC39A2,SLC46A3,SMAD3,SPRY1,TCF12,TMEM187,TUBB8,TXNIP,VAV2,ZBTB16	42	34	[Cancer, Hematological Disease, Immunological Disease]
3	AGAP1,AGAP2,AOAH,APBA1,ARHGAP12,ARHGAP26,BTBD11,DAB2IP,DLG2,DLGAP1,DLGAP2,GRID2,IQSEC1,KALRN,KCTD16,Mapk,NAV1,PITPNM2,RAPGEF4,RGS14,RhoGap,RIMS1,SEC14L1,SHANK2,SHISA7,SIPA1L1,SLC17A7,SORBS1,SORBS2,SYDE1,SYNGAP1,TAMALIN,TRIO,TSPOAP1,TULP1	40	33	[Cell Morphology, Cell-To-Cell Signaling and Interaction, Nervous System Development and Function]
4	ARMC1,AUTS2,C10orf55,DRC7,DTX,DTX1,DTX2,DTX4,EFEMP2,EFHC2,FNDC3B,GABP,GMEB2,GPX3,HHIPL1,HPCA,LFNG,LHX6,MAEA,MXRA8,NCALD,NR3C1,NRF1,PDCD7,peroxidase (miscellaneous),PLEKHF1,PPP1R32,PWP1,RERE,RSRC2,SENP5,SLC22A18AS,TESMIN,TM4SF1,ZFYVE28	37	32	[Connective Tissue Disorders, Organismal Injury and Abnormalities, Skeletal and Muscular Disorders]
5	ADAM19,ANPEP,ARHGAP15,B-cell receptor,BBS5,CAMK2,CD22,CNTN4,CTSZ,DAZAP2,EEPD1,EGFLAM,EXD3,FAM107A,FAM8A1,FBXL8,HMG20A,Immunoglobulin,LAG3,LRBA,LST1,MEIOB,MOG,NDUFA3,NDUFAF7,OTULIN,PLSCR1,POLE,PSORS1C2,PTPRG,RBFOX1,SUCLA2,TGFBR3,TLE2,VENTX	37	32	[Cancer, Hematological Disease, Immunological Disease]
6	AP1G2,AP2B1,ARHGEF12,ARRB2,BCS1L,CACNA1B,CARS2,CLUAP1,CTTNBP2NL,EARS2,ELOVL5,EPS15L1,FAM207A,IMMP2L,JPH3,KCNIP2,LMTK2,LRRC25,MRPL41,MRPL48,MRPL58,MRPS10,MRPS15,MTHFD1L,PABPC3,PKC (α,ε,θ),Ppp2c,REPS1,RPS6KA1,Rsk,SLC25A18,SNTG2,STN1,TBCD,TRAF3IP3	37	32	[Hereditary Disorder, Metabolic Disease, Protein Synthesis]
7	ABAT,ANK2,AVIL,cannabinoid receptor,CHL1,CNGA1,CNRIP1,DNAH5,DNAI2,EHD2,EHD4,ERC2,Gap,IQCE,LSP1,MYO1B,MYO1D,MYO1F,NRN1,PCDHB16,PI3K (complex),PRTFDC1,RASA3,RASGRF1,RFFL,SKA3,SLC12A4,SLC12A7,SLC39A11,SPRED2,THNSL1,TLR2/TLR4,TMOD2,TRPC1,WDFY4	35	31	[Cancer, Cellular Assembly and Organization, Cellular Function and Maintenance]
8	Alpha 1 antitrypsin,BAHCC1,Collagen Type XI,CPEB1,CPNE7,CREB3L2,DDI2,DMPK,EBF3,EBF4,ENOX1,HAPLN1,HOXA2,HOXA3,HOXB3,HOXB7,HOXC5,HOXD9,MMP9,Mt-mmp,PBX1,PHOX2B,PRDM8,PUS10,RARG,SEC23B,SIX5,TAOK2,Timp,TIMP4,ZDHHC1,ZNF212,ZNF3,ZNF350,ZNF423	35	31	[Embryonic Development, Organismal Development, Skeletal and Muscular System Development and Function]
9	AGXT,ARAP1,ARHGEF17,DENND1A,DOCK1,DOCK2,DOCK4,ELMO,ELMO1,GIGYF2,GMDS,GTPase,KCTD15,LPXN,LYL1,MAP3K21,NRCAM,NUSAP1,PLEKHH2,PLSCR4,PTPRN2,Rac,RAPGEF1,RBM33,RBMS1,RGS6,RNF166,ROBO 1/2,SHKBP1,SPTBN4,TENM4,TRAPPC3L,TRAPPC9,UNC119B,ZNF143	35	31	[Cancer, Cellular Movement, Neurological Disease]
10	ARID5B,ASPM,BCL2L14,BDH2,C2CD6,CAR ligand-CAR-Retinoic acid-RXRα,carboxylic ester hydrolase,CHORDC1,CHST10,CHST11,CHST12,EIPR1,EXOC6,EXOC6B,GATD3A/GATD3B,GNAQ,GRAMD4,HS6ST3,IARS2,MAST1,NDPK,NDST1,NDST4,NFIA,NME6,NME7,PPME1,SDF4,SSR3,sulfotransferase,SULT1B1,TUBGCP2,TUBGCP3,ULK2,WIPI2	35	31	[Carbohydrate Metabolism, Endocrine System Development and Function, Small Molecule Biochemistry]
11	Akt,BIN2,BIN3,C14orf119,CCDC185,CCDC88C,Collagen type VI,CRK/CRKL,Dgk,DGKA,DGKD,DNALI1,FOXD2-AS1,GINS4,GNRH2,LINGO1,MGAT4A,MPEG1,MS4A4A,Mt,MT2A,PCDH1,PHACTR1,PHLDB1,PIGP,PLAC8,REX1BD,RIN3,SLC22A17,SPATA12,SPATA13,ST6GALNAC2,TOX2,UBXN11,ZFAT	33	30	[Developmental Disorder, Hereditary Disorder, Neurological Disease]
12	ADAR,AGO2,apyrase,ARID3A,BCAT1,CAMTA1,CPED1,DDAH1,DUB,GAD2,IGF2BP1,let-7,mir-10,mir-142,mir-548,mir-589,MPL,NCF2,NF1,PSPH,REL/RELA/RELB,RNase A,RNASE3,ROR1,SH3PXD2A,SNHG32,SPN,STAT,SYNE1,TBC1D1,TBC1D4,TBPL1,USP21,USP31,USP42	33	30	[Connective Tissue Disorders, Gene Expression, Inflammatory Disease]
13	60S ribosomal subunit,ABT1,BOP1,C7orf50,Caspase 3/7,CCDC86,CD44,CLCN7,EFTUD2,Eif2,EXOSC10,GNPDA2,HSCB,IGF2BP3,MATN2,MATR3,NAXE,PPAN-P2RY11,PTBP1,RIOK1,Rnr,RNU5D-1,RPA3,RPL26,RPL39L,RPL5,RTCB,SLC16A4,snRNP,SNRPB2,TAF15,WWP2,XRN1,XRN2,YBX3	33	30	[Molecular Transport, RNA Post-Transcriptional Modification, RNA Trafficking]
14	ADAP2,BCL11A,Collagen type II,CPOX,CTBP2,DCHS1,EDEM1,GATAD2A,GMCL2,histone deacetylase,HSPG2,Igf,KCP,LTBP1,MICA,MICB,MIR17HG,Mmp,MSI2,NCLN,NCOR2,PCOLCE,RCOR1,RUNX1,SAP18,SKI,SMAD1/5,SOX5,SOX6,STMN2,TH2 Cytokine,TMC1,TTLL5,VSX1,ZNF827	31	29	[Connective Tissue Development and Function, Nervous System Development and Function, Skeletal and Muscular System Development and Function]
15	ACTR2,ANKS1A,ARPC2,C18orf21,C1orf52,CCR2,CDK4/6,CEP120,chemokine receptor,CLIP1,CUX1,CYGB,DEF6,DOK2,EXT2,F Actin,FNDC4,FOXP1,G-Actin,KATNAL2,LASP1,LIMA1,LUZP1,MCC,MGAT5B,NCAPG,NFAT (complex),NFIX,OTX1,Rag,SF3B6,TTF2,UBE2Q2,VPS13D,WAS	31	29	[Cell-To-Cell Signaling and Interaction, Cellular Function and Maintenance, Inflammatory Response]
16	Alox12/15,BPI,Calbindin,CARD14,CGREF1,CST7,DEFB124,DLEU7,Fascin,FMNL2,FUCA1,GNS,HIVEP2,HOXD4,KIF19,MTURN,NCOR-LXR-Oxysterol-RXR-9 cis RA,NFkB (complex),NFKBIL1,NSD1,peptidase,RELT,RREB1,RTKN2,SUMF1,TMLHE,TNFRSF19,TPCN1,TRIM38,TRIM40,tryptase,VOPP1,ZMYND11,ZNF274,ZNF385A	29	28	[Developmental Disorder, Hereditary Disorder, Metabolic Disease]
17	48s,B3GNTL1,c-Src,CD37,CD53,COL25A1,COL4A1,COL4A2,COL5A2,Collagen type XVIII,CYP19,EMP1,FOXF2,GPX5,HOXD3,IGF1R,LSMEM1,MICU2,mir-29,mir-503,mir-541,Mir122a,b,MRTFB,MS4A3,P3H2,PDGF (family),PDLIM2,RRAGC,SCARA5,SCAVENGER receptor CLASS A,SOX7,STBD1,TAGLN,TMEM140,TMEM182	29	28	[Dermatological Diseases and Conditions, Endocrine System Disorders, Gastrointestinal Disease]
18	ASIC2,ASXL2,CFD,chymotrypsin,ENaC,ENDOU,FAP,FBXO9,GFOD1,growth factor,GZMA,H2AF,H2AJ,HTRA1,JAZF1,KLK11,MCTP1,mir-33,NCOA4,Nuclear factor 1,OXR1,p160,PER3,PPARG,PRSS22,PRSS3,Serine Protease,SERPINA3,SLURP1,THOP1,TLCD3B,TMEM109,TNP1,TRERF1,ZSCAN1	29	28	[Post-Translational Modification, Protein Degradation, Protein Synthesis]
19	ATM/ATR,BORCS6,BORCS8,BRIP1,CDC73,CENPH,CENPJ,Ciap,CLASP1,DCLRE1B,EML1,ERCC1,Fanc,FANCG,GAS8,GCC1,HEATR3,Histone h2a,IKK (complex),IPO9,LMNB2,PACC1,PNKD,RPA,RPRD2,SH3D19,SLX4,SPATS2,SPOP,TFIIH,TMEM263,TOP1MT,TPD52,TSFM,TTPA	29	28	[Cancer, Cardiovascular Disease, Developmental Disorder]
20	ADCY,Ap2,ATPase,CAPZB,CFTR,CLEC3A,CNOT8,DCC,EIF5A2,Endophilin,ESYT2,FBXL17,HOXA7,HSPA6,IGDCC4,KLHL14,LRRC28,MIP1,MYO10,MYO18A,MYO1G,NES,Netrin,NTNG1,P glycoprotein,PCF11,PFN2,SRRM1,SVIL,SWSAP1,TDRD9,TFAP2E,TOR1A,UBAC2,WFIKKN2	29	28	[Cell Morphology, Cellular Assembly and Organization, Hereditary Disorder]
21	ALOX5,AMBRA1,ATAD3C,caspase,CAVIN1,CFAP44,CILK1,CUL4A,DCAF12,DSG1,EGLN,HOXA13,Hsp27,Hsp90,HSP90AA1,KRT17,MAP2K2,Mek,MTORC1,MYB,MYLK4,NMNAT2,OSBP,Raf,RPS6KA2,SLC1A5,SMYD3,SPTBN1,TRIM10,WDR5B,WSB2,ZBED4,ZNF215,ZNF251,ZNRF2	29	28	[Endocrine System Disorders, Hereditary Disorder, Organismal Injury and Abnormalities]
22	AOC1,CALC,CDC42EP5,CLEC4C,CNTNAP2,DTD1,ENC1,ERK1/2,FUT8,GATB,GFRA2,HLA-DQ,HLA-DR group,KCTD7,LINC-PINT,LMBRD2,LTBP3,MEGF8,MGAT1,MGAT3,MGRN1,MIR320,Nhe,PKC alpha/beta,RAB4B,REG3G,RELL1,SLC2A5,SLC43A3,SLC9A2,SLC9A3,TLR7/8,TRIM2,TSPYL5,WNK2	27	27	[Carbohydrate Metabolism, Cell Cycle, Post-Translational Modification]
23	1-acylglycerol-3-phosphate O-acyltransferase,AGMO,AGPAT3,AGPAT4,AGPAT5,ANK1,AQP6,AURK,CA4,CCM2,Cebp,EEF1A,GOLT1A,INSYN2A,LDB3,LDL-cholesterol,LPCAT1,MOB2,MYADML2,NEU1,P38 MAPK,Pki,PKIA,REEP4,RHCE/RHD,SFT2D2,SLC10A6,SLC38A1,TLNRD1,TMEM144,TMEM18,TSNARE1,VLDL-cholesterol,WDR63,YIPF1	27	27	[Lipid Metabolism, Molecular Transport, Small Molecule Biochemistry]
24	BANP,BEND7,carboxypeptidase,CDK5RAP3,CEP44,CHD2,Collagen type I (complex),CPA6,CPD,CPQ,DEFA1 (includes others),GOT,GSDMD,GSR,HGF,Hif1,HSF5,KLKB1,Ldh (complex),LGMN,LRP4,MAML2,Notch,NOTCH3,Pdgf Ab,PPP6R1,Pro-inflammatory Cytokine,RHOB,SAMHD1,SNAI2,TKFC,TLK1,TRIM26,UACA,VAV3	27	27	[Cancer, Organismal Injury and Abnormalities, Reproductive System Disease]
25	ADAL,ATXN1,CYRIA,DMRT2,FOXA2,FOXK1,G protein alpha,G-protein beta,GNA13,GNRH,GPATCH2L,Histone h3,Histone h4,Hsp70,ITPR3,KDM1A,L3MBTL2,MINDY4,NF2,P2RY6,PKC (α,β,ε,γ),PRDM16,PRKCB,PRPH2,RAP1GAP2,RHO,RPN1,TBATA,TENM2,TLE5,TSC1,voltage-gated calcium channel,YWHAE,ZBTB7B,ZNF239	27	27	[Developmental Disorder, Embryonic Development, Organismal Development]
