# Supplementary material for: Adipose Tissue Epigenetic Profile in Obesity-Related Dysglycemia - A Systematic Review
Source: Front Endocrinol (Lausanne). 2021 Jun 29;12:681649. doi: 10.3389/fendo.2021.681649 (PMC8288106; doi:10.3389/fendo.2021.681649)
Supplement: Supplementary file 6 [file Table_7.xlsx]

## Sheet: AME
rank	motif_DB	TF	motif_ID	motif_alt_ID	consensus	p-value	adj_p-value	E-value	tests	FASTA_max	pos	neg	PWM_min	TP	%TP	FP	%FP
1	db/HUMAN/HOCOMOCOv11_full_HUMAN_mono_meme_format.meme	ETV4	ETV4_HUMAN.H11MO.0.B		VRCAGGAARBR	3.09e-24	4.77e-21	3.67e-18	1546	2378	2378	2378	1.05	936	39.36	610	25.65
2	db/HUMAN/HOCOMOCOv11_full_HUMAN_mono_meme_format.meme	ETV6	ETV6_HUMAN.H11MO.0.D		RCAGGAARK	5.98e-23	9.76e-20	7.51e-17	1632	2378	2378	2378	1.15	926	38.94	610	25.65
3	db/HUMAN/HOCOMOCOv11_full_HUMAN_mono_meme_format.meme	ETV5	ETV5_HUMAN.H11MO.0.C		RRRSAGGAARDGRV	4.14e-22	7.34e-19	5.64e-16	1770	2378	2378	2378	1.25	968	40.71	654	27.5
4	db/HUMAN/HOCOMOCOv11_full_HUMAN_mono_meme_format.meme	BC11A	BC11A_HUMAN.H11MO.0.A		RAAAGAGGAAGTGARAV	8.83e-22	1.3e-18	1e-15	1474	2378	2378	2378	2.77	575	24.18	319	13.41
5	db/HUMAN/HOCOMOCOv11_full_HUMAN_mono_meme_format.meme	ERG	ERG_HUMAN.H11MO.0.A		RRRSAGGAAGYGG	2.41e-21	2.38e-18	1.83e-15	990	2378	2378	2378	1.1	625	26.28	362	15.22
6	db/HUMAN/HOCOMOCOv11_full_HUMAN_mono_meme_format.meme	ETV7	ETV7_HUMAN.H11MO.0.D		VAGGAAR	6.34e-21	1.21e-17	9.27e-15	1901	2378	2378	2378	2.14	740	31.12	461	19.39
7	db/HUMAN/HOCOMOCOv11_full_HUMAN_mono_meme_format.meme	MAZ	MAZ_HUMAN.H11MO.0.A		GGGGGAGGGGGDGRGRRRGRRG	3.38e-19	3.76e-16	2.89e-13	1114	2378	2378	2378	1.52	684	28.76	425	17.87
8	db/HUMAN/HOCOMOCOv11_full_HUMAN_mono_meme_format.meme	FLI1	FLI1_HUMAN.H11MO.1.A		RRRCAGGAAGBRG	7.97e-19	6.99e-16	5.38e-13	877	2378	2378	2378	1.1	552	23.21	318	13.37
9	db/HUMAN/HOCOMOCOv11_full_HUMAN_mono_meme_format.meme	VEZF1	VEZF1_HUMAN.H11MO.0.C		GGRRRRGRRGGAGGGGGRGRRR	1.04e-18	1.25e-15	9.58e-13	1202	2378	2378	2378	3.16	561	23.59	326	13.71
10	db/HUMAN/HOCOMOCOv11_full_HUMAN_mono_meme_format.meme	WT1	WT1_HUMAN.H11MO.0.C		RGGVGGGGGAGGRGGVGGRG	1.55e-17	1.19e-14	9.12e-12	764	2378	2378	2378	1.58	481	20.23	269	11.31
11	db/HUMAN/HOCOMOCOv11_full_HUMAN_mono_meme_format.meme	ZBT17	ZBT17_HUMAN.H11MO.0.A		SRRGGWGGGGGAGGGGMRR	8.42e-17	1.16e-13	8.93e-11	1379	2378	2378	2378	1.33	806	33.89	549	23.09
12	db/HUMAN/HOCOMOCOv11_full_HUMAN_mono_meme_format.meme	ETS1	ETS1_HUMAN.H11MO.0.A		RRRCMGGAAGTGG	2.35e-16	1.8e-13	1.39e-10	767	2378	2378	2378	1.14	482	20.27	277	11.65
13	db/HUMAN/HOCOMOCOv11_full_HUMAN_mono_meme_format.meme	ZN341	ZN341_HUMAN.H11MO.0.C		GRGGRRRRGGRGRRGGAASAGC	1.63e-16	1.92e-13	1.48e-10	1178	2378	2378	2378	1.51	708	29.77	465	19.55
14	db/HUMAN/HOCOMOCOv11_full_HUMAN_mono_meme_format.meme	FLI1	FLI1_HUMAN.H11MO.0.A		SRRGGMAGGAAGGRRRGR	2.33e-16	2.03e-13	1.56e-10	870	2378	2378	2378	2.46	416	17.49	225	9.46
15	db/HUMAN/HOCOMOCOv11_full_HUMAN_mono_meme_format.meme	ETS2	ETS2_HUMAN.H11MO.0.B		RDVRGGAARVRRR	1.44e-16	2.74e-13	2.11e-10	1907	2378	2378	2378	1.05	1091	45.88	814	34.23
16	db/HUMAN/HOCOMOCOv11_full_HUMAN_mono_meme_format.meme	KLF15	KLF15_HUMAN.H11MO.0.A		RGGGMGGRGVDGGGGGRGG	4.14e-16	3.08e-13	2.37e-10	744	2378	2378	2378	1.97	427	17.96	235	9.88
17	db/HUMAN/HOCOMOCOv11_full_HUMAN_mono_meme_format.meme	FEV	FEV_HUMAN.H11MO.0.B		GCVGGAAGYG	2.72e-16	5.99e-13	4.6e-10	2199	2378	2378	2378	1.7	798	33.56	546	22.96
18	db/HUMAN/HOCOMOCOv11_full_HUMAN_mono_meme_format.meme	KLF6	KLF6_HUMAN.H11MO.0.A		GSRRGGGHGGGGMHGGGRV	5.33e-16	7.21e-13	5.55e-10	1353	2378	2378	2378	2.41	590	24.81	368	15.48
19	db/HUMAN/HOCOMOCOv11_full_HUMAN_mono_meme_format.meme	ZN467	ZN467_HUMAN.H11MO.0.C		GGGGAGGGGRRGGRGRRGGRRR	1.35e-15	8.28e-13	6.37e-10	614	2378	2378	2378	1.89	387	16.27	207	8.7
20	db/HUMAN/HOCOMOCOv11_full_HUMAN_mono_meme_format.meme	IRF3	IRF3_HUMAN.H11MO.0.B		RAAARGGAAAVDGAAASDGA	1.06e-15	8.28e-13	6.37e-10	778	2378	2378	2378	2.13	429	18.04	239	10.05
21	db/HUMAN/HOCOMOCOv11_full_HUMAN_mono_meme_format.meme	NFAT5	NFAT5_HUMAN.H11MO.0.D		RRRGGAARRDN	1.06e-15	1.92e-12	1.48e-09	1806	2378	2378	2378	1.05	1033	43.44	767	32.25
22	db/HUMAN/HOCOMOCOv11_full_HUMAN_mono_meme_format.meme	ELF1	ELF1_HUMAN.H11MO.0.A		VRACCCGGAAGTGS	3.63e-15	2e-12	1.54e-09	553	2378	2378	2378	1.22	347	14.59	179	7.53
23	db/HUMAN/HOCOMOCOv11_full_HUMAN_mono_meme_format.meme	ETV2	ETV2_HUMAN.H11MO.0.B		RRARRCAGGAARYRGS	4.24e-15	2.07e-12	1.59e-09	489	2378	2378	2378	1.21	321	13.5	160	6.73
24	db/HUMAN/HOCOMOCOv11_full_HUMAN_mono_meme_format.meme	TAF1	TAF1_HUMAN.H11MO.0.A		RARRWGGCGGMGGMGR	2.06e-15	2.38e-12	1.83e-09	1156	2378	2378	2378	1.44	611	25.69	390	16.4
25	db/HUMAN/HOCOMOCOv11_full_HUMAN_mono_meme_format.meme	ELF5	ELF5_HUMAN.H11MO.0.A		VGRASSAGGAAGTRV	4.33e-15	3.17e-12	2.44e-09	731	2378	2378	2378	1.13	462	19.43	269	11.31
26	db/HUMAN/HOCOMOCOv11_full_HUMAN_mono_meme_format.meme	E2F7	E2F7_HUMAN.H11MO.0.B		GDGGCGGGAARDR	3.26e-15	4.51e-12	3.47e-09	1382	2378	2378	2378	2.22	545	22.92	336	14.13
27	db/HUMAN/HOCOMOCOv11_full_HUMAN_mono_meme_format.meme	PATZ1	PATZ1_HUMAN.H11MO.0.C		GGGGMGGGGGMKGGRRVGGVRG	6.23e-15	7.41e-12	5.7e-09	1190	2378	2378	2378	1.5	704	29.6	474	19.93
28	db/HUMAN/HOCOMOCOv11_full_HUMAN_mono_meme_format.meme	EGR2	EGR2_HUMAN.H11MO.0.A		GRGRRKGWGKGGGHGGRG	8.88e-15	9.82e-12	7.55e-09	1105	2378	2378	2378	4.55	377	15.85	204	8.58
29	db/HUMAN/HOCOMOCOv11_full_HUMAN_mono_meme_format.meme	TBX15	TBX15_HUMAN.H11MO.0.D		GGGGGGGGGGGGGTGGGDR	1.66e-14	1.42e-11	1.09e-08	855	2378	2378	2378	3.33	393	16.53	218	9.17
30	db/HUMAN/HOCOMOCOv11_full_HUMAN_mono_meme_format.meme	FOXK1	FOXK1_HUMAN.H11MO.0.A		TGTTTMCHTT	3.6e-14	5.35e-11	4.11e-08	1484	2378	2378	2378	1.18	799	33.6	565	23.76
31	db/HUMAN/HOCOMOCOv11_full_HUMAN_mono_meme_format.meme	EHF	EHF_HUMAN.H11MO.0.B		VWACSAGGAAGTDVS	2.33e-13	1.03e-10	7.89e-08	441	2378	2378	2378	2.78	205	8.62	86	3.62
32	db/HUMAN/HOCOMOCOv11_full_HUMAN_mono_meme_format.meme	ZN263	ZN263_HUMAN.H11MO.0.A		GGGAGGAGGRRGRGGRGGRR	1.67e-13	1.29e-10	9.9e-08	770	2378	2378	2378	1.62	460	19.34	278	11.69
33	db/HUMAN/HOCOMOCOv11_full_HUMAN_mono_meme_format.meme	EGR1	EGR1_HUMAN.H11MO.0.A		VDRDGCGKGGGYGGRRR	1.31e-13	1.5e-10	1.16e-07	1152	2378	2378	2378	2.63	456	19.18	274	11.52
34	db/HUMAN/HOCOMOCOv11_full_HUMAN_mono_meme_format.meme	VEZF1	VEZF1_HUMAN.H11MO.1.C		RRRRGGAGGGGR	9.13e-14	1.86e-10	1.43e-07	2033	2378	2378	2378	2.22	785	33.01	556	23.38
35	db/HUMAN/HOCOMOCOv11_full_HUMAN_mono_meme_format.meme	FOXP1	FOXP1_HUMAN.H11MO.0.A		TBTGTTTMY	1.35e-13	2.03e-10	1.56e-07	1500	2378	2378	2378	1.85	641	26.96	430	18.08
36	db/HUMAN/HOCOMOCOv11_full_HUMAN_mono_meme_format.meme	SP2	SP2_HUMAN.H11MO.0.A		GGSSVGGGGGCGGGGCCDGSGS	3.92e-13	3.75e-10	2.89e-07	958	2378	2378	2378	3.32	431	18.12	257	10.81
37	db/HUMAN/HOCOMOCOv11_full_HUMAN_mono_meme_format.meme	RUNX1	RUNX1_HUMAN.H11MO.0.A		BYTGTGGTTWB	6.19e-13	4.56e-10	3.5e-07	736	2378	2378	2378	54.1	58	2.44	5	0.21
38	db/HUMAN/HOCOMOCOv11_full_HUMAN_mono_meme_format.meme	ELF3	ELF3_HUMAN.H11MO.0.A		RAABVAGGAAGTRR	1.24e-12	7.12e-10	5.47e-07	573	2378	2378	2378	4.59	199	8.37	85	3.57
39	db/HUMAN/HOCOMOCOv11_full_HUMAN_mono_meme_format.meme	SP4	SP4_HUMAN.H11MO.0.A		SRGVARGRGGCGGRGCHDRR	6.45e-13	7.28e-10	5.6e-07	1128	2378	2378	2378	2.08	539	22.67	348	14.63
40	db/HUMAN/HOCOMOCOv11_full_HUMAN_mono_meme_format.meme	PATZ1	PATZ1_HUMAN.H11MO.1.C		AGGGAGGGG	8.51e-13	1.51e-09	1.16e-06	1772	2378	2378	2378	1.42	853	35.87	627	26.37
41	db/HUMAN/HOCOMOCOv11_full_HUMAN_mono_meme_format.meme	EGR2	EGR2_HUMAN.H11MO.1.A		GRDGHGKGGGHGGRGG	1.57e-12	1.55e-09	1.19e-06	985	2378	2378	2378	3.91	339	14.26	188	7.91
42	db/HUMAN/HOCOMOCOv11_full_HUMAN_mono_meme_format.meme	IRF4	IRF4_HUMAN.H11MO.0.A		RAAWGRGGAASTGAAASY	1.32e-11	5.4e-09	4.15e-06	410	2378	2378	2378	5.78	155	6.52	60	2.52
43	db/HUMAN/HOCOMOCOv11_full_HUMAN_mono_meme_format.meme	ZN770	ZN770_HUMAN.H11MO.0.C		GGGAGGCYGAGGBRGGAGGATC	1.14e-11	5.6e-09	4.31e-06	491	2378	2378	2378	2.27	305	12.83	167	7.02
44	db/HUMAN/HOCOMOCOv11_full_HUMAN_mono_meme_format.meme	KLF3	KLF3_HUMAN.H11MO.0.B		GGRGVDGGGCGGGGCYGGG	7.52e-12	6.5e-09	5e-06	864	2378	2378	2378	2.03	437	18.38	271	11.4
45	db/HUMAN/HOCOMOCOv11_full_HUMAN_mono_meme_format.meme	ZFX	ZFX_HUMAN.H11MO.1.A		DGVRGVVSAGGCCKVGG	3.95e-12	6.6e-09	5.07e-06	1671	2378	2378	2378	1.64	767	32.25	555	23.34
46	db/HUMAN/HOCOMOCOv11_full_HUMAN_mono_meme_format.meme	FOXO1	FOXO1_HUMAN.H11MO.0.A		KBBYTGTTTHCN	5.95e-12	9.5e-09	7.31e-06	1597	2378	2378	2378	1.12	872	36.67	653	27.46
47	db/HUMAN/HOCOMOCOv11_full_HUMAN_mono_meme_format.meme	IRF1	IRF1_HUMAN.H11MO.0.A		RAAANWGAAASTGAAASYRR	2.79e-11	9.87e-09	7.59e-06	354	2378	2378	2378	1.74	234	9.84	116	4.88
48	db/HUMAN/HOCOMOCOv11_full_HUMAN_mono_meme_format.meme	SP2	SP2_HUMAN.H11MO.1.B		RGGRGGCGGGGC	1.58e-11	1.39e-08	1.07e-05	881	2378	2378	2378	1.21	507	21.32	332	13.96
49	db/HUMAN/HOCOMOCOv11_full_HUMAN_mono_meme_format.meme	ETV1	ETV1_HUMAN.H11MO.0.A		SRCCGGAAGYG	2.6e-11	1.72e-08	1.32e-05	661	2378	2378	2378	1.07	409	17.2	252	10.6
50	db/HUMAN/HOCOMOCOv11_full_HUMAN_mono_meme_format.meme	RUNX3	RUNX3_HUMAN.H11MO.0.A		BYTGTGGTTW	2.54e-11	1.85e-08	1.43e-05	730	2378	2378	2378	64.7	52	2.19	5	0.21
51	db/HUMAN/HOCOMOCOv11_full_HUMAN_mono_meme_format.meme	STAT2	STAT2_HUMAN.H11MO.0.A		RRGRAAAHGAAACTGAAAV	4.63e-11	1.98e-08	1.52e-05	428	2378	2378	2378	1.52	278	11.69	150	6.31
52	db/HUMAN/HOCOMOCOv11_full_HUMAN_mono_meme_format.meme	SP4	SP4_HUMAN.H11MO.1.A		GRRRGGGGMGGGGCBK	3.07e-11	2.64e-08	2.03e-05	860	2378	2378	2378	1.46	477	20.06	309	12.99
53	db/HUMAN/HOCOMOCOv11_full_HUMAN_mono_meme_format.meme	E2F6	E2F6_HUMAN.H11MO.0.A		DGGGCGGGARRVR	2.4e-11	2.94e-08	2.26e-05	1226	2378	2378	2378	1.12	702	29.52	504	21.19
54	db/HUMAN/HOCOMOCOv11_full_HUMAN_mono_meme_format.meme	NFAC1	NFAC1_HUMAN.H11MO.0.B		AWGGAAARWVWGAMW	2.06e-11	3.04e-08	2.33e-05	1475	2378	2378	2378	2.69	520	21.87	344	14.47
55	db/HUMAN/HOCOMOCOv11_full_HUMAN_mono_meme_format.meme	SPI1	SPI1_HUMAN.H11MO.0.A		RRAAAGAGGAAGTGRVD	1.06e-10	4.53e-08	3.48e-05	429	2378	2378	2378	1.55	266	11.19	143	6.01
56	db/HUMAN/HOCOMOCOv11_full_HUMAN_mono_meme_format.meme	ELK3	ELK3_HUMAN.H11MO.0.D		VMCHGGAARTSC	1.3e-10	4.81e-08	3.7e-05	371	2378	2378	2378	2.25	170	7.15	74	3.11
57	db/HUMAN/HOCOMOCOv11_full_HUMAN_mono_meme_format.meme	ELF2	ELF2_HUMAN.H11MO.0.C		RAVCCGGAAGTGR	8.17e-11	5.53e-08	4.25e-05	677	2378	2378	2378	3.31	232	9.76	117	4.92
58	db/HUMAN/HOCOMOCOv11_full_HUMAN_mono_meme_format.meme	STAT1	STAT1_HUMAN.H11MO.1.A		RRRAAAADGAAASTRAAAV	7.11e-11	5.69e-08	4.37e-05	800	2378	2378	2378	2.64	383	16.11	234	9.84
59	db/HUMAN/HOCOMOCOv11_full_HUMAN_mono_meme_format.meme	ASCL1	ASCL1_HUMAN.H11MO.0.A		CHVCASCTGCYBYY	9.52e-11	6.77e-08	5.2e-05	711	2378	2378	2378	1.35	399	16.78	248	10.43
60	db/HUMAN/HOCOMOCOv11_full_HUMAN_mono_meme_format.meme	SMAD3	SMAD3_HUMAN.H11MO.0.B		SYCTSHCWSCWS	2.96e-11	7.05e-08	5.42e-05	2383	2378	2378	2378	1.74	922	38.77	707	29.73
61	db/HUMAN/HOCOMOCOv11_full_HUMAN_mono_meme_format.meme	IRF2	IRF2_HUMAN.H11MO.0.A		RAAAVHGAAAGTGAAASTRV	3.43e-10	7.72e-08	5.94e-05	225	2378	2378	2378	2.08	148	6.22	61	2.57
62	db/HUMAN/HOCOMOCOv11_full_HUMAN_mono_meme_format.meme	GABPA	GABPA_HUMAN.H11MO.0.A		GVVRCCGGAAGTGV	2.96e-10	1.45e-07	0.000112	491	2378	2378	2378	1.21	300	12.62	172	7.23
63	db/HUMAN/HOCOMOCOv11_full_HUMAN_mono_meme_format.meme	E2F3	E2F3_HUMAN.H11MO.0.A		DDGGCGGGAAA	1.46e-10	2.1e-07	0.000161	1438	2378	2378	2378	1.3	710	29.86	519	21.83
64	db/HUMAN/HOCOMOCOv11_full_HUMAN_mono_meme_format.meme	LYL1	LYL1_HUMAN.H11MO.0.A		CCAKCTGYTYYCTB	1.09e-10	2.36e-07	0.000182	2159	2378	2378	2378	1.17	1111	46.72	894	37.59
65	db/HUMAN/HOCOMOCOv11_full_HUMAN_mono_meme_format.meme	ZN281	ZN281_HUMAN.H11MO.0.A		RGGWGGGGGAGGGGV	5.19e-10	3.36e-07	0.000258	647	2378	2378	2378	1.4	380	15.98	238	10.01
66	db/HUMAN/HOCOMOCOv11_full_HUMAN_mono_meme_format.meme	TFDP1	TFDP1_HUMAN.H11MO.0.C		RRRRGGCGGGAARN	4.34e-10	4.31e-07	0.000331	992	2378	2378	2378	1.62	461	19.39	305	12.83
67	db/HUMAN/HOCOMOCOv11_full_HUMAN_mono_meme_format.meme	IRF8	IRF8_HUMAN.H11MO.0.B		RAAARRGGAASTGAAASTDR	1.44e-09	5.26e-07	0.000404	364	2378	2378	2378	1.79	220	9.25	115	4.84
68	db/HUMAN/HOCOMOCOv11_full_HUMAN_mono_meme_format.meme	NFAC2	NFAC2_HUMAN.H11MO.0.B		TGGAAAAWY	1.01e-09	9.61e-07	0.000739	952	2378	2378	2378	1.06	558	23.47	392	16.48
69	db/HUMAN/HOCOMOCOv11_full_HUMAN_mono_meme_format.meme	ASCL2	ASCL2_HUMAN.H11MO.0.D		VCASCTGCT	1.55e-09	1.02e-06	0.000785	660	2378	2378	2378	8.73	187	7.86	91	3.83
70	db/HUMAN/HOCOMOCOv11_full_HUMAN_mono_meme_format.meme	CLOCK	CLOCK_HUMAN.H11MO.0.C		CWGHCACGTGMVVM	1.02e-09	1.33e-06	0.00102	1300	2378	2378	2378	8.73	60	2.52	11	0.46
71	db/HUMAN/HOCOMOCOv11_full_HUMAN_mono_meme_format.meme	PRDM6	PRDM6_HUMAN.H11MO.0.C		RRRARGAAAAAAA	1.01e-09	1.39e-06	0.00107	1378	2378	2378	2378	4.87	393	16.53	251	10.56
72	db/HUMAN/HOCOMOCOv11_full_HUMAN_mono_meme_format.meme	MAZ	MAZ_HUMAN.H11MO.1.A		RRGGGAGGGGS	1.59e-09	1.48e-06	0.00114	936	2378	2378	2378	1.13	541	22.75	379	15.94
73	db/HUMAN/HOCOMOCOv11_full_HUMAN_mono_meme_format.meme	SP3	SP3_HUMAN.H11MO.0.B		SGVVGGGGGCGGGGCBRGSS	1.35e-09	1.7e-06	0.00131	1263	2378	2378	2378	2.28	585	24.6	417	17.54
74	db/HUMAN/HOCOMOCOv11_full_HUMAN_mono_meme_format.meme	TAL1	TAL1_HUMAN.H11MO.1.A		VARSAARCAGVTGKB	1.66e-09	2.02e-06	0.00155	1221	2378	2378	2378	1.16	679	28.55	502	21.11
75	db/HUMAN/HOCOMOCOv11_full_HUMAN_mono_meme_format.meme	MEF2D	MEF2D_HUMAN.H11MO.0.A		DKCTATTTTTAG	4.56e-09	2.14e-06	0.00164	469	2378	2378	2378	1.19	286	12.03	169	7.11
76	db/HUMAN/HOCOMOCOv11_full_HUMAN_mono_meme_format.meme	FOXF1	FOXF1_HUMAN.H11MO.0.D		WTGTTTATTTW	5.61e-09	2.63e-06	0.00203	470	2378	2378	2378	1.1	294	12.36	176	7.4
77	db/HUMAN/HOCOMOCOv11_full_HUMAN_mono_meme_format.meme	NFAC1	NFAC1_HUMAN.H11MO.1.B		AATGGAAAAW	3.63e-09	3.35e-06	0.00258	923	2378	2378	2378	1.21	521	21.91	365	15.35
78	db/HUMAN/HOCOMOCOv11_full_HUMAN_mono_meme_format.meme	TFE2	TFE2_HUMAN.H11MO.0.A		SMCAGCTGCWB	6.96e-09	4.61e-06	0.00355	663	2378	2378	2378	5.47	259	10.89	149	6.27
79	db/HUMAN/HOCOMOCOv11_full_HUMAN_mono_meme_format.meme	E2F4	E2F4_HUMAN.H11MO.0.A		SRGGGCGGGAARD	5.6e-09	4.81e-06	0.0037	858	2378	2378	2378	1.09	504	21.19	352	14.8
80	db/HUMAN/HOCOMOCOv11_full_HUMAN_mono_meme_format.meme	KLF16	KLF16_HUMAN.H11MO.0.D		GGGGGYGKGKBGGGGGGGG	6.83e-09	6.1e-06	0.00469	894	2378	2378	2378	2.44	424	17.83	284	11.94
81	db/HUMAN/HOCOMOCOv11_full_HUMAN_mono_meme_format.meme	SPIB	SPIB_HUMAN.H11MO.0.A		RRAAAGAGGAAGTGARA	2.56e-08	6.95e-06	0.00534	271	2378	2378	2378	2.96	136	5.72	61	2.57
82	db/HUMAN/HOCOMOCOv11_full_HUMAN_mono_meme_format.meme	PTF1A	PTF1A_HUMAN.H11MO.1.B		RGCAGCTGG	6.55e-09	8.18e-06	0.00629	1250	2378	2378	2378	1.09	696	29.27	524	22.04
83	db/HUMAN/HOCOMOCOv11_full_HUMAN_mono_meme_format.meme	ITF2	ITF2_HUMAN.H11MO.0.C		DGCAGSTGKS	6.8e-09	1.04e-05	0.00801	1532	2378	2378	2378	1.13	814	34.23	633	26.62
84	db/HUMAN/HOCOMOCOv11_full_HUMAN_mono_meme_format.meme	NFAC4	NFAC4_HUMAN.H11MO.0.C		DGGAAAAYTW	1.07e-08	1.08e-05	0.00833	1015	2378	2378	2378	1.06	587	24.68	428	18
85	db/HUMAN/HOCOMOCOv11_full_HUMAN_mono_meme_format.meme	MYF6	MYF6_HUMAN.H11MO.0.C		CASCTGC	1.76e-08	1.18e-05	0.0091	672	2378	2378	2378	5.04	287	12.07	174	7.32
86	db/HUMAN/HOCOMOCOv11_full_HUMAN_mono_meme_format.meme	ANDR	ANDR_HUMAN.H11MO.0.A		TGTTCTTKKYTGTTTRYW	1.62e-08	1.19e-05	0.00916	734	2378	2378	2378	2.5	317	13.33	198	8.33
87	db/HUMAN/HOCOMOCOv11_full_HUMAN_mono_meme_format.meme	OLIG2	OLIG2_HUMAN.H11MO.0.B		CCAKCTGYTYYYYWBCHB	1.14e-08	1.22e-05	0.00937	1067	2378	2378	2378	1.78	481	20.23	335	14.09
88	db/HUMAN/HOCOMOCOv11_full_HUMAN_mono_meme_format.meme	SOX10	SOX10_HUMAN.H11MO.1.A		BBYCTTTGTTYYY	9.14e-09	1.58e-05	0.0121	1727	2378	2378	2378	39.1	60	2.52	13	0.55
89	db/HUMAN/HOCOMOCOv11_full_HUMAN_mono_meme_format.meme	WT1	WT1_HUMAN.H11MO.1.B		GWGGGAGGAGS	1.24e-08	1.78e-05	0.0137	1430	2378	2378	2378	1.07	802	33.73	625	26.28
90	db/HUMAN/HOCOMOCOv11_full_HUMAN_mono_meme_format.meme	BACH1	BACH1_HUMAN.H11MO.0.A		TGCTGAGTCABSS	3.96e-08	2.34e-05	0.018	589	2378	2378	2378	9.5	84	3.53	28	1.18
91	db/HUMAN/HOCOMOCOv11_full_HUMAN_mono_meme_format.meme	PEBB	PEBB_HUMAN.H11MO.0.C		TYTGTGGTYWB	2.49e-08	2.37e-05	0.0182	954	2378	2378	2378	28.4	60	2.52	14	0.59
92	db/HUMAN/HOCOMOCOv11_full_HUMAN_mono_meme_format.meme	FOS	FOS_HUMAN.H11MO.0.A		VTGAGTCAB	3.76e-08	2.67e-05	0.0205	710	2378	2378	2378	7.76	105	4.42	41	1.72
93	db/HUMAN/HOCOMOCOv11_full_HUMAN_mono_meme_format.meme	HIF1A	HIF1A_HUMAN.H11MO.0.C		GDACGTGM	3.56e-08	2.81e-05	0.0216	789	2378	2378	2378	1.52	338	14.21	218	9.17
94	db/HUMAN/HOCOMOCOv11_full_HUMAN_mono_meme_format.meme	HXD12	HXD12_HUMAN.H11MO.0.D		DDTTTTAHKRN	2.16e-08	2.95e-05	0.0227	1366	2378	2378	2378	1.37	684	28.76	519	21.83
95	db/HUMAN/HOCOMOCOv11_full_HUMAN_mono_meme_format.meme	ELK1	ELK1_HUMAN.H11MO.0.B		RCCGGAAGTGV	7.97e-08	3.37e-05	0.0259	423	2378	2378	2378	1.11	261	10.98	158	6.64
96	db/HUMAN/HOCOMOCOv11_full_HUMAN_mono_meme_format.meme	FOXP2	FOXP2_HUMAN.H11MO.0.C		BTGTTTACH	3.53e-08	3.48e-05	0.0268	986	2378	2378	2378	3.06	273	11.48	165	6.94
97	db/HUMAN/HOCOMOCOv11_full_HUMAN_mono_meme_format.meme	MLX	MLX_HUMAN.H11MO.0.D		YGATCACGTGN	2.9e-07	4.03e-05	0.031	139	2378	2378	2378	1.42	95	3.99	38	1.6
98	db/HUMAN/HOCOMOCOv11_full_HUMAN_mono_meme_format.meme	RUNX2	RUNX2_HUMAN.H11MO.0.A		KGKYTGTGGTTTKK	4.54e-08	4.35e-05	0.0335	959	2378	2378	2378	4.07	267	11.23	161	6.77
99	db/HUMAN/HOCOMOCOv11_full_HUMAN_mono_meme_format.meme	ELK4	ELK4_HUMAN.H11MO.0.A		SVCCGGAAGTGV	1.09e-07	4.36e-05	0.0335	402	2378	2378	2378	1.09	251	10.56	151	6.35
100	db/HUMAN/HOCOMOCOv11_full_HUMAN_mono_meme_format.meme	NFAC3	NFAC3_HUMAN.H11MO.0.B		TGGAAAAHY	5.71e-08	4.98e-05	0.0383	872	2378	2378	2378	1.06	505	21.24	363	15.26
101	db/HUMAN/HOCOMOCOv11_full_HUMAN_mono_meme_format.meme	MEF2C	MEF2C_HUMAN.H11MO.0.A		DKCTATTTTTRGM	8.51e-08	5.78e-05	0.0444	679	2378	2378	2378	3.97	202	8.49	112	4.71
102	db/HUMAN/HOCOMOCOv11_full_HUMAN_mono_meme_format.meme	FOSL2	FOSL2_HUMAN.H11MO.0.A		NDRTGAGTCAYH	3.17e-07	6.87e-05	0.0529	217	2378	2378	2378	5.87	87	3.66	33	1.39
103	db/HUMAN/HOCOMOCOv11_full_HUMAN_mono_meme_format.meme	TBX21	TBX21_HUMAN.H11MO.0.A		GDGDRGGTGTGRV	3.82e-08	7.23e-05	0.0556	1891	2378	2378	2378	1.07	1027	43.19	845	35.53
104	db/HUMAN/HOCOMOCOv11_full_HUMAN_mono_meme_format.meme	ZN770	ZN770_HUMAN.H11MO.1.C		DGGAGGCYGRG	1.36e-07	7.95e-05	0.0611	586	2378	2378	2378	19.1	97	4.08	38	1.6
105	db/HUMAN/HOCOMOCOv11_full_HUMAN_mono_meme_format.meme	JUN	JUN_HUMAN.H11MO.0.A		DRTGAGTCAYH	1.91e-07	8.12e-05	0.0624	425	2378	2378	2378	5.4	93	3.91	36	1.51
106	db/HUMAN/HOCOMOCOv11_full_HUMAN_mono_meme_format.meme	PROX1	PROX1_HUMAN.H11MO.0.D		KGGKARGGCGKSKKGGG	6.16e-08	8.14e-05	0.0626	1320	2378	2378	2378	3.76	344	14.47	225	9.46
107	db/HUMAN/HOCOMOCOv11_full_HUMAN_mono_meme_format.meme	HEY1	HEY1_HUMAN.H11MO.0.D		KGRCACGTGBCK	3.3e-07	9.04e-05	0.0695	274	2378	2378	2378	1.8	141	5.93	70	2.94
108	db/HUMAN/HOCOMOCOv11_full_HUMAN_mono_meme_format.meme	MEF2B	MEF2B_HUMAN.H11MO.0.A		DKKKCTATTTTTRG	1.15e-07	9.71e-05	0.0747	843	2378	2378	2378	1.53	420	17.66	292	12.28
109	db/HUMAN/HOCOMOCOv11_full_HUMAN_mono_meme_format.meme	XBP1	XBP1_HUMAN.H11MO.0.D		GSKGACGTGGC	1.73e-07	0.000124	0.0954	717	2378	2378	2378	4.74	110	4.63	47	1.98
110	db/HUMAN/HOCOMOCOv11_full_HUMAN_mono_meme_format.meme	SALL4	SALL4_HUMAN.H11MO.0.B		GSDGGGWGGG	6.94e-08	0.000125	0.0962	1803	2378	2378	2378	8.98	295	12.41	185	7.78
111	db/HUMAN/HOCOMOCOv11_full_HUMAN_mono_meme_format.meme	MEF2A	MEF2A_HUMAN.H11MO.0.A		DKCTATTTTTRGM	2.02e-07	0.000136	0.104	672	2378	2378	2378	10.7	114	4.79	50	2.1
112	db/HUMAN/HOCOMOCOv11_full_HUMAN_mono_meme_format.meme	KLF5	KLF5_HUMAN.H11MO.0.A		WGGGTGKGGCDGGG	1.24e-07	0.000141	0.108	1134	2378	2378	2378	1.45	575	24.18	429	18.04
113	db/HUMAN/HOCOMOCOv11_full_HUMAN_mono_meme_format.meme	NF2L2	NF2L2_HUMAN.H11MO.0.A		WWYTGCTGAGTCAT	9.16e-07	0.000145	0.111	158	2378	2378	2378	49.5	20	0.84	0	0
114	db/HUMAN/HOCOMOCOv11_full_HUMAN_mono_meme_format.meme	HSF1	HSF1_HUMAN.H11MO.1.A		TTCTGGAAR	1.55e-07	0.000148	0.114	952	2378	2378	2378	1.06	547	23	405	17.03
115	db/HUMAN/HOCOMOCOv11_full_HUMAN_mono_meme_format.meme	KLF1	KLF1_HUMAN.H11MO.0.A		DGGGYGKGGCYGGG	2.21e-07	0.000176	0.136	797	2378	2378	2378	1.98	376	15.81	257	10.81
116	db/HUMAN/HOCOMOCOv11_full_HUMAN_mono_meme_format.meme	ZN394	ZN394_HUMAN.H11MO.1.D		GAAWGGAAW	1.27e-07	0.000186	0.143	1463	2378	2378	2378	1.88	538	22.62	396	16.65
117	db/HUMAN/HOCOMOCOv11_full_HUMAN_mono_meme_format.meme	NFE2	NFE2_HUMAN.H11MO.0.A		VVRTGACTCAGCA	5.16e-07	0.000188	0.144	364	2378	2378	2378	22.2	42	1.77	8	0.34
118	db/HUMAN/HOCOMOCOv11_full_HUMAN_mono_meme_format.meme	FOSB	FOSB_HUMAN.H11MO.0.A		RTGAGTCAB	2.48e-07	0.000189	0.146	765	2378	2378	2378	19.6	73	3.07	24	1.01
119	db/HUMAN/HOCOMOCOv11_full_HUMAN_mono_meme_format.meme	PTF1A	PTF1A_HUMAN.H11MO.0.B		SCAGCTGBYBBYBYYCHC	2.28e-07	0.000208	0.16	912	2378	2378	2378	2.98	296	12.45	190	7.99
120	db/HUMAN/HOCOMOCOv11_full_HUMAN_mono_meme_format.meme	ZN394	ZN394_HUMAN.H11MO.0.C		NRARWRGAAWNGAMWGRAAK	2.01e-07	0.000267	0.205	1328	2378	2378	2378	3.88	387	16.27	266	11.19
121	db/HUMAN/HOCOMOCOv11_full_HUMAN_mono_meme_format.meme	FOXO3	FOXO3_HUMAN.H11MO.0.B		BYTGTTTACH	3.75e-07	0.000289	0.222	769	2378	2378	2378	3.06	241	10.13	147	6.18
122	db/HUMAN/HOCOMOCOv11_full_HUMAN_mono_meme_format.meme	JUND	JUND_HUMAN.H11MO.0.A		RRTGAGTCAYY	6e-07	0.00029	0.223	483	2378	2378	2378	7.02	90	3.78	36	1.51
123	db/HUMAN/HOCOMOCOv11_full_HUMAN_mono_meme_format.meme	FOSL1	FOSL1_HUMAN.H11MO.0.A		KRVTGAGTCAYH	1.29e-06	0.000299	0.23	231	2378	2378	2378	1.5	142	5.97	74	3.11
124	db/HUMAN/HOCOMOCOv11_full_HUMAN_mono_meme_format.meme	FOXG1	FOXG1_HUMAN.H11MO.0.D		DTTGTTTAYDTWTDTTT	4.31e-07	0.0003	0.231	696	2378	2378	2378	40.2	75	3.15	26	1.09
125	db/HUMAN/HOCOMOCOv11_full_HUMAN_mono_meme_format.meme	BATF3	BATF3_HUMAN.H11MO.0.B		BRSTTTCADTWTGASWM	4.39e-07	0.000313	0.24	712	2378	2378	2378	3.21	219	9.21	130	5.47
126	db/HUMAN/HOCOMOCOv11_full_HUMAN_mono_meme_format.meme	GCR	GCR_HUMAN.H11MO.1.A		HRRGAACAGWVW	3.39e-07	0.000342	0.263	1009	2378	2378	2378	1.21	546	22.96	408	17.16
127	db/HUMAN/HOCOMOCOv11_full_HUMAN_mono_meme_format.meme	TFE3	TFE3_HUMAN.H11MO.0.B		RGTCACGTGA	1.43e-06	0.000379	0.292	266	2378	2378	2378	1.18	163	6.85	90	3.78
128	db/HUMAN/HOCOMOCOv11_full_HUMAN_mono_meme_format.meme	FUBP1	FUBP1_HUMAN.H11MO.0.D		TYGTNTTTTTTT	3.78e-07	0.000379	0.292	1003	2378	2378	2378	9.74	161	6.77	85	3.57
129	db/HUMAN/HOCOMOCOv11_full_HUMAN_mono_meme_format.meme	FOXJ2	FOXJ2_HUMAN.H11MO.0.C		TGTTTRTTTW	8.31e-07	0.000388	0.298	467	2378	2378	2378	1.08	283	11.9	184	7.74
130	db/HUMAN/HOCOMOCOv11_full_HUMAN_mono_meme_format.meme	BHA15	BHA15_HUMAN.H11MO.0.B		SSAGCAGCTGG	5.2e-07	0.000394	0.303	757	2378	2378	2378	1.18	417	17.54	296	12.45
131	db/HUMAN/HOCOMOCOv11_full_HUMAN_mono_meme_format.meme	ZSC22	ZSC22_HUMAN.H11MO.0.C		RGKCWGAGGGMGGAGG	6.12e-07	0.000397	0.305	649	2378	2378	2378	2.45	288	12.11	187	7.86
132	db/HUMAN/HOCOMOCOv11_full_HUMAN_mono_meme_format.meme	HMGA1	HMGA1_HUMAN.H11MO.0.D		NWATTTT	2.33e-07	0.000405	0.311	1741	2378	2378	2378	1.67	731	30.74	575	24.18
133	db/HUMAN/HOCOMOCOv11_full_HUMAN_mono_meme_format.meme	PURA	PURA_HUMAN.H11MO.0.D		GGWRKKGGDGGGCVKGG	3.99e-07	0.000471	0.362	1180	2378	2378	2378	4.91	308	12.95	202	8.49
134	db/HUMAN/HOCOMOCOv11_full_HUMAN_mono_meme_format.meme	SUH	SUH_HUMAN.H11MO.0.A		VSYSTGGGAAV	3.71e-07	0.000536	0.412	1442	2378	2378	2378	1.37	673	28.3	524	22.04
135	db/HUMAN/HOCOMOCOv11_full_HUMAN_mono_meme_format.meme	SPDEF	SPDEF_HUMAN.H11MO.0.D		RWCCMGGAWGWAGT	9.45e-07	0.000548	0.422	580	2378	2378	2378	1.61	280	11.77	182	7.65
136	db/HUMAN/HOCOMOCOv11_full_HUMAN_mono_meme_format.meme	PITX2	PITX2_HUMAN.H11MO.0.D		TKGGATTAVH	7.34e-07	0.000567	0.436	772	2378	2378	2378	63.7	24	1.01	1	0.04
137	db/HUMAN/HOCOMOCOv11_full_HUMAN_mono_meme_format.meme	ZEB1	ZEB1_HUMAN.H11MO.0.A		BVCAGGTGWG	5.28e-07	0.000594	0.457	1126	2378	2378	2378	1.25	569	23.93	431	18.12
138	db/HUMAN/HOCOMOCOv11_full_HUMAN_mono_meme_format.meme	ATOH1	ATOH1_HUMAN.H11MO.0.B		RRCAGMTGG	9.31e-07	0.000609	0.468	654	2378	2378	2378	1.05	384	16.15	270	11.35
139	db/HUMAN/HOCOMOCOv11_full_HUMAN_mono_meme_format.meme	ZFP28	ZFP28_HUMAN.H11MO.0.C		TTCTATTTCTTCTTGWGTCA	3.62e-06	0.000612	0.471	169	2378	2378	2378	6.58	76	3.2	30	1.26
140	db/HUMAN/HOCOMOCOv11_full_HUMAN_mono_meme_format.meme	PRDM1	PRDM1_HUMAN.H11MO.0.A		RAAAGTGAAAGTGR	8.77e-07	0.000632	0.486	721	2378	2378	2378	1.19	420	17.66	301	12.66
141	db/HUMAN/HOCOMOCOv11_full_HUMAN_mono_meme_format.meme	EPAS1	EPAS1_HUMAN.H11MO.0.B		VTACGTGMC	1.34e-06	0.000635	0.488	474	2378	2378	2378	1.38	232	9.76	144	6.06
142	db/HUMAN/HOCOMOCOv11_full_HUMAN_mono_meme_format.meme	E2F1	E2F1_HUMAN.H11MO.0.A		RRNKGGCGGGAARR	8.74e-07	0.000697	0.536	798	2378	2378	2378	1.09	461	19.39	337	14.17
143	db/HUMAN/HOCOMOCOv11_full_HUMAN_mono_meme_format.meme	MYOD1	MYOD1_HUMAN.H11MO.1.A		CHGCAGCTGTY	1.31e-06	0.00075	0.576	574	2378	2378	2378	1.1	338	14.21	232	9.76
144	db/HUMAN/HOCOMOCOv11_full_HUMAN_mono_meme_format.meme	SOX2	SOX2_HUMAN.H11MO.0.A		BBCCTTTGTYYYB	6.66e-07	0.000787	0.605	1182	2378	2378	2378	30.5	69	2.9	23	0.97
145	db/HUMAN/HOCOMOCOv11_full_HUMAN_mono_meme_format.meme	MYOD1	MYOD1_HUMAN.H11MO.0.A		VCAGCTGYYBCYGBC	1.58e-06	0.00082	0.63	518	2378	2378	2378	1.74	268	11.27	174	7.32
146	db/HUMAN/HOCOMOCOv11_full_HUMAN_mono_meme_format.meme	ZN335	ZN335_HUMAN.H11MO.0.A		RGCTGYCYNBVSCKMTGCCTGW	2.35e-06	0.000882	0.678	375	2378	2378	2378	10.4	74	3.11	28	1.18
147	db/HUMAN/HOCOMOCOv11_full_HUMAN_mono_meme_format.meme	STAT4	STAT4_HUMAN.H11MO.0.A		YTTCYYRGMAV	1.12e-06	0.00112	0.858	998	2378	2378	2378	14.3	119	5	57	2.4
148	db/HUMAN/HOCOMOCOv11_full_HUMAN_mono_meme_format.meme	SP1	SP1_HUMAN.H11MO.0.A		VGGGGGCGGGGCCKGGGGGGGG	5.2e-06	0.00136	1.05	262	2378	2378	2378	2.33	166	6.98	96	4.04
149	db/HUMAN/HOCOMOCOv11_full_HUMAN_mono_meme_format.meme	GATA3	GATA3_HUMAN.H11MO.0.A		RVAGATAAVAD	1.25e-06	0.00145	1.11	1157	2378	2378	2378	4.85	236	9.92	147	6.18
150	db/HUMAN/HOCOMOCOv11_full_HUMAN_mono_meme_format.meme	ZN554	ZN554_HUMAN.H11MO.0.C		GCWGAGYCANGTRGDKKRCT	2.3e-06	0.00153	1.18	664	2378	2378	2378	1.54	334	14.05	231	9.71
151	db/HUMAN/HOCOMOCOv11_full_HUMAN_mono_meme_format.meme	HXD11	HXD11_HUMAN.H11MO.0.D		DWTTTATKRHN	1.19e-06	0.00164	1.26	1379	2378	2378	2378	2.99	370	15.56	259	10.89
152	db/HUMAN/HOCOMOCOv11_full_HUMAN_mono_meme_format.meme	EGR4	EGR4_HUMAN.H11MO.0.D		GGSGGYRGGGM	2.94e-06	0.00174	1.34	592	2378	2378	2378	1.67	276	11.61	183	7.7
153	db/HUMAN/HOCOMOCOv11_full_HUMAN_mono_meme_format.meme	BMAL1	BMAL1_HUMAN.H11MO.0.A		KSCACGTGHSY	3.06e-06	0.00181	1.39	593	2378	2378	2378	6.75	106	4.46	50	2.1
154	db/HUMAN/HOCOMOCOv11_full_HUMAN_mono_meme_format.meme	SPIC	SPIC_HUMAN.H11MO.0.D		KVDRRWGGGKDRG	8.85e-07	0.00196	1.51	2221	2378	2378	2378	1.76	791	33.26	639	26.87
155	db/HUMAN/HOCOMOCOv11_full_HUMAN_mono_meme_format.meme	OSR2	OSR2_HUMAN.H11MO.0.C		GBYSCWGCTNCTGYDG	1.99e-06	0.00206	1.58	1034	2378	2378	2378	1.18	571	24.01	440	18.5
156	db/HUMAN/HOCOMOCOv11_full_HUMAN_mono_meme_format.meme	MITF	MITF_HUMAN.H11MO.0.A		TCACGTGACC	8.31e-06	0.00246	1.89	297	2378	2378	2378	2.45	114	4.79	58	2.44
157	db/HUMAN/HOCOMOCOv11_full_HUMAN_mono_meme_format.meme	KLF4	KLF4_HUMAN.H11MO.0.A		WGGGYGKGGC	3.99e-06	0.00276	2.12	693	2378	2378	2378	12.8	115	4.84	57	2.4
158	db/HUMAN/HOCOMOCOv11_full_HUMAN_mono_meme_format.meme	FOXJ3	FOXJ3_HUMAN.H11MO.0.A		TTGTTTATKKTTW	1.29e-05	0.00282	2.17	219	2378	2378	2378	7.52	83	3.49	37	1.56
159	db/HUMAN/HOCOMOCOv11_full_HUMAN_mono_meme_format.meme	FOXD3	FOXD3_HUMAN.H11MO.0.D		KBTGTTTNCWTWRBH	2.13e-06	0.00352	2.71	1658	2378	2378	2378	2.18	564	23.72	434	18.25
160	db/HUMAN/HOCOMOCOv11_full_HUMAN_mono_meme_format.meme	HTF4	HTF4_HUMAN.H11MO.0.A		DSCAGSTGKG	2.74e-06	0.00366	2.81	1340	2378	2378	2378	3.04	391	16.44	281	11.82
161	db/HUMAN/HOCOMOCOv11_full_HUMAN_mono_meme_format.meme	TFAP4	TFAP4_HUMAN.H11MO.0.A		YCAGCTGWKB	9.65e-06	0.00413	3.18	429	2378	2378	2378	1.17	244	10.26	161	6.77
162	db/HUMAN/HOCOMOCOv11_full_HUMAN_mono_meme_format.meme	NDF2	NDF2_HUMAN.H11MO.0.B		RRCAGATGG	5.56e-06	0.00437	3.36	788	2378	2378	2378	1.08	446	18.76	333	14
163	db/HUMAN/HOCOMOCOv11_full_HUMAN_mono_meme_format.meme	FOXM1	FOXM1_HUMAN.H11MO.0.A		TGTTTRCTYWKB	4.05e-06	0.00478	3.68	1182	2378	2378	2378	1.24	595	25.02	466	19.6
164	db/HUMAN/HOCOMOCOv11_full_HUMAN_mono_meme_format.meme	ZN148	ZN148_HUMAN.H11MO.0.D		KGRGKGGGGGAGGGG	5.75e-06	0.00493	3.79	860	2378	2378	2378	3.93	327	13.75	229	9.63
165	db/HUMAN/HOCOMOCOv11_full_HUMAN_mono_meme_format.meme	ZIM3	ZIM3_HUMAN.H11MO.0.C		KTRGGTTTCTGTTKYYTKY	2.95e-05	0.00495	3.8	168	2378	2378	2378	3.36	82	3.45	38	1.6
166	db/HUMAN/HOCOMOCOv11_full_HUMAN_mono_meme_format.meme	MYCN	MYCN_HUMAN.H11MO.0.A		RGCCACGTGSDS	9.75e-06	0.00504	3.87	518	2378	2378	2378	4.32	127	5.34	68	2.86
167	db/HUMAN/HOCOMOCOv11_full_HUMAN_mono_meme_format.meme	MAX	MAX_HUMAN.H11MO.0.A		VRGCACGTGG	6.86e-06	0.00509	3.92	744	2378	2378	2378	6.09	116	4.88	59	2.48
168	db/HUMAN/HOCOMOCOv11_full_HUMAN_mono_meme_format.meme	ZN713	ZN713_HUMAN.H11MO.0.D		RWAGAARAADGVSANGMAA	5.83e-06	0.00521	4.01	896	2378	2378	2378	2.15	388	16.32	282	11.86
169	db/HUMAN/HOCOMOCOv11_full_HUMAN_mono_meme_format.meme	FOXJ3	FOXJ3_HUMAN.H11MO.1.B		TKKTTWWTGTTTA	3.07e-05	0.00521	4.01	170	2378	2378	2378	6.59	79	3.32	36	1.51
170	db/HUMAN/HOCOMOCOv11_full_HUMAN_mono_meme_format.meme	SP1	SP1_HUMAN.H11MO.1.A		VGGGGGCGGGGCCK	7.33e-06	0.00533	4.1	729	2378	2378	2378	1.41	389	16.36	284	11.94
171	db/HUMAN/HOCOMOCOv11_full_HUMAN_mono_meme_format.meme	ID4	ID4_HUMAN.H11MO.0.D		DNCAGGTGYNV	4.07e-06	0.00541	4.16	1333	2378	2378	2378	1.54	487	20.48	368	15.48
172	db/HUMAN/HOCOMOCOv11_full_HUMAN_mono_meme_format.meme	MYOG	MYOG_HUMAN.H11MO.0.B		CHSCAGCTGYYYB	1.05e-05	0.00551	4.23	526	2378	2378	2378	1.46	277	11.65	189	7.95
173	db/HUMAN/HOCOMOCOv11_full_HUMAN_mono_meme_format.meme	STAT3	STAT3_HUMAN.H11MO.0.A		SAYTTCCMRGAA	9.19e-06	0.00601	4.62	656	2378	2378	2378	1.66	293	12.32	202	8.49
174	db/HUMAN/HOCOMOCOv11_full_HUMAN_mono_meme_format.meme	ZN418	ZN418_HUMAN.H11MO.0.C		TGCTTYTRGCYTCTKVY	8.46e-06	0.0063	4.85	747	2378	2378	2378	1.29	412	17.33	305	12.83
175	db/HUMAN/HOCOMOCOv11_full_HUMAN_mono_meme_format.meme	NFYB	NFYB_HUMAN.H11MO.0.A		YRRCCAATSAGMR	2.35e-05	0.00645	4.96	275	2378	2378	2378	70.5	24	1.01	3	0.13
176	db/HUMAN/HOCOMOCOv11_full_HUMAN_mono_meme_format.meme	TEF	TEF_HUMAN.H11MO.0.D		TGTTTATGTAAMTK	1.37e-05	0.00692	5.32	508	2378	2378	2378	1.15	298	12.53	208	8.75
177	db/HUMAN/HOCOMOCOv11_full_HUMAN_mono_meme_format.meme	BHE40	BHE40_HUMAN.H11MO.0.A		DGCACGTGAS	1.56e-05	0.00761	5.85	489	2378	2378	2378	3.68	120	5.05	64	2.69
178	db/HUMAN/HOCOMOCOv11_full_HUMAN_mono_meme_format.meme	ZN121	ZN121_HUMAN.H11MO.0.C		CTGGGCAACABAGYRAGACC	0.000134	0.00775	5.96	58	2378	2378	2378	29.5	21	0.88	3	0.13
179	db/HUMAN/HOCOMOCOv11_full_HUMAN_mono_meme_format.meme	ZN554	ZN554_HUMAN.H11MO.1.D		GCWGAGYCA	5.74e-06	0.00791	6.08	1384	2378	2378	2378	1.07	755	31.75	617	25.95
180	db/HUMAN/HOCOMOCOv11_full_HUMAN_mono_meme_format.meme	USF2	USF2_HUMAN.H11MO.0.A		GGGTCACGTGRBSVSSSSB	5.74e-05	0.00886	6.81	155	2378	2378	2378	2.11	87	3.66	43	1.81
181	db/HUMAN/HOCOMOCOv11_full_HUMAN_mono_meme_format.meme	ANDR	ANDR_HUMAN.H11MO.2.A		BTSTGTTCYYKB	7.68e-06	0.00993	7.64	1300	2378	2378	2378	3.46	322	13.54	226	9.5
182	db/HUMAN/HOCOMOCOv11_full_HUMAN_mono_meme_format.meme	NDF1	NDF1_HUMAN.H11MO.0.A		RRCAGATGGY	2e-05	0.01	7.72	504	2378	2378	2378	1.16	289	12.15	202	8.49
183	db/HUMAN/HOCOMOCOv11_full_HUMAN_mono_meme_format.meme	SMCA1	SMCA1_HUMAN.H11MO.0.C		CMARGAAGMATD	7.94e-06	0.0101	7.73	1273	2378	2378	2378	1.66	559	23.51	437	18.38
184	db/HUMAN/HOCOMOCOv11_full_HUMAN_mono_meme_format.meme	STAT1	STAT1_HUMAN.H11MO.0.A		YCCVTTTCCHGGAAAWCHC	3.36e-05	0.0104	8.02	312	2378	2378	2378	1.39	186	7.82	118	4.96
185	db/HUMAN/HOCOMOCOv11_full_HUMAN_mono_meme_format.meme	BPTF	BPTF_HUMAN.H11MO.0.D		KKTBTTGTKKKS	7.22e-06	0.0105	8.07	1462	2378	2378	2378	71.3	26	1.09	3	0.13
186	db/HUMAN/HOCOMOCOv11_full_HUMAN_mono_meme_format.meme	RFX1	RFX1_HUMAN.H11MO.0.B		SSSSCBGTTGCCAKGGVRACSS	5.26e-05	0.0121	9.32	232	2378	2378	2378	21.6	33	1.39	8	0.34
187	db/HUMAN/HOCOMOCOv11_full_HUMAN_mono_meme_format.meme	ATF2	ATF2_HUMAN.H11MO.0.B		RRTGABGTCAY	2.42e-05	0.0126	9.69	524	2378	2378	2378	1.18	288	12.11	202	8.49
# AME (Analysis of Motif Enrichment): Version 5.3.3 compiled on Feb 21 2021 at 14:51:06
# The format of this file is described at https://meme-suite.org/meme/doc/ame-output-format.html.
# ame --verbose 1 --oc . --scoring avg --method fisher --hit-lo-fraction 0.25 --evalue-report-threshold 10.0 --control --shuffle-- --kmer 2 All_2378_CpGs.txt db/HUMAN/HOCOMOCOv11_full_HUMAN_mono_meme_format.meme

## Sheet: IPA
Upstream Regulator	DNA methylation change (%)	Activation z-score	p-value of overlap	Target Molecules in Dataset
MYC	-8	0.355	0.000695	ABCC4,ACACA,ALDH18A1,ALOX5,AMD1,ARHGAP25,ARHGEF7,ASCL2,AXL,BCAT1,BCL2,BCR,BMPR1A,BOP1,BRCA1,CAPZB,CAV1,CCN4,CD44,CD48,CD69,CD86,CEBPE,CNTNAP2,COL14A1,COL15A1,COL4A1,COL4A2,COL5A2,COL6A3,CPD,CPT2,CTNNA1,CXCL10,CXCL11,CYFIP2,E2F1,EBF1,EFTUD2,EIF3G,ELANE,EMP1,EPHB3,EXT2,FABP4,FAP,FARP1,FASN,FMOD,FN1,FOXA2,FUT8,GAMT,GATA4,GIGYF2,GSR,HAPLN1,HIVEP2,HLA-E,HOXA4,HSP90AA1,IFI27,IFIT2,IGF2BP1,IKZF1,IL10,IL…
SRF	-8	1.139	0.00257	AMD1,BATF,BCL2,CALD1,CCM2,CD177,CDH9,CEBPE,ELANE,EPX,ETS1,FGF1,FLT4,GATA4,GFI1,HIPK1,HSPG2,ITGA2B,ITGA6,LCN2,LDB3,LDLR,LEPR,LMOD1,LRP4,MAP4K4,MCF2L,MGAT4A,mir-199,MMP9,MPL,MS4A3,MYB,MYO1B,MYOG,RAMP1,S100A9,SEMA3A,SKI,SLC8A1,SNX2,SOSTDC1,SRF,SVIL,TAGLN,VCAN
MSC	-8	0.632	0.0289	AMPD3,CD79A,CHL1,CSGALNACT2,FABP4,HGF,IFI27,SLC51B,SYNE2,ZNF423
HOXD3	-7.58	0	0.033	DSG1,HOXA3,SERPINE1,TAGLN,TGFBI
ELF1	-7.26		0.0293	FCAR,IL10,IL2RA,NCF2,SOD3,SPI1
ZSCAN1	-7		0.00866	ADAMTS4,PRKCA
IRF8	-6.97	-0.02	2.57e-05	AHRR,ARID5B,B2M,CCR2,CCR7,CD37,CD86,CEBPE,CREM,CUX2,IFIT1B,IFIT2,IL12B,IL17RA,IRF5,IRF8,JAK1,LSP1,MAP4K4,MMP9,MYC,NF1,NFATC1,TERT,TK1,TNFSF13B
RUNX1	-6.88	-0.688	5.11e-06	ALOX12,ANK1,ANXA2,BDH1,CD53,CD79A,CPOX,CST7,CYB561,EDEM1,GNA15,HAPLN1,IFIT1B,IGF2R,IL10,IL2RA,ITGA2B,ITGA4,ITGAL,ITGB2,KIT,MET,mir-142,MIR17HG,MPL,MPO,MYB,MYC,PIK3CD,PLEK,PLXND1,PRKCB,RORC,RUNX1,RUNX2,S100A9,SERPINE1,SHANK2,SOX5,SOX6,SPI1,ZBTB16,ZFPM1
NCOR2	-6.34	0.6	0.000477	ADIPOQ,BCL2,CD69,CEBPE,IL12B,LEP,MYC,NFATC1,PLA2G2A,RARA,RELB,RORC,SRF,TRH
HELZ2	-6.29		0.013	LEP,LEPR,SCD
MYB	-6.23	0.913	0.000678	ADA,ADAM12,ANPEP,BCL2,BMF,BRCA1,COL4A1,CXCL12,ELANE,FN1,FUT8,GFI1,IGF1R,IL2RA,ITGA2B,ITPR1,KIT,LCN2,MAD1L1,mir-155,MMP1,MTSS1,MYB,MYC,NEDD9,PTPN22,SLC1A5,SNAI2,ZC3H12A
LMO2	-6.1	0.255	3.4e-08	AIM2,APOBEC1,ARID3A,BCL11A,BCL2,BCL9,CCR2,CD3E,CD53,CDH5,COL18A1,CPEB1,CYFIP2,DAB2IP,EFEMP2,FNDC3B,GRB10,HOXA7,IGF2BP3,IGF2R,IL2RA,JARID2,KIT,LHFPL2,LSP1,LYL1,LYN,MAP3K5,MEF2C,MGLL,mir-142,MPO,NOTCH3,PBX1,PIK3CD,PLSCR1,PSTPIP1,PTPRJ,RAPGEF2,RERE,RHOH,RPS6KA2,RXRA,SKI,SMAD3,SPI1,ST6GALNAC3,SYNE2,TAMALIN,TCF12,TGFB2,THEMIS2,TPD52,TXNIP,WNK2,ZNF518B
CREM	-6	1.863	1	BCL2,CD86,CREM,FRMD6,HLA-DRA,LDLR,NFATC1,PDXK,RHOB,TSHR
ZNF423	-5.99		0.00208	BRCA1,CD79A,PPARG,SMAD6
ZFPM1	-5.86		0.00352	ALOX5,CPD,CRLF3,GRB10,HBD,HEBP1,ITGA2B,ITPKB,MPL,MPO,PBX1,PTGER3,PTPN22,SPI1
RUNX2	-5.64	-0.736	0.000128	BCL2,CCR2,CDHR5,FGFR2,FLRT2,FN1,GFI1,GNAS,HAPLN1,HTRA1,IGF1R,ITGAL,LEP,RUNX1,RUNX2,SELPLG,SERPINE1,SMAD6,SNAI2,SOX5,SOX6,SVIL,TAGLN,TG
IKZF1	-5.56	0.346	2.32e-09	ADAM19,ANKFY1,AXL,B2M,CAV1,CAV2,CCR1,CNR2,CTNND1,DOCK1,DOCK4,DOCK9,DTX1,EBF1,EMP1,FKBP9,FN1,IFI27,IL10,ITGA2B,KIT,LGMN,LHFPL2,LMO2,LYN,MGLL,MYC,MYO1B,NFIX,NOTCH3,NR3C1,P2RX4,PGAM1,PYGL,RALB,RAPGEF4,RHCE/RHD,RUNX1,RYR1,SASH1,SLC27A3,SMAD3,SNX2,SPI1,SPN,TNFAIP8L2,TNS3,TRAPPC3L,TRIM38,TXNIP,UACA,ZFPM1,ZNF710
NFIX	-5.55	0.447	0.0131	ADAM12,FABP4,HGF,NFIX,SERPINA3,SERPINE1
HTT	-5.54	0.133	0.0232	ACAT2,ADAMTS4,ADORA2A,AMD1,ARHGEF7,AVP,B2M,BAIAP2,BCL11B,BCL2,CA4,CCN4,CDHR5,CNR2,COL18A1,COL4A1,COL4A2,COL6A3,CREBBP,CTTN,CX3CL1,CYFIP2,DLL1,EBF1,EDNRB,EVL,FASN,FGF1,FN1,GABRA1,GAS7,GNG7,GPX3,GRK5,GSR,HIVEP2,HPCA,HTT,ITPR1,KCNAB1,KCNIP2,KCNK2,LDLR,mir-29,MPEG1,NCS1,NDUFA3,NFIB,NREP,NRF1,PDE10A,PDXK,PFN2,PNOC,POR,PPARG,PPP1R7,PRKCB,PTBP1,PTPN22,RAP1GAP,RARA,RGS14,SEPHS1,SERPINA3,STX1A,TAGLN,TESC,…
BRD8	-5.34		0.0458	FABP4,PPARG
CEBPE	-5.19	0.789	0.00229	B9D1,BCL2,CLEC10A,ELANE,EPX,IL10,LCN2,MAD1L1,MBP,MMP9,MYC
PAX7	-5	-0.544	0.00625	ATP11A,CAMK1D,FAM107B,FRK,KCNK2,MYF5,MYO1D,NFIX,PKIA,PLAGL1,PPARG,RASA3,SYNE2
RELB	-5	-1.555	0.0158	B2M,BCL2,CCR3,CXCL12,CXCL13,IL10,MPO,MYB,MYC,PLPP3,RELB,TNFSF14
BRCA1	5	1.462	0.00951	ALDH1A3,APOBEC1,ASCL2,BCL2,BRCA1,CDH3,COL18A1,DGKA,IFI27,IFIT2,IGF1R,JAK1,KIT,KRT17,LPIN1,mir-155,MYC,NEDD9,NR3C1,PLSCR1,SMAD3,SNAI2,TERT,VCAN,WEE1
MRTFB	5.08	1.993	0.000894	ARID5B,CALD1,CD177,CEBPE,COL25A1,COL5A2,DDAH1,ELANE,EPX,GFI1,ITGA6,LCN2,LOXL1,MPL,MS4A3,NREP,NRXN2,NUAK1,RAMP1,RUNX1,S100A9,SERPINE1,SH3D19,SORBS1,SRF,TAGLN,TGFB2,ZFPM1
SMAD3	5.19	-0.393	0.00269	ADAM12,ARID3A,BCL2,CD79A,CDH5,CES1,COL6A3,CXCL10,DOCK4,FN1,GZMA,IL12B,IL2RA,INPP5D,ITGB5,JAM2,let-7,LPAR1,MEF2D,mir-192,mir-29,MMP1,MMP9,MUC2,MYC,POR,RHOB,RUNX2,SERPINE1,SLC51B,SMAD3,SNAI2,TAGLN,TBX3,TERT,TGFB2,THBS4,TNFSF4
PBX1	5.22		0.0296	AMD1,COL5A2,HOXA3,MMP9,MYOG,NCF2,OSBP
GFI1	5.69	2.548	0.00152	BTLA,CCR7,CD53,CEBPE,CHD7,CREBBP,ELANE,ETS1,GFI1,GZMA,HDAC4,IL10,IRAK2,LPAR1,MAP3K5,MYC,PER3,RAPGEF4,RELB,SERPINA3,SMAD3,TESC,TNFSF14,TNK2,TRAF5
SPI1	5.72	-0.944	4.47e-05	ARID3A,BCL11A,BCL7A,CCL22,CCR7,CD3E,CD79A,CEBPE,CXCL10,CXCR1,E2F1,EBF1,ELANE,EPX,GFI1,GPR84,HELZ2,IFI27,IFIT1B,IFIT2,IKZF1,IL10,IL12B,IL2RA,ITGA4,ITGB2,JDP2,KIT,LBR,LMO2,MBP,MEF2C,mir-142,mir-503,MMP1,MT2A,MYB,MYC,NCF2,OSCAR,PTPN6,PTPRC,SPI1,TK1
ZBTB16	5.85	0.934	0.00201	AGPAT4,BACH2,CCNT2,CCR2,CD3E,CD44,CD86,CLEC4C,CSGALNACT1,CXCL10,DHRS3,DTX1,EARS2,HOXD9,ICOS,IDO2,IL12B,IL2RA,KIT,MMP9,MPL,MYC,PBX1,PDXK,RARG,RORC,RUNX2,SCD,SLAMF6,TNFSF8,TSC22D1,ZBTB16
SKI	5.94	1.108	0.00291	BCL11B,FAP,MBP,MUC4,MYOG,NRCAM,SERPINE1
ATXN1	6		0.00227	ATXN1,CD44,GFI1,INPP5A,ITPR1,MTSS1
HMGB1	6	0.878	0.00405	BRCA1,CD58,CD86,FASN,HLA-DRB1,HMGB1,HOXD9,IL10,IRF5,MMP1,MMP9,MYOG,PLA2G2A,RELB
CREBBP	6.18	0.92	8.9e-06	ADAM12,ADORA2A,ARHGAP24,B2M,BCL2,CCR7,CD44,CD53,CDH5,CST7,CXCL10,CXCL12,DHRS3,DTX1,ELANE,ERCC1,EVL,FABP4,FMNL2,FNDC3B,FRMD4A,FRMD4B,GFI1,GNAS,HLA-DRA,IFIT1B,IGF1R,IL10,IL17RE,IL2RA,ITGA6,KMO,LDLR,MCF2L,MEF2C,MMP9,MPO,MSX1,MYC,MYO1F,NR3C1,NTN1,PDE10A,PLEKHF1,PPM1E,RAPGEF4,RASA3,RPS6KA1,RUNX2,SERPINA3,SLAMF6,SLC7A11,TAGLN,TAP2,TESC,THRSP,TLE2,TNFAIP8L2,TRIM26,TRPM1,WNT5B
ETS1	6.67	1.1	2.33e-06	ANPEP,ARPC2,ATP2A3,BCL11A,BRCA1,CAV1,CD44,CD69,CD79A,CDH5,CRTAM,ETS1,FN1,GZMA,HGF,HSPA6,IGF2BP3,IL10,IL12B,IL2RA,ITGA2B,ITGB2,JAK1,MET,MMP1,MMP9,MUC4,MYB,MYC,NCLN,PTPRN2,RUNX1,RUNX2,SERPINE1,SLAMF6,SLC7A11,SPI1,TGFB2,TNFSF14,TRPC1,WAS
PRDM16	6.76	0.239	0.0344	CXCL10,GPX3,HGF,IFIT1B,IFIT2,MYOG,SERPINE1
AFF1	7		0.0441	MYC,RPTOR,TERT
HDAC4	7.03	0.726	0.0104	CACNA1C,CYFIP2,DLG2,GABRA1,HDAC4,HLA-DRA,MBP,MEF2C,MMP9,MYOG,NRCAM,PPM1E,PRKCA,PRKCB,RUNX2,SLC17A7,SLC8A1,SRF,SYNGAP1,TAGLN,TERT
HOXA3	7.08	1.697	0.000637	ALOX5,ANXA2,DAPP1,IKZF1,IL17RA,ITGA4,PLEK,PLXND1,PSTPIP1,RUNX1,SHANK2,SPI1
RUNX1T1	7.08		0.0441	CD69,ELANE,SPI1
SOX5	7.33		0.0201	HSPG2,IL10,RORC,RUNX2
PIAS1	7.35	-0.055	0.0158	ACACA,FASN,MYC,MYOG,PIAS1,SCD,SLC51B,TAGLN
EBF1	9	0.696	0.0177	ADIPOQ,CD79A,CRABP1,CXCL10,CXCL12,DLX5,EBF1,FASN,INPP5D,IRS1,KRAS,PHKG1,PIK3CD,PPARG,PRKAG2,PRKAR1B,PRKAR2B,RPTOR,SCD
LDB1		0	6.6e-08	AIM2,APOBEC1,ARID3A,BCL11A,BCL2,BCL9,CCR2,CD3E,CD53,CDH5,COL18A1,CPEB1,CYFIP2,DAB2IP,EFEMP2,FNDC3B,GRB10,HOXA7,IGF2BP3,IGF2R,IL2RA,JARID2,KIT,LHFPL2,LSP1,LYL1,LYN,MAP3K5,MEF2C,MGLL,MPO,NOTCH3,PBX1,PIK3CD,PLSCR1,PSTPIP1,PTPRJ,RAPGEF2,RERE,RHOH,RPS6KA2,RXRA,SKI,SMAD3,SPI1,ST6GALNAC3,SYNE2,TAMALIN,TCF12,TGFB2,THEMIS2,TPD52,TXNIP,WNK2,ZNF518B
GATA2		-0.262	7.49e-08	ABCA13,ALOX5,CCR2,CCR3,CD177,CD36,CD69,CDH5,CEBPE,CES1,CST7,CX3CL1,CXCL10,CXCL12,CYP4F11,DLL1,ELANE,EPX,ETS1,FABP4,FAT1,FGD4,FOXP1,GFI1,GPR65,GPX3,GRM6,GZMA,ICOS,IKZF1,IL1RL1,ITGA2B,KIT,LCN2,LMO2,LYL1,MCTP1,MCTP2,MEF2C,MPIG6B,MPL,MPO,MS4A3,MYB,MYC,NRXN2,PBX1,PPARG,PRSS3,RHCE/RHD,RUNX1,S100A9,SNTG2,SPI1,SPN,TFRC,TGFBR3,TNFSF4,TRIM10,UACA,ZFPM1,ZNF365,ZNF750
EP300		0.002	9.68e-08	ADAM12,ADIPOQ,ADORA2A,ARHGAP24,B2M,BMF,BRCA1,CCR7,CD36,CD53,CPT2,CST7,DHRS3,DTX1,E2F1,EVL,FABP4,FASN,FMNL2,FN1,FNDC3B,FRMD4A,FRMD4B,GFI1,IFIT1B,IGF1R,IL12B,IL17RA,IL17RE,IL2RA,ITGA6,ITGB2,KMO,LAMC2,LEP,MAPT,MCF2L,MEF2C,MET,mir-155,MMP1,MSX1,MYC,MYO1F,MYOG,NR3C1,NRF1,NTN1,PDE10A,PLEKHF1,PPM1E,RAPGEF4,RASA3,RBP1,RORC,RPS6KA1,RUNX2,SLAMF6,SLC7A11,SMAD6,TERT,TESC,TGFB2,TK1,TLE2,TNFAIP8L2,TP53AIP1,TRI…
ID2		-0.543	1.33e-06	ASCL2,BATF,BCL2,CCR1,CCR2,CCR7,CD44,CD79A,DGKA,DLL1,DTX1,DTX2,DUSP10,GFI1,IL10,IL1RL1,IRF5,IRF8,ITGB5,JDP2,KLF7,LAMA4,LEPR,LMO2,MYB,MYC,NFAT5,NFATC1,PTPN22,RAP1GAP,RAPGEF4,RELB,RPS6KA2,SLAMF6,SOX5,TGFBR3,TNFRSF19,TNFSF14,TNFSF8,TOX2,TRAF5,VANGL2,ZBTB16
BHLHE40		-0.277	2.86e-06	ADGRG7,AFF3,ALOX5,C1orf21,CCN4,CCR1,CD86,EPHX1,FASN,IL10,IL2RA,IPCEF1,ITGA6,KIT,MEF2C,mir-155,MYB,MYOG,NLRP3,PIGR,PLAC8,PPP2R3A,SH3PXD2A,SLAMF6,SORBS2
PRDM1		2.653	6.85e-06	ADA,AFF3,AIM2,ATG7,BCL11A,CCR7,CD22,CD44,CD53,CD79A,CD86,FGR,GPR84,GPX5,HLA-DQA1,HLA-DRA,IGF1R,IL10,IRF8,ITGA4,ITPR1,LAG3,LGALS7/LGALS7B,MS4A4A,MSC,MT2A,MYC,NFAT5,NFATC1,NLRP12,NLRP3,PLAC8,PTPN6,S100A9,SCARA5,SERPINA3,SLC2A5,SMAD3,SPRY1,THEMIS2,TNFSF13B,TRIM38,TTR,VSX1
ID3		1.481	7.01e-06	ADIPOQ,ASCL2,BATF,BCL2,CCR1,CCR7,CD44,CD79A,DGKA,DTX1,DTX2,DUSP10,IL10,IRF5,IRF8,JDP2,KLF7,LEPR,LMO2,MMP9,MYB,MYC,NFAT5,NFATC1,PTPN22,RAP1GAP,RAPGEF4,RELB,RPS6KA2,SLAMF6,SOX5,TGFBR3,TNFSF14,TNFSF8,TOX2,TRAF5,VANGL2,ZBTB16
ERG		1.012	1.57e-05	ABCC4,ALOX12,ARHGAP24,BCR,CAMK1D,CDC42BPB,CLIP1,COL11A2,CUX2,DOCK1,DOCK2,ELMO1,ETS1,FMNL2,FYN,GPATCH2L,HMGB1,IGF1R,ITGA6,MAP3K5,MET,MMP1,MMP9,MPL,MYO10,MYO1D,NRCAM,PHACTR2,PLEK,PLPP3,PTPN22,PTPN6,RAPGEF1,RBMS1,RGS3,SVIL,TACC1,TMEM263,ZBTB16
CDX2		-0.326	2.03e-05	ALDH3A1,AOC1,BCL2,BORCS5,CAV1,CCL25,CDH17,CDHR5,DHRS9,DLL1,ETS1,FGF1,HOXA13,HOXA3,HOXA7,HOXB7,HOXD1,HOXD3,HOXD4,LAMC2,mir-10,MTUS1,MUC2,MUC4,MYC,PARD3,SH3PXD2A,SOX5,VTI1A
KLF2		0.316	2.78e-05	CAV1,CCR2,CCR3,CCR7,CD36,CD44,CD86,COL4A1,DLL1,DOCK2,FABP4,FGR,GATA4,IL1RL1,ITGA4,ITGB2,ITGB5,LEPR,MAP3K5,MT2A,MYC,NOTCH3,PLPP3,PPARG,PTPRJ,RGS3,RUNX2,SELPLG,SERPINE1,TBX5,TERT,TFRC,TGFB2,WEE1
HDAC1		0.734	3.41e-05	ADIPOQ,AMPD3,ASCL2,ATG5,ATG7,BMF,CD44,COL9A1,DAB2IP,DENND2B,FABP4,FAM107A,FN1,GFI1,GNAS,IL10,LCN2,LMO2,MAD1L1,MEF2C,MMP9,MUC4,MYC,MYO1F,NFATC1,OSCAR,PPARG,PTPN6,RELB,RHOB,RORC,RUNX2,S100A9,SERPINE1,SLC8A1,SMN1/SMN2,SNAI2,STX1A,TAGLN,TBX5,TDRKH,TERT,TNFRSF19,TPD52,UHRF1
COMMD3-BMI1		-0.137	5.5e-05	EBF1,GFRA2,HOXA13,HOXA2,HOXA3,HOXA4,HOXA7,HOXB3,HOXB7,IGF2BP3,LCN2,PAX7,PRKCA
FOXP3		-0.367	8.92e-05	BCL2,BRCA1,CCR1,CCR2,CCR7,CD101,CD69,CXCL13,GNAQ,GZMA,ICOS,IGF1R,IL10,IL17RA,IL1RL1,IL2RA,JMY,LAG3,MGAT1,mir-142,mir-155,MMP9,NRN1,PLAGL1,POLE,PPARG,PTPN22,RORC,RUNX1,TNFSF8,TTR,USP21
TWIST1		0.515	0.00011	ASPM,AXL,BCL2,CCN4,CD44,CXCL12,EFNB2,ETS1,FBXL14,FCGBP,FGFR2,FMOD,FN1,ITGB5,KIT,MET,mir-10,MMP1,MRC2,MXRA8,PAMR1,PCOLCE,PXDN,RELB,RUNX2,SNAI2,TGFB2,TGFBI,THBS2,VCAN
CEBPA		-1.261	0.000121	ACACA,ACSL1,ADCY7,ADIPOQ,ANPEP,B9D1,BCL2,CCR1,CEBPE,CFD,CTNNA1,E2F1,EBF1,EFNB2,ELANE,EPHX1,FABP4,FASN,FCAR,FOXA2,GLRX,GPR84,HBD,HDAC4,HGF,IFI27,IL10,IL12B,IRS1,ITGAL,ITGB5,KDM1A,KRT17,LCN2,LEP,LEPR,LST1,LYL1,MPO,MSI2,MT2A,MYC,MYF5,MYOG,NF2,NFATC1,PFN2,PIK3CD,PLXND1,PPARG,PTGFR,PTPRC,RUNX2,S100A9,SCD,SERPINE1,SPI1,SPINT2,TGFB2,TIMP4,TNFRSF19,VCAN
JUN		1.888	0.000129	ACAT2,ALOX12,ANXA2,AXL,BCL9,BRCA1,CALM1 (includes others),CAV1,CD44,CFD,CHL1,CX3CL1,CXCL10,CXCR1,CYGB,DOCK9,EHD4,ERCC1,FABP4,FN1,FOXA2,IGF1R,IGF2R,IGFBP2,IL10,IL12B,IL1RL1,IL2RA,LAMB3,LPAR1,LTBP1,MBP,MCF2L,MET,mir-155,MMP1,MMP9,MT2A,MYB,MYC,NCF2,NFATC1,NRCAM,PGLYRP2,PLAGL1,PRKCE,PTPN6,PXDN,RARA,RARG,RASGRF1,RELB,RHOB,RUNX2,RXRA,SCD,SERPINE1,SLC8A1,SNAI2,SNRPB2,SVIL,TK1,TP53AIP1,VAV3,VSX1,ZNF385A
CIITA		-0.238	0.00013	B2M,HLA-DOB,HLA-DPA1,HLA-DQA1,HLA-DRA,HLA-DRB1,HLA-DRB5,IL10,MMP9,OSCAR
Tcf7		-0.319	0.000137	ACSBG1,AGPAT5,ARHGEF12,BATF,BCL11B,BCL2,BRCA1,CCR2,CD3E,CD69,CNR2,CTTN,DTX1,ELK3,EPHX1,FRMD6,FYN,GZMA,IGF1R,IL2RA,INPP5D,JAM2,KIT,LAG3,LDLR,LYN,NRN1,OSBPL5,PLCB4,PPARG,PRKD3,RARG,RORC,SPRY1,TNFRSF19,TRPM1,TSC22D1
IRF3		-1.966	0.00014	ADAR,AHNAK,B2M,BTLA,CD58,CD69,CD86,CX3CL1,CXCL10,FGF1,FN1,HELZ2,IFI27,IFIT1B,IFIT2,IL10,IL12B,IRF5,IRGM,LAG3,LCN2,mir-155,MMP9,NECTIN2,NR3C1,PLAC8,PPP2R3A,SNAI2,SORL1,TNFSF4
GATA1		-0.479	0.000146	ABCC4,AFF3,ALOX12,ALOX5,ANK1,BACH2,BCL2,CAVIN1,CCR1,CCR3,CD36,CPD,CREM,ETS1,GNAS,HBD,IKZF1,IL1RL1,IRF8,ITGA2B,ITGA6,JAZF1,JDP2,KIT,LEPR,LMO2,LYL1,MAP3K5,MBP,MPL,MYB,MYC,PIGQ,PLEK,PLXNA2,PRDM8,PTPN6,RUNX2,SASH1,SKI,SOX6,TFRC,UHRF1,ZFPM1,ZNF366
GATA3		-1.112	0.000148	AGPAT5,BATF,BCL11A,BCL11B,BCL2,BMF,CCR1,CCR2,CCR3,CD3E,DTX1,EBF1,ELOVL1,ETS1,FN1,GZMA,ICOS,IL10,IL1RL1,IL2RA,ITGAL,KIT,KRT17,MYC,MYO10,NF2,PPARG,RUNX1,S100A9,SELPLG,SPI1,TBX3,ZBTB16,ZBTB7B,ZFPM1,ZNF274
SMAD7		-0.69	0.000158	ACVR2B,BMPR1A,CGREF1,COL6A3,CXCL10,CXCL12,FN1,FOXA2,GATA4,IL12B,ITGA6,LTBP3,MATN2,MET,mir-192,mir-29,MMP1,MMP9,MUC4,MYC,SCD,SERPINE1,SMAD3,TAGLN,TERT,TGFB2,TGFBI
FOXO4		0.158	0.000169	ACACA,CAV1,CDH5,COL4A1,COL4A2,EDNRB,ELOVL5,ENPEP,FABP4,FASN,FLT4,FMOD,FYN,GPX3,ITGB2,MMP9,PTPRC,RUNX2,SCD,SERPINE1,SOX5,TXNIP
FOXC2		0.931	0.000203	ADIPOQ,CFD,DLL1,EFNB2,FABP4,FN1,IRS1,ITGB5,LEP,LFNG,MET,MMP9,PPARG,PRDM16,RUNX2
FOS		0.981	0.000269	ACACA,ADAM12,ALDH1A3,ARID3A,ASAP1,ATXN2,BCL9,CADM1,CD44,CELF2,CFD,CLIP1,COL18A1,CRABP1,CREBBP,CTNND1,CXCL10,CXCR1,DAPK2,DOCK1,ERCC1,FABP4,FASN,FLRT2,FN1,GATA4,GSR,HPGDS,IL10,IL12B,IL1RL1,ITGA6,KIF5B,KIRREL3,LAMB3,LTBP1,LTBP3,MAP3K20,MAP4K4,MET,MGAT4A,MMP1,MMP9,MT2A,MYC,NCF2,NFATC1,NR3C1,PAOX,PIAS1,PLAGL1,PRKCE,RALB,RAP1GAP,RARA,RARG,RBP1,RUNX1,RXRA,S100A3,S100A9,SAP18,SCD,SEC23B,SEMA3A,SERPINE1,S…
BCL6		0.577	0.000322	ACAT2,ADCY9,BACH2,BCL2,CCR7,CD44,CD69,CLEC10A,CPD,CUX2,CXCL10,DECR1,FMOD,HAPLN1,HOXD9,IL10,IL2RA,IRF8,JMY,LDLR,LPIN1,MED24,MIR17HG,MYB,MYC,NFATC1,PDIA2,PLA2G2A,RORC,SEPTIN8,SERPINE1,SH3D19,SOX5,SOX6,STXBP4,TBPL1,TRIM2
KMT2A		-0.955	0.000341	BAHCC1,BCL2,DUSP10,EPHB3,ETS1,HOXA13,HOXA7,HOXB3,HOXB7,HOXD3,HOXD4,MGLL,MYC,PBX1,PRDM16,PRDM8,TBATA,TET1,ZMYND11
SMAD4		-1.264	0.000353	AIM2,CD79A,CDH3,CDH5,CELF2,CYB561,DOCK4,FAP,FN1,HEBP1,IL10,IL12B,INPP5D,ITGA6,ITGB5,JAM2,KLK11,LPAR1,MET,mir-503,MMP1,MUC2,MUC4,MYC,NOTCH3,PNOC,POR,PTPRC,RUNX1,RUNX2,SCD,SELPLG,SERPINE1,SMAD3,SMAD6,SNAI2,SPI1,TBX3,TGFB2
SRA1		1.238	0.000373	ADIPOQ,CAV1,FABP4,MMP1,MMP9,PPARG,PRDM16,TGFB2
HDAC2		0.302	0.000405	ALOX5,ASCL2,ATG5,ATG7,BRCA1,FAM107A,IL12B,mir-155,MMP9,MYC,MYO1F,NFATC1,NR3C1,RHOB,RORC,S100A9,SLC8A1,SMN1/SMN2,STMN2,STX1A,TAGLN,TDRKH,TERT,TNFRSF19,TPD52
NFATC2		0.211	0.00059	AXL,BATF,CCL22,CCR7,CD86,CX3CL1,CXCL10,DGKA,HELZ2,ICOS,IFIT1B,IFIT2,IKZF1,IL10,IL12B,IL2RA,IRGM,ITPR1,JARID2,mir-199,MYC,NFATC1,PLA2G2A,PPARG,RELB,RORC,S100A3,SLAMF6,TERT,TNFSF13B,TNFSF8,TSC22D1
IKZF2		1.897	0.000596	BATF,CD53,CD69,GZMA,HLA-E,ICOS,IL10,KLF7,LAG3,TNFSF4
MAZ		1.964	0.000623	CAV1,KRAS,MMP1,MMP9,MYC,PPARG
ID1		-1.804	0.000638	DTX1,DTX4,E2F1,FABP4,FAM110D,FN1,FOXA2,MMP9,MYC,MYF5,MYOG,RUNX2,SCD,TERT,TG
HMGA1		-0.618	0.000646	B2M,BRCA1,CAV1,CAV2,CD44,COL4A1,COL4A2,GNA15,IL2RA,ITGAL,KIT,MAPT,MGAT1,mir-29,MMP9,MYC,MYO1F,NF2,NFIX,PPARG,RARA,RHOB,SOD3,TAGLN,TRH
MED1		-0.432	0.000785	ACACA,ADIPOQ,ANKRD37,AOC1,BCL11A,BCL7A,BOP1,CD79A,CFD,E2F1,EBF1,FABP4,FASN,IKZF1,IRF8,LBR,MAD1L1,MET,MYC,NF1,NR3C1,PPARG,STC2,TBX3,TERT,TET1,ZMYND11
IKZF3		-1.018	0.000839	ALOX5,BCL2,CAV1,CAV2,DOCK4,FN1,IFI27,LHFPL2,MGLL,MYC,RYR1,SMAD3,TNS3,TRAPPC3L
TCF7L2		-1.054	0.000851	AATK,ACSL1,ADAMTS4,ALOX5,ARAP2,ARHGEF10,ASPA,CD44,CDH17,CILK1,CLDN11,CPD,CREB3L2,CTNNA1,DOCK9,ELOVL1,ENC1,FABP4,FGF1,FGFR2,FMNL2,FN1,FRMD4A,IGF2BP1,IGFBP2,IL10,IRS1,KDM4B,KIF19,KIF5B,KNDC1,LAMC2,MAP4K4,MBP,MET,mir-10,mir-548,MMP1,MOG,MUC2,MYB,MYC,NCOR2,NINJ2,PPARG,PRICKLE1,RALGDS,REEP3,RFFL,RHBDL2,SNAI2,TBC1D14,TERT,TMEM182,VCAN
VDR		0.327	0.000913	ABL1,ACACA,ADIPOQ,BCL2,BRCA1,CD44,CENPH,CLIP1,COL4A1,COL4A2,CPT2,CXCL10,DSG1,IL12B,LDLR,LEP,mir-155,MYC,MYF5,MYOG,NEDD9,NFATC1,NUSAP1,PDLIM2,PPARG,PYY,RAPGEF1,RELB,RNF144A,S100A9,SLC51B,TERT,TGFB2,TK1,TLK1,TXNIP
ZMIZ1		-1.97	0.000963	DTX1,IL2RA,MYC,SERPINE1
SOX4		0.006	0.000986	BCL2,CD53,CNRIP1,CTNNA1,DDAH2,EMP1,ENPEP,EVL,FN1,GFI1,LUZP1,MBP,MYF5,NAV1,NREP,NRXN2,NUAK1,PAX7,PYGL,RARRES1,RNF144A,SLC17A8,SPI1,TDRKH,TENM4,TLE5,TNFRSF19,VOPP1
SKIL		0.841	0.00101	ADAM12,COL4A1,CXCL12,DCHS1,FOXA2,MYOG,PLSCR1,SERPINE1,SLC1A5,THBS2,TMCO1
FOXC1		-1.633	0.00105	DLL1,EFNB2,LFNG,MMP9,RUNX2,SERPINE1,SNAI2,TSC22D1
NFKBIA		-0.13	0.00106	AMPD3,ATP11A,AXL,BCL11A,BCL2,CCR1,CCR3,CD69,CD86,CDH3,CFTR,COL5A2,CTNNA1,CTSZ,CX3CL1,CXCL10,CXCL11,CXCL12,FN1,FOXF2,GATD3A/GATD3B,GPX3,GRK5,HOXD3,IFIT1B,IGF2R,IL10,IL2RA,IPO9,ITPR1,JDP2,LCN2,LIMA1,MMP1,MMP9,MSC,MUC2,MYC,NBR1,NID1,NLRP12,NOTCH3,RASA3,RBP1,RELB,RGS3,S100A9,SEMA3C,SOD3,SORL1,SPTBN1,TACR1,TCF12,TFRC,TGFB2,TNFSF14,TRPC1
MRTFA		1.573	0.0011	CD177,CEBPE,COL25A1,CTTN,CXCL12,CYFIP2,DDAH1,DSG1,ELANE,EPX,GFI1,ITGA6,LCN2,MMP16,MMP9,MPL,MS4A3,NREP,PFN2,RAMP1,RUNX1,S100A9,SERPINE1,SORBS1,SRF,TAGLN,TGFB2,WAS,ZFPM1
DDIT3		-0.18	0.00113	ATG5,AVIL,BCL2,CA6,DOCK4,FAP,FN1,GPC6,IL12B,IRAK2,LCN2,LTBP3,PLEC,PPARG,SNAI2,STX1A,TENM4,TGFB2,THBS2,TXNIP,ZNF827
TP63		0.596	0.00114	ADA,ADA2,ALDH1A3,ALOX12,APOBEC1,ATG5,ATG7,AXL,B9D1,BRCA1,CA4,CCNT2,CDH3,COL4A1,CPT2,CYGB,DDAH1,DLL1,DST,DUSP10,E2F1,EMP1,FASN,FGFR2,FN1,FOXA2,GFI1,HTRA1,IGFBP2,IRF5,ITGA4,ITGA6,LAMB3,let-7,LYN,MAP4K4,MRPL41,MYB,MYC,NCS1,NOTCH3,PHC2,PRKAG2,RASA3,RELB,RUNX1,RUNX2,SEPHS1,SERPINE1,SLC7A11,SMAD3,SNAI2,STX1A,SUFU,TAGLN,TERT,TGFB2,THBS2,TP53AIP1,UHRF1,ULK2,WEE1,ZNF212
NOTCH4		-0.202	0.00141	EFNB2,FLT4,GATD3A/GATD3B,IL10,IL2RA,SERPINE1,TAGLN,TNP1
GATA6		-0.059	0.00145	ASPA,BMPR1A,CAV1,CLEC10A,COL4A1,COL4A2,CXCL13,FOXA2,GATA4,IL10,IRF8,KRT17,LAMB2,LTBP1,MEF2C,MYC,NDUFA3,NF2,NFIA,NUSAP1,PPARG,SCD,SEMA3C,SLC9A3,SOX7,SUCLA2,TAGLN,TBX3,TGFB2,THRSP,ZSCAN10
ETS2		-1.103	0.00146	ANPEP,BRCA1,CD79A,FGF1,IL12B,IL2RA,ITGA2B,mir-142,mir-155,mir-29,MMP1,MMP9,MYC,TERT,TNFSF14
SOX11		0.53	0.00148	BCL7A,BMPR1A,BTNL9,CAV1,CD3E,CD58,CD86,CDH26,CHD8,CILK1,EBF1,HLA-DRB5,IL1RL1,ITGA4,KLK11,MSI2,MYF5,MYO1B,NREP,NTN1,PAX7,RUNX2,SMAD3,TNXB
SP110		1.043	0.00158	CD3E,CXCL10,CXCL11,DAB2IP,DUSP10,E2F1,ERCC1,ETS1,GNA13,IFI27,MRTFB,MYC,NF2,PLSCR1,POLE,PPARG,PRKCA,RXRA,SUMO3,TBX3,TGFBR3,TXNIP,WWOX
DMRT1		-0.447	0.00168	BMPR1A,CADM1,CLDN11,CLEC12B,DMRT2,E2F1,EPX,FGFR2,HLA-DQA1,HOXB7,HOXD1,IGF1R,IGF2R,MGAT4A,MMP16,NCOA4,TOX2
CBX5		-0.655	0.0018	ALDH3A1,ANKRD22,ASCL2,BCL11A,CDH17,HOXA13,KIT,LAMB3,LCN2,MUC20,MYOG,PPARG,RIN2,RUNX2,SERPINA3,TGFBI,TIMP4,TM4SF1,TNFRSF6B,TRIM31,TXNIP
JUNB		-0.416	0.00181	ACAT2,CAV1,CD44,CFD,CXCR1,FASN,FN1,IL10,IL12B,IL1RL1,LAMB3,LCN2,LPAR1,MMP1,MMP9,NCF2,RASGRF1,RELB,RUNX2,SCD,SERPINE1,SLC8A1,SNAI2,TBX3
IRF1		-1.486	0.00208	B2M,BCL2,BRIP1,CFTR,CXCL10,CXCL11,DST,E2F1,HELZ2,IFI27,IFIT2,IL10,IL12B,IL17RA,IL18BP,IRF5,MAP4K4,mir-155,MMP9,MYB,MYC,PIGR,SPI1,TAP2,TBX3,TERT,TNFSF13B
AFF4			0.00208	ANKRD37,MYC,PTBP1,STC2
PRDM5			0.00219	ACSBG1,ADARB2,ALX4,CACNA1C,EBF1,EVL,ISLR,LRRC37A3 (includes others),MYB,MYC,NREP,PALM2AKAP2,RARA,RUNX1,RUNX2,STK32C,ZFPM1
CTNNB1		-1.198	0.00221	ACACA,ACAT2,ADIPOQ,AKAP13,ALDH1A3,ASCL2,BCL2,BMF,CADM1,CALM1 (includes others),CAPZB,CCN4,CD36,CD44,CFD,COL4A1,COL4A2,CPT2,CRYBG1,CTNNA1,CTNNA2,CTSZ,CX3CL1,CXCL12,CYFIP2,DTX1,ELMO1,ENC1,EPHB3,FABP4,FASN,FGD4,FN1,FOXA2,GFPT2,GNA12,GRAMD4,HAPLN1,HOXB7,HSCB,HTRA1,IGF2BP1,IGFBP2,IL10,IL2RA,IRF8,IRS1,ITGA4,ITGA6,ITGAL,ITGB2,JAM2,JMY,KIT,LAMC2,LFNG,LHX6,LMO2,LSP1,MAP3K5,MEF2D,mir-10,MIR17HG,MMP1,MMP16,…
EZH2		1.634	0.00281	BCL2,BRCA1,CA6,COL4A1,CPA6,CPD,CTNNA1,CX3CL1,CXCL10,CXCL11,DAB2IP,E2F1,FOXF2,FUCA1,GATA4,GPR26,HOXA7,HOXD1,HOXD3,HOXD9,IKZF1,IL10,IL12B,JAM2,JPH3,KLHL31,KMT2C,KRAS,LAMB3,LAMC2,LCN2,let-7,mir-10,MMP9,MSX1,MYC,NES,NIBAN1,PAX7,PCDHB5,PPARG,PRICKLE1,RAP1GAP,RASSF5,RUNX1,RUNX2,S100A9,SLC22A18AS,SLC7A11,SMAD3,TBX3,TGFB2,TRIM38
GRHL2		0.378	0.00291	BCL2,MMP1,MYB,MYC,NOTCH3,SEMA3C,TERT
GABPA		0	0.00299	BRCA1,ELANE,FCAR,ITGB2,LBR,PPARG,SLC7A11,SOD3,SPI1,TSHR
MLX		1.037	0.00324	ACACA,FASN,SCD,THBS2,THRSP,TXNIP
SATB1		-0.134	0.00325	BCL2,BORCS6,BTLA,CD69,CD86,CTNNA1,ETS1,GLRX,HELZ2,HLA-DOB,HSF5,HSP90AA1,IKZF1,IL2RA,IRF8,LAG3,NIBAN1,PRKCB,PSMD2,RELB,RUNX1,SMAD3,SPI1,TNFSF13B,UHRF1,VPS37B
SNAI1		-0.415	0.00326	ACTR2,ADIPOQ,AXL,CDH5,CGN,CTTN,CUX1,ERCC1,FASN,FMNL2,FN1,KRT17,LASP1,LIMA1,mir-10,MMP9,NES,RUNX2,SERPINE1,SMAD3,SMAD6,SNAI2,SVIL,TGFBR3,WAS
MAFB		0.657	0.00334	ADA,CXCL12,FCGBP,GFRA2,HOXA3,HOXB3,IL10,IL18BP,ITGA2B,LGMN,MMP9,MTSS1,NFATC1,NUAK1,OSCAR,TAGLN
KLF11		1.432	0.0035	BCL2,CAV1,CCR2,CHRNA4,CHRNA6,CPT2,HGF,IL10,IL12B,ITGB5,LTBP1,MMP1,MMP9,MYC,PPARG,SERPINE1,SMAD3,SMAD6,TGFB2,THBS2,TIMP4,TSHR
CBFB		-0.585	0.00378	AGPAT4,FABP4,HTRA1,IGFLR1,IL2RA,ITGA2B,ITGAL,LGMN,MMP9,MPO,PPARG,RUNX1,RUNX2,SNAI2,TGFBR3,TNFAIP8L2
POU2F2		-0.464	0.00378	ADA,ALOX5,BTLA,CD22,CD69,DHRS9,EBF1,ELL2,FRMD4A,HLA-DRA,IL10,MYC,RYR1,SCD,SPI1,TERT
CYLD		-0.357	0.00401	CD86,ICOS,IL10,IL12B,IL2RA,RELB,SERPINE1,TNFSF4
REL		-2.233	0.00401	AGA,ATP11A,ATXN1,B2M,BACH2,BCL2,BRCA1,CD86,CILK1,CREM,CXCL10,DCLRE1B,FN1,FRMD4B,H2AJ,IFIT1B,IGFLR1,IL12B,IL2RA,IRF5,IRF8,MED12L,MMP9,MYC,NFATC1,RELB,RORC,SNAI2,SORBS1,TNFSF13B,TTLL1,VTI1A
RELA		-1.745	0.00411	AHRR,ASCL2,B2M,BACH2,BCL2,CAV1,CCL22,CCR7,CD44,CD69,CDC14A,CFTR,CTTN,CX3CL1,CXCL10,CXCL11,DOCK8,E2F1,ELMO1,FN1,GNA13,GRK5,ICA1,IFIT1B,IGF1R,IGFBP2,IL10,IL12B,IL2RA,KIT,L3MBTL2,LYN,MICA,mir-10,mir-155,mir-29,MIR17HG,MMP1,MMP9,MYB,MYC,NF2,NFATC1,PPARG,PTPN6,REG3G,RELB,RORC,RUNX2,SLC2A5,SPI1,SRF,TACR1,TAP2,TERT,ZBED4
MZF1		-1.319	0.00473	AXL,MYB,PADI1,PRKCA,SOD3
NKX2-1		0.897	0.00488	BDH1,CA4,COL9A1,CYGB,ENC1,EPHB3,FOXF2,GJB3,LCN2,LSP1,MAPT,mir-29,mir-33,MLC1,MTUS1,MYB,PFN2,REG3G,ROR1,SCD,SERPINE1,SH3PXD2A,SNAI2,TG,TGFB2,TSHR,WNT5B
MED13		-0.745	0.00524	AACS,ACACA,CD36,FASN,MYC,PPARG,PRKAR2B,PYGL,SCD,THRSP
STAT1		-0.728	0.00594	ALDH1A3,AXL,B2M,BTNL9,CCR7,CD86,CREM,CX3CL1,CXCL10,CXCL11,CYSLTR2,HLA-DQA1,HLA-DRB5,HLA-E,HTRA1,IFI27,IFIT1B,IFIT2,IGF1R,IL10,IL12B,IL18BP,IRF5,IRF8,JAKMIP3,LCN2,MMP9,MS4A3,MUC4,MYC,PHACTR1,PLSCR1,PPARG,PRKCE,RORC,RUNX1,SAMHD1,SERPINA3,SLAMF8,SLC51B,SLC8A1,SMAD3,TNFSF13B
HOXA9		-0.588	0.00618	ADD3,AKAP13,BCL2,BCL7A,CD36,CELF2,CEP350,CLCN7,CREM,GFI1,GLRX,KIT,LYN,mir-155,MSI2,MYB,MYC,NFIA,NRF1,PCDH1,PIK3CD,PRKD3,PTPRC,PTPRG,TACC1,TCN1,TSC22D1
NOSTRIN		-0.637	0.00624	BCL2,CAV1,COL18A1,FGF1,FN1,KIT,MMP1,MMP9
NFKB1		-1.632	0.00639	AGO2,AHRR,B2M,BCL2,CCL22,CD44,CD86,CFTR,CX3CL1,CXCL10,CXCL11,CXCR1,DTX1,E2F1,FN1,GRK5,IFIT1B,IL10,IL12B,IL2RA,ITPR1,LAMB3,let-7,MICA,mir-155,mir-29,MMP9,MYB,MYC,NFATC1,PTPN6,RELB,SNAI2,SPI1,TERT,TK1
FOXA1		0.627	0.00645	CD58,CFTR,COL18A1,CXCL10,DSE,ELK3,EPHX1,FNDC3B,FOXA2,IL10,KDM4B,LYN,MUC2,MUC4,MYC,NES,PALM2AKAP2,PYY,RARA,RORC,SLC10A6,SNAI2,TAGLN,TRIM2,TTR
RFXAP			0.00698	B2M,HLA-DQA1,HLA-DRA
RBM14			0.00698	HTRA1,MYC,SOX6
ETV3			0.00698	MMP1,MYB,MYC
AIRE		-1.48	0.00713	AMBP,CCL22,CXCL10,CXCL11,ICA1,IL18BP,MGAT1,MMP9,PROKR2,S100A9,SKA3,TBATA,TG
STAT3		-0.599	0.00727	ADIPOQ,ALDH1A3,BATF,BCL2,BMF,CCDC88A,CCR1,CD44,CD86,CDH5,CTTN,CX3CL1,CXCL10,CXCL13,CXCR1,DLL1,FASN,FN1,GPR65,HGF,HLA-DQA1,HLA-DRB5,ICOS,IFI27,IFIT1B,IFIT2,IGF1R,IL10,IL12B,IL2RA,IRF5,ITGB2,KRT17,LAMB3,LEP,LEPR,LILRB2,MICA,mir-155,mir-199,MMP1,MMP9,MYB,MYC,MYOG,NES,NFATC1,NOTCH3,OSCAR,PLA2G2A,PLSCR1,PTPN6,RALGDS,ROR1,RORC,RUNX1,S100A9,SERPINA3,SERPINE1,SLC9A3,SMAD6,SNAI2,SOX6,SPI1,STC2,TAGLN,TERT,…
IRF6		-0.049	0.00735	CD69,CD86,CLEC10A,IL10,IL12B,LCN2,MAD1L1,NLRP3,P2RX4,PPARG
HIF1A		-0.359	0.00737	ADIPOQ,ANKRD37,ARPC2,AXL,BACH2,BCL2,BRCA1,CAV1,CAVIN1,CCR2,CCR7,CD36,CD44,CXCL12,CXCR1,DTX1,EDNRB,ETS1,FN1,FOXD2-AS1,FYN,HOXA13,IGFBP2,IL10,IL12B,IL17RA,ITGA2B,ITGB2,ITGB5,ITPR1,KDM4B,LEP,MEF2C,MET,mir-155,MMP1,MMP9,MYC,NCOA4,NRF1,NRN1,PLAC8,PPARG,PRKAR2B,PRKCA,RORC,SERPINE1,SLC16A4,SNAI2,SPOP,STC2,TBX5,TERT,TFRC,TGFB2
PAX5		-1.976	0.00745	BCL2,CD22,CD79A,CNR2,CTNNA1,FN1,MET,NR3C1,PGAM1,PYGL,TXNIP
NKX3-1			0.00745	CTSZ,CXCL13,ETS1,MIR17HG,MMP9,MYC,PRKCB,PTPRC,RAMP1,RUNX1,VAV3
GLI2		-1.223	0.00799	BCL2,CCL22,CCR1,CXCL10,E2F1,FOXA2,GATA4,IFITM5,IL10,IL1RL1,KRT17,MEF2C,MMP9,MYC,NTN1,PRKCH,RUNX2,TERT
MITF		-2.721	0.00804	ACSL1,ALDH16A1,BCL2,BRCA1,CD44,CENPH,CLCN7,CREM,CRYBG1,EDNRB,FANCG,FGD4,FMOD,FN1,FRMD4B,HAPLN1,HPGDS,HPS4,ITGA4,ITPKB,KIT,MBP,MET,NR3C1,OSCAR,PHACTR1,RPA3,SEMA3C,SERPINE1,SOX5,SOX6,TBC1D16,TERT,TRPM1,TXNIP
SP1		0.016	0.00853	ACSL1,ADA,ADD3,ADH5,AHRR,ALOX12,ALOX5,ANK1,ATP2A3,BCL2,CAV1,CCL22,CES1,CREM,CXCL10,CXCL12,DLC1,E2F1,ELANE,FASN,FN1,FOXF2,FYN,GNAS,HDAC4,HGF,IFITM5,IGF1R,IL10,ITGB5,ITPR1,JAM2,KIT,LDLR,LTBP3,MET,MMP1,MMP9,MPL,MUC2,MUC4,MYC,NCF2,NES,NF1,PADI1,PHOX2B,PRKAR2B,PRKCA,PRKCB,PRKCE,PYY,RARA,RUNX2,SERPINE1,SIGIRR,SLC9A3,SMAD3,SPN,STX1A,TAGLN,TERT,TGFB2,TGFBR3,TIMP4,TNFSF14,TRH
MED26			0.00866	ANKRD37,MYC
RUNX3		-0.74	0.00885	CCR7,CD79A,COL4A1,DIP2C,EXTL3,GNAQ,GRK5,ITGAL,ITGB5,KCTD15,MMP9,MYC,NUAK1,PXDN,RUNX1,SGCD,SNAI2,STC2,TGFB2,TNFSF4
TP53		1.141	0.00979	ABAT,ACSF3,ACSL1,ADA,ADAM12,ADD3,ADH5,AGO2,ALDH18A1,ALDH1A3,ALOX5,ANK1,ANXA2,APBB2,APOBEC1,APOL1,ARAP2,ARRB2,ASPM,ATG7,ATXN1,BCAT1,BCL2,BMF,BOP1,BRCA1,CARD11,CAV1,CAV2,CD36,CD44,CDH3,CERS6,CGREF1,CHST12,COL14A1,COL18A1,COL4A1,COL4A2,COL5A2,COL9A1,CPOX,CPT2,CX3CL1,CXCL10,CXCL12,CXCR1,CYFIP2,DEF6,DGKA,DHRS9,DLC1,DLGAP1,DTX1,E2F1,EPHX1,ERCC1,FABP4,FASN,FAT1,FLRT2,FN1,FOXA2,FRMD4A,FUCA1,FYN,GALR3,GAS…
MED14		0.283	0.00994	CD36,FABP4,IRF8,NR3C1
RYBP			0.00994	GATA4,HOXA7,MSX1,RUNX1
CBL		1.026	0.0101	BCL2,CD3E,CFTR,FGFR2,FN1,IL12B,IL17RA,LEP,LYN,RUNX2
STAT4		-1.137	0.0106	AHNAK,ARHGAP15,BANP,BCL2,CXCL10,DAPK2,DDAH2,IFIT1B,IFIT2,IL10,IL2RA,INSL3,LPIN1,LTBP3,mir-155,MUC2,MYC,NXN,PFN2,PLAC8,PRDM16,PYGL,RAMP1,SELPLG,SERPINE1,STC2,STK32C,SUN1,TAF15,TPD52
SP3		1.771	0.0106	ACSL1,ADD3,ADH5,AHRR,ALOX12,APBA1,BMF,CES1,E2F1,HDAC4,HGF,IFITM5,IGF1R,IL10,ITGB5,JAM2,LDLR,MET,MUC2,MUC4,NCF2,NES,PADI1,PYY,SERPINE1,SLC9A3,TAGLN,TERT,TGFBR3,TNFSF14
IRF4		0.856	0.0107	ADA,B2M,CDC14A,CXCL10,CXCL11,DOCK8,ELL2,ICA1,IL10,IL12B,IL17RA,IL2RA,INPP5D,IRF5,ITGAL,mir-142,mir-155,MYC,PLSCR1,PRKCA,RHOB,RORC,RUNX2,TK1,TNFSF13B,ZBTB20
SMARCA2		0.866	0.011	BCL2,CD36,CD44,CXCL13,E2F1,LAMC2,MBP,MEF2C,MSX1,MYOG,PPARG,TAGLN
NOTCH1		-1.241	0.012	ADAM19,BCL2,CD44,CFD,DLL1,DTX1,E2F1,EFNB2,ELANE,GATD3A/GATD3B,IGF1R,IGFBP2,IL10,IL12B,IL2RA,IRF8,ITGA2B,ITGA6,LFNG,MMP1,MPO,MUC2,MYC,NOTCH3,PPARG,RELB,RORC,RUNX2,SERPINE1,SPI1,TAGLN,TGFB2,TGFBR3,TNP1
SIX1		-0.332	0.0123	DLX5,FN1,LFNG,MYF5,MYOG,OTX1,SMAD3
SPDEF		-1	0.0124	COL4A1,COL4A2,COL5A2,COL6A3,ITGA6,LAMB2,LAMC1,LASP1,PRKCA,SERPINE1,SMAD3,SNAI2
BMI1		-0.137	0.0124	CADM1,CDC14A,CYFIP2,DLC1,HOXC5,JPH3,let-7,MET,NID1,RASSF5,SMAD3,TERT
ETV5		0.168	0.0128	AHNAK,CAV1,CAVIN1,CHSY1,CTNNA1,CXCL12,FASN,FN1,LCN2,MET,MLC1,MYB,NRCAM,SAMHD1,SCD,SNAI2
ZNF521			0.013	NFATC1,PPARG,ZNF423
TRIM33			0.013	MYC,RUNX1,SERPINE1
SHOX2			0.013	FGFR2,HTRA1,RUNX2
BCOR			0.0131	ARID3A,ARID5B,CD37,LSP1,MYC,NFATC1
FOXO1		-0.352	0.0143	ACACA,ADIPOQ,AFF3,AGXT,ASPM,BACH2,BCL2,BRIP1,CAV1,CCR7,CD36,CDH5,CDK5RAP3,COL4A1,COL4A2,CPT2,CXCL10,DRC7,EBF1,EDNRB,ELOVL5,ENPEP,FABP4,FASN,FLT4,FMOD,FN1,FOXA2,FYN,GPX3,GZMA,IGF1R,IKZF1,IL17RA,IRF5,IRS1,ITGB2,KLF7,LEP,MMP1,MMP9,MPL,MYC,MYOG,NCAPG,NFATC1,NUSAP1,PLSCR1,PPARG,PTPRC,RUNX2,SCD,SERPINE1,SOX5,TXNIP
Ncoa6			0.0145	FABP4,FASN,SCD,SERPINE1
TAL1		-0.986	0.0147	ASPM,BCL2,BRF1,BTBD3,CD69,CDH5,CHST11,CUL4A,DOCK1,ETS1,GSDMD,HLA-E,KIT,LRBA,MCTP1,mir-29,MPO,MYB,MYC,MYOG,NCAPG,OXR1,PLA2G2A,RUNX1,SPI1,STK17A,TMEM156,TNFSF4,TSHR,ZC3H12A,ZNF827
TCF7L1		0.478	0.015	FOXA2,JAM2,KIT,PPARG,STMN2,TBX3,TNFRSF19
MECOM		-0.056	0.015	E2F1,ITGA2B,ITGA6,PBX1,RPS6KA1,RPTOR,SERPINE1
SIRT1		0.502	0.0154	ADAR,ADIPOQ,BCL2,CAV1,CD36,CLEC10A,CMIP,DDAH2,EDEM1,FABP4,FASN,FN1,GATA4,HELZ2,HGF,HLA-DQA1,HLA-DRB5,IFIT1B,IGF1R,IL10,IL12B,IRGM,KALRN,LAMA4,LDLR,LEP,LMTK2,MAPT,MEF2C,MGAT1,MMP1,MMP9,MTHFD1L,MYC,MYOG,NF1,NRF1,PRDM16,RELB,RUNX2,SERPINE1,SHANK2,SKI,SLC43A3,SLC7A11,SOD3,TERT,TRIM31
HOXA10		-0.508	0.0157	ADIPOQ,CFD,COL15A1,DHRS9,FN1,GFI1,HLA-DQA1,HOXB3,HOXD9,HSP90AA1,KCNAB1,LCN2,LEPR,NCF2,NRF1,NUDT3,PIGR,PTGER3,RBP1,S100B,SCD,TGFBR3,THRSP,TNFSF13B,TNXB
RBPJ		-0.734	0.0175	CD44,CXCL12,DLL1,DTX1,ELANE,ETS1,FGF1,GNA12,HGF,HOXD1,HOXD3,IL10,IL17RA,IRF8,LFNG,MUC2,MYC,MYOG,NFATC1,PRSS3,RORC,TGFB2
IRF2		-1.229	0.0181	B2M,BCL2,CES1,CFTR,CLEC10A,CXCL10,CYP4F11,DST,FCGBP,IL12B,IRF8,LCN2,mir-155,RARRES1,RRBP1,SLC51B,TAP2,TNFSF13B
PCGF2		-0.756	0.0183	FN1,GATA4,HOXA7,HOXB7,HOXD4,MSX1,MYC,NOTCH3,SMAD3
KLF15		0.272	0.0183	ACSL1,ATG7,CD36,CPT2,DECR1,E2F1,FASN,PPARG,SCD
E2F5			0.0201	DUSP10,E2F1,MYB,MYC,SERPINE1,TERT
STAT2		-1.755	0.0201	BCL2,CAV1,CD86,CXCL10,IFI27,IFIT1B,IFIT2,IL10,IRF5,ZBED4
HDAC3			0.0205	ALOX5,CD36,CXCL10,ELOVL5,FASN,IL12B,MMP9,MUC4,MYC,NFATC1,RELB,SCD,SERPINE1,TAGLN,TBX5
SATB2		0.534	0.0211	AUTS2,BCL11B,CDH3,CXCL10,FABP4,LIMA1,MMP16,MRPL41,PLXNA2
FHL2		-0.492	0.0211	CDH5,CLEC10A,CXCL10,CXCL12,IL10,IL12B,MPO,MRC2,TAGLN
CDKN2B			0.0212	BCL2,CD86,SERPINE1
KHDRBS1			0.0212	CD44,LEP,SMN1/SMN2
GABPB1			0.0213	BRCA1,ELANE,FCAR,ITGB2,TSHR
HOXD10		0.194	0.0213	CCL22,CD44,CLEC10A,DAPP1,E2F1,HEBP1,HOXD9,NCS1,RHOB,SERPINE1,TNFSF8
SMARCA5		3.3	0.023	ATP8B4,B2M,CD44,CD53,CHD7,DTX1,ENC1,FUCA1,IL2RA,KIT,KLF7,LFNG,LYN,NLN,PLAC8,PLXND1,RPS6KA2,WDFY4
NFIL3		1.457	0.0244	ACACA,FASN,IL10,IL12B,MICA,SCD
TAF3			0.0244	GATA4,MYOG
PURB			0.0244	HTRA1,MYC
FOXO6			0.0244	CCR2,MYC
ATF2		0.478	0.0248	BCL2,CD79A,DUSP10,FN1,IL10,IL1RL1,MMP1,MT2A,PGLYRP2,PPARG,RHOB,SNAI2,TGFB2,TSHR
TARDBP		0.418	0.0251	CD36,CFTR,HLA-E,LCN2,MBP,MEF2D,MOG,TBC1D1
TBXT		1.342	0.0267	CD44,FMOD,HAPLN1,SOX5,SOX6
ELK1		-1.394	0.0267	ARRB2,AVP,BRF1,JAM2,MMP9,MUC4,PRKCA,RUNX2,SLC7A11,TAGLN,TERT
ZIC3		1.067	0.027	FOXA2,GATA4,SOX7,TBX5
WT1		-0.079	0.0272	ANPEP,BCL2,CDC73,COL4A1,CUL4A,CX3CL1,CXCL10,DEFA1 (includes others),ETS1,EXT2,FGF1,GRB10,GSR,HSPG2,IGF1R,IL10,IRF8,ITGB1BP1,KRAS,MMP9,MYC,NOTCH3,RARA,SERPINE1,SMAD3,SNAI2,SPRY1,TERT,TM4SF1,TSC22D1
KDM3A		0.618	0.0289	ARHGEF28,ETS1,LEP,MMP9,MYC,SERPINE1,TAGLN,TNXB
FOSB		-0.339	0.0296	MMP1,MMP9,MT2A,PPARG,RUNX2,SERPINE1,SMAD3
USF2		-0.601	0.0297	B2M,CFTR,FASN,HGF,IGF2R,MYC,PIGR,RORC,SERPINE1,TERT,THRSP
STAT6		0.234	0.0298	ACSL1,ADAM19,ADAP1,AHNAK,AKAP13,AUH,BCL2,CAMK1D,CCDC86,CCL22,CCR7,CD69,CNR2,CNRIP1,CPOX,CST7,CXCL10,CYRIA,CYTH1,DDAH1,DGKA,EPHX1,FABP4,FASN,FLRT2,GFI1,GNA15,HRH1,ICOS,IFIT1B,IGF2R,IL10,IL12B,IL2RA,KMO,LDLRAD3,MAP3K5,MMP9,MPEG1,MYB,NEDD9,NFATC1,PLSCR1,PRKCA,PSTPIP1,SERPINE1
HDAC11			0.0316	IL10,MGAT5B,TNFSF4
TEAD4		1.875	0.0317	ADIPOQ,ARID5B,CALD1,CAV2,COL5A2,FABP4,FGFR2,GATAD2A,LOXL1,NOTCH3,NRXN2,NUAK1,PPARG,SH3D19,TAGLN
SREBF1		0.13	0.0318	AACS,ACACA,ACSL1,ADIPOQ,ALOX12,BCL2,CAMK1D,CAPZB,CFD,CXCL10,FABP4,FASN,FN1,GLB1,GPX3,GSR,IL10,LDLR,LEP,LPIN1,MEF2C,MYOG,NCF2,PPARG,RBP1,SCD,SERPINA3,SERPINE1,STX1A,THRSP,ULK2
SMARCD3		1.342	0.033	CD44,FMOD,HAPLN1,SOX5,SOX6
NONO		1.342	0.033	ACACA,FASN,PDE10A,PDE1C,PDE7B
ATF4		0.729	0.0333	ARHGAP23,ARHGAP24,ATXN1,BCAT1,BCL11A,CFAP74,COL4A2,CPOX,FASN,FN1,FYN,GRB10,IGFBP2,MT2A,PPARG,PSPH,SLC1A5,SLC38A1,SLC7A11,SNAI2,STC2,STK40,STX5,TBC1D16,TGFB2
ETV4		-0.6	0.0344	CAV1,FN1,MET,MMP9,MUC4,MYB,PLEC
THRAP3		1.732	0.0351	ADIPOQ,CFD,NR3C1,TXNIP
PIAS3		1.036	0.0351	MMP9,NFATC1,OSCAR,SERPINA3
HOXB4		0	0.0351	E2F1,GPX3,MPL,MYC
NFYA		-1.195	0.036	BCL2,E2F1,ELANE,EPHX1,FASN,FGFR2,HLA-DRA,LPIN1,RHOB,SCD,THOP1,THRSP,TXNIP
PTF1A		-0.99	0.0361	ABAT,CRABP1,ELANE,GAD2,IPCEF1,KLHL14,PNOC,PRSS3,SALL3,SLC6A5
SOX9		0.147	0.0372	CREB3L2,GAS7,HAPLN1,KIT,MUC2,NFATC1,PPARG,PRKCA,RUNX2,S100A3,SNAI2,SOSTDC1,SOX5,THBS2,WWP2
HDAC6		-1.765	0.0376	BCL2,IL10,mir-199,MYC,NR3C1,SERPINE1,TAGLN,TGFBI
TCF7			0.0376	BCL11B,FOXA2,MET,NES,PPARG,RARA,RORC,SPI1
CREB1		-0.615	0.0386	ADORA2A,AKAP13,AVP,BCL2,CACNA1C,CAMK1D,CD79A,CGREF1,CPD,CPEB1,CREM,CTNNA2,CYFIP2,DGKA,EHD4,ERC2,FASN,FGFR2,FN1,FRMD6,GAD2,GALR1,GNRH2,HECA,HLA-DRA,HPCA,IL10,IL2RA,KCNIP2,KLF7,LCN2,LDLR,LEP,MCTP1,MGAT4C,MMP1,MTSS1,MUC2,MYC,MYO1B,NEURL1B,NF1,NREP,PDE1C,PDXK,PLCXD2,PLXNA2,PPARG,RASGRF1,RELT,RP1,RUNX1T1,SCD,SIAH3,SIK2,SIK3,SMAD6,SYNJ2,TFRC,TG,THOP1,TRH,TSHR
MBD1		-1.067	0.04	BRCA1,HOXA2,HOXA4,HOXA7,TK1
PBX3		0.365	0.04	HOXA2,HOXA3,HOXA4,HOXA7,RUNX2
Gm21596/Hmgb1		-1.172	0.04	CXCL12,HOXD9,IL10,IL1RL1,SIGIRR
Rhox5		-0.392	0.0409	ADIPOQ,BACH2,JAZF1,PPARG,SCD,TFRC
ZEB1		1.583	0.0427	CCR2,DOCK9,FN1,IL10,KIT,LAMC2,LPCAT1,mir-199,MMP1,MMP9,RBM47,SERPINE1,TGFBI
TEAD2		2.121	0.044	ARID5B,CALD1,COL5A2,LOXL1,NRXN2,NUAK1,SH3D19,TAGLN,UHRF1
MSGN1			0.0441	DLL1,LFNG,PPARG
DLX1			0.0441	DLX5,GAD2,SERPINE1
PURA			0.0444	ITGAL,MBP,MYC,SPN
TBP			0.0445	BCL2,CD3E,FN1,GATA4,IGF1R,LDLR,MIR17HG,MYC,NF1,PPARG
RNF2			0.0445	CDC14A,FOXA2,GATA4,HOXA7,HOXB3,HOXC5,MCC,MSX1,PHC2,SOX7
NPM1			0.0455	E2F1,HOXA7,let-7,mir-10,mir-29,MMP9,RPA3
SS18		-1.89	0.0455	DLL1,EPHB3,FGFR2,METRNL,MSX1,NFATC1,SYNE1
CBFA2T2			0.0458	GFI1,MUC2
FOXE1			0.0458	TERT,TG
FOXH1			0.0458	ALDH1A3,FOXA2
BATF3			0.0458	IL12B,MMP1
SIX4			0.0458	MYF5,MYOG
GLI1		-1.146	0.0462	ASPM,BCL2,CAV1,CD44,FGF1,FOXA2,GATA4,IL2RA,IRS1,MEF2C,MIA2,MMP9,NES,NREP,PRKCE,RHOB,RPS6KA1,RUNX2,RXRA,S100A9,SOX5,SOX6,SYNE1,TERT,TNFSF13B,TSC22D1
HDAC5		0.707	0.0464	ACSL1,CPT2,HLA-DRA,MBP,MEF2C,MYC,MYOG,NCAPG,PPARG,RUNX2,SCD,SLC8A1,TAGLN
SOX2		-0.309	0.0467	ADAMTS4,ALOX5,ARHGEF10,ASCL2,BMPR1A,CCN4,CD44,CILK1,CLDN11,COL11A2,CREB3L2,DLL1,DLX5,EFS,ELF1,ELOVL1,EXT2,FAM107B,FARP1,FOXA2,FYN,GATA4,HHAT,HOXB3,IRS1,JARID2,KIF19,KRT17,LIMA1,LIMS2,LPAR1,LRP4,MBP,MEF2C,MOG,NF2,NOTCH3,OTX1,PHLDB1,PPARG,PRKCH,PRKD3,RNF43,SERPINE1,SOSTDC1,SOX6,TBX3,TET1,TGFB2,TNFRSF19,TNS3,VCAN
NEUROG3		1.772	0.0476	ACACA,DLL1,EBF1,EFNB2,FASN,IGF2R,LHX6,RHOB,SEMA3A,SEMA3C,SNAI2,ZBTB16
FOSL1		1.521	0.0486	AXL,CD44,DOCK9,IL10,MET,MMP1,MMP9,MT2A,RUNX2,SERPINE1,SNAI2
GPS2		1.32	0.0491	ASAP1,CXCL10,DHRS3,HEBP1,HIVEP2,IL12B,MCTP1,MYC,RHOB,TRERF1
YAP1		-0.048	0.0499	ACACA,ACAT2,CD36,CPT2,DDAH1,DOCK9,E2F1,ENDOU,FASN,FGF1,FN1,IGF1R,ITGB2,JAK1,let-7,mir-10,mir-29,MYC,MYF5,MYOG,NF2,PAX7,RPL26,RPL5,SERPINE1,SNAI2,SORBS1,SRF,TAGLN,TFRC,TGFB2,TK1,UHRF1

## Sheet: Common
AME	IPA	Common	Common with DNA methylation change
ETV4	MYC	ATF2	ELF1	-8
ETV6	SRF	BATF3	ETS1	-7
ETV5	MSC	ELF1	IRF8	-5
BC11A	HOXD3	ELK1	RUNX1	5.94
ERG	ELF1	ERG	RUNX2	6
ETV7	ZSCAN1	ETS1	SMAD3	6.18
MAZ	IRF8	ETS2	SPI1	7.08
FLI1	RUNX1	ETV4
VEZF1	NCOR2	ETV5
WT1	HELZ2	FOS
ZBT17	MYB	FOSB
ETS1	LMO2	FOSL1
ZN341	CREM	FOXO1
FLI1	ZNF423	GABPA
ETS2	ZFPM1	GATA3
KLF15	RUNX2	HIF1A
FEV	IKZF1	HMGA1
KLF6	NFIX	IRF1
ZN467	HTT	IRF2
IRF3	BRD8	IRF3
NFAT5	CEBPE	IRF4
ELF1	PAX7	IRF8
ETV2	RELB	JUN
TAF1	BRCA1	KLF15
ELF5	MRTFB	MAZ
E2F7	SMAD3	MITF
PATZ1	PBX1	MLX
EGR2	GFI1	PRDM1
TBX15	SPI1	PTF1A
FOXK1	ZBTB16	PURA
EHF	SKI	RUNX1
ZN263	ATXN1	RUNX2
EGR1	HMGB1	RUNX3
VEZF1	CREBBP	SMAD3
FOXP1	ETS1	SOX2
SP2	PRDM16	SP1
RUNX1	AFF1	SP3
ELF3	HDAC4	SPDEF
SP4	HOXA3	SPI1
PATZ1	RUNX1T1	STAT1
EGR2	SOX5	STAT2
IRF4	PIAS1	STAT3
ZN770	EBF1	STAT4
KLF3	LDB1	TAL1
ZFX	GATA2	USF2
FOXO1	EP300	WT1
IRF1	ID2	ZEB1
SP2	BHLHE40
ETV1	PRDM1
RUNX3	ID3
STAT2	ERG
SP4	CDX2
E2F6	KLF2
NFAC1	HDAC1
SPI1	COMMD3-BMI1
ELK3	FOXP3
ELF2	TWIST1
STAT1	CEBPA
ASCL1	JUN
SMAD3	CIITA
IRF2	Tcf7
GABPA	IRF3
E2F3	GATA1
LYL1	GATA3
ZN281	SMAD7
TFDP1	FOXO4
IRF8	FOXC2
NFAC2	FOS
ASCL2	BCL6
CLOCK	KMT2A
PRDM6	SMAD4
MAZ	SRA1
SP3	HDAC2
TAL1	NFATC2
MEF2D	IKZF2
FOXF1	MAZ
NFAC1	ID1
TFE2	HMGA1
E2F4	MED1
KLF16	IKZF3
SPIB	TCF7L2
PTF1A	VDR
ITF2	ZMIZ1
NFAC4	SOX4
MYF6	SKIL
ANDR	FOXC1
OLIG2	NFKBIA
SOX10	MRTFA
WT1	DDIT3
BACH1	TP63
PEBB	NOTCH4
FOS	GATA6
HIF1A	ETS2
HXD12	SOX11
ELK1	SP110
FOXP2	DMRT1
MLX	CBX5
RUNX2	JUNB
ELK4	IRF1
NFAC3	AFF4
MEF2C	PRDM5
FOSL2	CTNNB1
TBX21	EZH2
ZN770	GRHL2
JUN	GABPA
PROX1	MLX
HEY1	SATB1
MEF2B	SNAI1
XBP1	MAFB
SALL4	KLF11
MEF2A	CBFB
KLF5	POU2F2
NF2L2	CYLD
HSF1	REL
KLF1	RELA
ZN394	MZF1
NFE2	NKX2-1
FOSB	MED13
PTF1A	STAT1
ZN394	HOXA9
FOXO3	NOSTRIN
JUND	NFKB1
FOSL1	FOXA1
FOXG1	RFXAP
BATF3	RBM14
GCR	ETV3
TFE3	AIRE
FUBP1	STAT3
FOXJ2	IRF6
BHA15	HIF1A
ZSC22	PAX5
HMGA1	NKX3-1
PURA	GLI2
SUH	MITF
SPDEF	SP1
PITX2	MED26
ZEB1	RUNX3
ATOH1	TP53
ZFP28	MED14
PRDM1	RYBP
EPAS1	CBL
E2F1	STAT4
MYOD1	SP3
SOX2	IRF4
MYOD1	SMARCA2
ZN335	NOTCH1
STAT4	SIX1
SP1	SPDEF
GATA3	BMI1
ZN554	ETV5
HXD11	ZNF521
EGR4	TRIM33
BMAL1	SHOX2
SPIC	BCOR
OSR2	FOXO1
MITF	Ncoa6
KLF4	TAL1
FOXJ3	TCF7L1
FOXD3	MECOM
HTF4	SIRT1
TFAP4	HOXA10
NDF2	RBPJ
FOXM1	IRF2
ZN148	PCGF2
ZIM3	KLF15
MYCN	E2F5
MAX	STAT2
ZN713	HDAC3
FOXJ3	SATB2
SP1	FHL2
ID4	CDKN2B
MYOG	KHDRBS1
STAT3	GABPB1
ZN418	HOXD10
NFYB	SMARCA5
TEF	NFIL3
BHE40	TAF3
ZN121	PURB
ZN554	FOXO6
USF2	ATF2
ANDR	TARDBP
NDF1	TBXT
SMCA1	ELK1
STAT1	ZIC3
BPTF	WT1
RFX1	KDM3A
ATF2	FOSB
	USF2
	STAT6
	HDAC11
	TEAD4
	SREBF1
	SMARCD3
	NONO
	ATF4
	ETV4
	THRAP3
	PIAS3
	HOXB4
	NFYA
	PTF1A
	SOX9
	HDAC6
	TCF7
	CREB1
	MBD1
	PBX3
	Gm21596/Hmgb1
	Rhox5
	ZEB1
	TEAD2
	MSGN1
	DLX1
	PURA
	TBP
	RNF2
	NPM1
	SS18
	CBFA2T2
	FOXE1
	FOXH1
	BATF3
	SIX4
	GLI1
	HDAC5
	SOX2
	NEUROG3
	FOSL1
	GPS2
	YAP1
